# Supplementary material for: Exposure to autoimmune disorders is associated with increased Alzheimer’s disease risk in a multi-site electronic health record analysis
Source: Cell Rep Med. 2025 Feb 24;6(3):101980. doi: 10.1016/j.xcrm.2025.101980 (PMC11970322; doi:10.1016/j.xcrm.2025.101980)
Supplement: Table S2. Excel file containing risk ratio statistics for odds ratio comparisons, related to STAR Methods [file mmc3.xlsx]

## Sheet: RiskRatios
Cohort_Type	Subgroup_or_Disease	RR	lower_CI	upper_CI	pval	correction_val	adj_pval	EHR_system
Full Cohort	Overall	1.94359	1.63792	2.30631	7.01238e-15	3	2.10371e-14	UCSF
Female Cohort	Overall	1.79195	1.47004	2.18434	4.92137e-09	3	1.47641e-08	UCSF
Male Cohort	Overall	2.43478	1.73075	3.42521	1.28467e-07	3	3.85402e-07	UCSF
Full Cohort	Musculoskeletal	2	1.47589	2.71023	5.86785e-06	8	4.69428e-05	UCSF
Full Cohort	Endocrine	1.89062	1.40095	2.55145	2.71805e-05	8	0.000217444	UCSF
Full Cohort	Rheumatoid_Arthritis	2.05263	1.39845	3.01284	0.000218761	4	0.000875043	UCSF
Male Cohort	Musculoskeletal	3.5	1.74066	7.03758	0.000218622	8	0.00174897	UCSF
Full Cohort	Dermatologic	2.32	1.45816	3.69124	0.000324191	8	0.00259353	UCSF
Full Cohort	Hematologic	4.33333	1.79607	10.4549	0.000456034	8	0.00364827	UCSF
Full Cohort	Autoimmune_Thyroiditis	2.27273	1.38793	3.72158	0.00103801	4	0.00415206	UCSF
Full Cohort	Pernicious_Anemia	3.66667	1.5168	8.86367	0.00273075	2	0.00546149	UCSF
Female Cohort	Gastrointestinal	2.84615	1.52189	5.32272	0.000812524	8	0.00650019	UCSF
Full Cohort	Gastrointestinal	2.5	1.45262	4.30256	0.000814889	8	0.00651912	UCSF
Female Cohort	Endocrine	1.79167	1.26505	2.53751	0.00109138	8	0.00873105	UCSF
Male Cohort	Pernicious_Anemia	Inf	NA	Inf	0.00664162	2	0.0132832	UCSF
Male Cohort	Hematologic	Inf	NA	Inf	0.00181691	8	0.0145353	UCSF
Female Cohort	Autoimmune_Thyroiditis	2.29412	1.31077	4.01517	0.00379239	4	0.0151696	UCSF
Male Cohort	Rheumatoid_Arthritis	4	1.509	10.603	0.00379332	4	0.0151733	UCSF
Female Cohort	Musculoskeletal	1.70588	1.21311	2.39882	0.00237799	8	0.0190239	UCSF
Full Cohort	Celiac_Disease	10	1.29165	77.4205	0.0107107	3	0.032132	UCSF
Male Cohort	Dermatologic	3.28571	1.4165	7.62154	0.00489429	8	0.0391543	UCSF
Female Cohort	Rheumatoid_Arthritis	1.75758	1.15232	2.68075	0.0104086	4	0.0416344	UCSF
Female Cohort	Inflammatory_Bowel_Disease	2.33333	1.19555	4.55394	0.0152027	3	0.045608	UCSF
Full Cohort	Inflammatory_Bowel_Disease	2.05882	1.15849	3.65885	0.0165852	3	0.0497555	UCSF
Full Cohort	Type_1_Diabetes	1.57447	1.09629	2.26121	0.0165807	4	0.0663228	UCSF
Full Cohort	Psoriasis	1.90476	1.12897	3.21367	0.0191012	4	0.0764046	UCSF
Male Cohort	Endocrine	2.1875	1.21507	3.93819	0.010438	8	0.0835038	UCSF
Female Cohort	Celiac_Disease	8	1.01453	63.0836	0.0359446	3	0.107834	UCSF
Male Cohort	Psoriasis	2.71429	1.14725	6.42172	0.0277186	4	0.110874	UCSF
Full Cohort	Polymyalgia_Rheumatica	2.07143	1.10805	3.87242	0.0279719	4	0.111888	UCSF
Full Cohort	Sarcoidosis	8	1.00511	63.6746	0.0380367	4	0.152147	UCSF
Full Cohort	Vitiligo	3.25	1.07746	9.80315	0.0445429	4	0.178172	UCSF
Male Cohort	Type_1_Diabetes	1.93333	1.04063	3.59185	0.0472075	4	0.18883	UCSF
Female Cohort	Dermatologic	1.94444	1.11027	3.40534	0.0246501	8	0.1972	UCSF
Female Cohort	Pernicious_Anemia	2.33333	0.92647	5.87655	0.100697	2	0.201394	UCSF
Female Cohort	Sarcoidosis	Inf	NA	Inf	0.0611369	4	0.244548	UCSF
Full Cohort	Idiopathic_Thrombocytic_Purpura	Inf	NA	Inf	0.124087	2	0.248174	UCSF
Full Cohort	Multiple_Sclerosis	2.33333	0.901289	6.04073	0.113004	3	0.339013	UCSF
Full Cohort	Systemic	1.57576	1.02253	2.4283	0.0481917	8	0.385534	UCSF
Female Cohort	Hematologic	2.66667	1.05751	6.72442	0.0483623	8	0.386898	UCSF
Male Cohort	Polymyalgia_Rheumatica	4	0.861891	18.5638	0.104221	4	0.416883	UCSF
Female Cohort	Graves_Disease	2.33333	0.913355	5.96093	0.107041	4	0.428164	UCSF
Female Cohort	Lichen_Sclerosus	6	0.736809	48.8594	0.117829	4	0.471316	UCSF
Full Cohort	Lichen_Sclerosus	6	0.732383	49.1546	0.12001	4	0.480039	UCSF
Female Cohort	Vitiligo	3	0.837212	10.75	0.13351	4	0.534039	UCSF
Full Cohort	Large_Vessel_Vasculitis	1.75	0.743365	4.11978	0.278698	2	0.557396	UCSF
Female Cohort	Polymyalgia_Rheumatica	1.75	0.875569	3.49773	0.152008	4	0.608031	UCSF
Female Cohort	Type_1_Diabetes	1.40625	0.899385	2.19877	0.164976	4	0.659904	UCSF
Female Cohort	Large_Vessel_Vasculitis	1.71429	0.685976	4.28408	0.350094	2	0.700187	UCSF
Full Cohort	Sjogrens_Syndrome	1.55556	0.86943	2.78315	0.175837	4	0.703347	UCSF
Female Cohort	Systemic	1.55556	0.963572	2.51123	0.0880264	8	0.704211	UCSF
Full Cohort	Spondyloarthritis	2.5	0.789269	7.91872	0.176523	4	0.706091	UCSF
Full Cohort	Graves_Disease	2	0.818723	4.88566	0.181453	4	0.725811	UCSF
Female Cohort	Sjogrens_Syndrome	1.6	0.849671	3.01293	0.190568	4	0.762271	UCSF
Male Cohort	Autoimmune_Thyroiditis	2.2	0.775853	6.23829	0.202579	4	0.810316	UCSF
Full Cohort	Inflammatory_Myositis	2.2	0.771895	6.27029	0.205177	4	0.820706	UCSF
Female Cohort	Multiple_Sclerosis	2	0.688308	5.81135	0.298236	3	0.894709	UCSF
Female Cohort	ANCA_Vasculitis	Inf	NA	Inf	0.496644	2	0.993289	UCSF
Full Cohort	ANCA_Vasculitis	Inf	NA	Inf	0.498195	2	0.99639	UCSF
Female Cohort	Idiopathic_Thrombocytic_Purpura	Inf	NA	Inf	0.498645	2	0.99729	UCSF
Male Cohort	Idiopathic_Thrombocytic_Purpura	Inf	NA	Inf	0.498891	2	0.997783	UCSF
Male Cohort	Multiple_Sclerosis	4	0.450112	35.5467	0.372585	3	1.11775	UCSF
Female Cohort	Psoriasis	1.5	0.769978	2.92216	0.303421	4	1.21368	UCSF
Female Cohort	Spondyloarthritis	2.33333	0.61176	8.89963	0.337733	4	1.35093	UCSF
Male Cohort	Vitiligo	4	0.454291	35.2197	0.369253	4	1.47701	UCSF
Male Cohort	Celiac_Disease	Inf	NA	Inf	0.496644	3	1.48993	UCSF
Male Cohort	Inflammatory_Myositis	2.5	0.494191	12.6469	0.446509	4	1.78604	UCSF
Full Cohort	Cutaneous_Lupus	Inf	NA	Inf	0.497006	4	1.98802	UCSF
Male Cohort	Large_Vessel_Vasculitis	2	0.184259	21.7085	1	2	2	UCSF
Female Cohort	Inflammatory_Myositis	2	0.50584	7.90764	0.503799	4	2.01519	UCSF
Full Cohort	Neurologic	1.58333	0.772361	3.24582	0.277599	8	2.22079	UCSF
Full Cohort	Vascular	1.75	0.741311	4.1312	0.280388	8	2.24311	UCSF
Full Cohort	Myasthenia_Gravis	0.666667	0.190713	2.33044	0.751116	3	2.25335	UCSF
Male Cohort	Inflammatory_Bowel_Disease	1.4	0.446316	4.39151	0.773514	3	2.32054	UCSF
Male Cohort	Sarcoidosis	3	0.315007	28.5708	0.622914	4	2.49166	UCSF
Male Cohort	Spondyloarthritis	3	0.313851	28.676	0.623732	4	2.49493	UCSF
Female Cohort	Vascular	1.71429	0.684175	4.29535	0.351595	8	2.81276	UCSF
Female Cohort	Neurologic	1.71429	0.679123	4.32731	0.355799	8	2.84639	UCSF
Full Cohort	Guillain-Barre_Syndrome	Inf	NA	Inf	1	3	3	UCSF
Full Cohort	Autoimmune_Hepatitis	2	0.182723	21.8911	1	3	3	UCSF
Female Cohort	Guillain-Barre_Syndrome	Inf	NA	Inf	1	3	3	UCSF
Female Cohort	Autoimmune_Hepatitis	2	0.18318	21.8364	1	3	3	UCSF
Female Cohort	Myasthenia_Gravis	0.5	0.0459987	5.43494	1	3	3	UCSF
Male Cohort	Myasthenia_Gravis	0.75	0.171745	3.27521	1	3	3	UCSF
Female Cohort	Systemic_sclerosis	1.4	0.447646	4.37846	0.772906	4	3.09162	UCSF
Full Cohort	Systemic_sclerosis	1.33333	0.465541	3.81873	0.789254	4	3.15702	UCSF
Full Cohort	Systemic_Lupus_Erythematosis	1.18182	0.531882	2.62595	0.837894	4	3.35157	UCSF
Male Cohort	Systemic	1.66667	0.609667	4.55622	0.451366	8	3.61093	UCSF
Female Cohort	Cutaneous_Lupus	Inf	NA	Inf	1	4	4	UCSF
Female Cohort	Systemic_Lupus_Erythematosis	1.1	0.469579	2.57677	1	4	4	UCSF
Male Cohort	Cutaneous_Lupus	Inf	NA	Inf	1	4	4	UCSF
Male Cohort	Graves_Disease	0	0	NA	1	4	4	UCSF
Male Cohort	Systemic_Lupus_Erythematosis	2	0.182994	21.8586	1	4	4	UCSF
Male Cohort	Systemic_sclerosis	1	0.0632311	15.815	1	4	4	UCSF
Male Cohort	Sjogrens_Syndrome	1.33333	0.304053	5.84693	1	4	4	UCSF
Male Cohort	Gastrointestinal	1.6	0.525492	4.87163	0.579615	8	4.63692	UCSF
Male Cohort	Neurologic	1.4	0.447841	4.37656	0.772817	8	6.18254	UCSF
Male Cohort	Vascular	2	0.183264	21.8264	1	8	8	UCSF
Full Cohort	Addison's_Disease	NA	NA	NA	NA	4	NA	UCSF
Female Cohort	Addison's_Disease	NA	NA	NA	NA	4	NA	UCSF
Male Cohort	ANCA_Vasculitis	NA	NA	NA	NA	2	NA	UCSF
Male Cohort	Guillain-Barre_Syndrome	NA	NA	NA	NA	3	NA	UCSF
Male Cohort	Lichen_Sclerosus	NA	NA	NA	NA	4	NA	UCSF
Male Cohort	Autoimmune_Hepatitis	NA	NA	NA	NA	3	NA	UCSF
Male Cohort	Addison's_Disease	NA	NA	NA	NA	4	NA	UCSF
Full Cohort	Overall	1.6686	1.46019	1.90676	2.72385e-14	3	8.17154e-14	Stanford
Male Cohort	Overall	2.15217	1.68122	2.75505	4.25363e-10	3	1.27609e-09	Stanford
Female Cohort	Overall	1.49206	1.27237	1.74969	8.1141e-07	3	2.43423e-06	Stanford
Full Cohort	Polymyalgia_Rheumatica	1.95833	1.38707	2.76487	0.000122568	4	0.00049027	Stanford
Full Cohort	Musculoskeletal	1.50327	1.22608	1.84313	9.29034e-05	8	0.000743227	Stanford
Full Cohort	Gastrointestinal	2.04762	1.41645	2.96003	0.000122783	8	0.000982264	Stanford
Full Cohort	Endocrine	1.89091	1.36431	2.62078	0.00012347	8	0.000987763	Stanford
Full Cohort	Dermatologic	1.83051	1.33335	2.51304	0.000181169	8	0.00144936	Stanford
Female Cohort	Polymyalgia_Rheumatica	2.06061	1.36452	3.11178	0.000566638	4	0.00226655	Stanford
Male Cohort	Dermatologic	2.5	1.48933	4.19653	0.000432413	8	0.00345931	Stanford
Full Cohort	Psoriasis	1.8125	1.27485	2.57689	0.000980931	4	0.00392372	Stanford
Male Cohort	Psoriasis	2.44444	1.4136	4.22701	0.00127705	4	0.00510818	Stanford
Full Cohort	Inflammatory_Bowel_Disease	2	1.29105	3.09825	0.00202956	3	0.00608868	Stanford
Male Cohort	Gastrointestinal	3.2	1.57404	6.50557	0.000929165	8	0.00743332	Stanford
Male Cohort	Musculoskeletal	1.94444	1.3022	2.90345	0.00120032	8	0.00960253	Stanford
Full Cohort	Type_1_Diabetes	1.81081	1.2128	2.70368	0.00417058	4	0.0166823	Stanford
Female Cohort	Large_Vessel_Vasculitis	2.2	1.19907	4.03647	0.012699	2	0.0253979	Stanford
Female Cohort	Endocrine	1.85714	1.23188	2.79976	0.00348071	8	0.0278457	Stanford
Full Cohort	Autoimmune_Thyroiditis	2.16667	1.23999	3.78589	0.00745917	4	0.0298367	Stanford
Full Cohort	Large_Vessel_Vasculitis	1.90909	1.14274	3.18937	0.0162506	2	0.0325013	Stanford
Male Cohort	Inflammatory_Bowel_Disease	2.44444	1.12632	5.30514	0.0292826	3	0.0878477	Stanford
Female Cohort	Musculoskeletal	1.36752	1.07832	1.73429	0.0111957	8	0.0895659	Stanford
Female Cohort	Autoimmune_Thyroiditis	2.14286	1.13675	4.03944	0.0225281	4	0.0901123	Stanford
Full Cohort	Sjogrens_Syndrome	2	1.11853	3.57611	0.0238051	4	0.0952205	Stanford
Female Cohort	Inflammatory_Bowel_Disease	1.80952	1.06294	3.08048	0.0359976	3	0.107993	Stanford
Male Cohort	Celiac_Disease	8	1.00151	63.9037	0.0388527	3	0.116558	Stanford
Full Cohort	Rheumatoid_Arthritis	1.35106	1.03564	1.76256	0.030608	4	0.122432	Stanford
Male Cohort	Endocrine	1.95	1.13822	3.34075	0.0181749	8	0.145399	Stanford
Female Cohort	Gastrointestinal	1.6875	1.09049	2.61134	0.022774	8	0.182192	Stanford
Female Cohort	Type_1_Diabetes	1.7619	1.03235	3.00703	0.0475221	4	0.190089	Stanford
Full Cohort	Celiac_Disease	2.1	0.989677	4.456	0.0704464	3	0.211339	Stanford
Male Cohort	Type_1_Diabetes	1.875	1.0229	3.43691	0.053737	4	0.214948	Stanford
Male Cohort	Rheumatoid_Arthritis	1.82353	1.01086	3.28955	0.0587463	4	0.234985	Stanford
Female Cohort	Sjogrens_Syndrome	1.76471	0.974494	3.1957	0.0783047	4	0.313219	Stanford
Male Cohort	Spondyloarthritis	2.28571	0.941465	5.54932	0.0926266	4	0.370506	Stanford
Full Cohort	Vascular	1.62963	1.01162	2.62519	0.0555368	8	0.444294	Stanford
Male Cohort	Polymyalgia_Rheumatica	1.73333	0.922116	3.25821	0.114576	4	0.458304	Stanford
Male Cohort	Sjogrens_Syndrome	Inf	NA	Inf	0.124443	4	0.497774	Stanford
Full Cohort	Myasthenia_Gravis	2.16667	0.825293	5.68822	0.165986	3	0.497958	Stanford
Full Cohort	Idiopathic_Thrombocytic_Purpura	1.85714	0.741735	4.64988	0.262576	2	0.525153	Stanford
Male Cohort	Idiopathic_Thrombocytic_Purpura	2.25	0.694158	7.29301	0.265975	2	0.531951	Stanford
Female Cohort	Dermatologic	1.48718	0.991583	2.23048	0.0666773	8	0.533418	Stanford
Female Cohort	Vascular	1.7	0.981637	2.94406	0.0741207	8	0.592966	Stanford
Female Cohort	Psoriasis	1.43333	0.899886	2.283	0.159013	4	0.63605	Stanford
Male Cohort	Myasthenia_Gravis	2.66667	0.709918	10.0168	0.225017	3	0.675051	Stanford
Female Cohort	Rheumatoid_Arthritis	1.24675	0.924623	1.68111	0.169631	4	0.678522	Stanford
Full Cohort	Pernicious_Anemia	1.5	0.727806	3.09148	0.356567	2	0.713134	Stanford
Full Cohort	Neurologic	1.84615	0.940651	3.62333	0.0985101	8	0.78808	Stanford
Female Cohort	Pernicious_Anemia	1.55556	0.680007	3.55842	0.398937	2	0.797873	Stanford
Female Cohort	Sarcoidosis	0.454545	0.158324	1.30499	0.208866	4	0.835464	Stanford
Full Cohort	Spondyloarthritis	1.47619	0.849159	2.56623	0.210783	4	0.843132	Stanford
Male Cohort	Vitiligo	5	0.584614	42.7632	0.218439	4	0.873754	Stanford
Female Cohort	ANCA_Vasculitis	0.4	0.0780334	2.05041	0.451195	2	0.90239	Stanford
Full Cohort	Hematologic	1.63158	0.923043	2.88399	0.117946	8	0.94357	Stanford
Male Cohort	Autoimmune_Thyroiditis	2.25	0.6938	7.29677	0.266224	4	1.0649	Stanford
Male Cohort	Systemic	2.4	0.846627	6.80347	0.14286	8	1.14288	Stanford
Full Cohort	Cutaneous_Lupus	2.33333	0.60448	9.00682	0.342961	4	1.37184	Stanford
Full Cohort	ANCA_Vasculitis	0.6	0.143941	2.50103	0.72578	2	1.45156	Stanford
Male Cohort	Systemic_Lupus_Erythematosis	4	0.448098	35.7065	0.37419	4	1.49676	Stanford
Female Cohort	Celiac_Disease	1.44444	0.617999	3.37609	0.523004	3	1.56901	Stanford
Male Cohort	Large_Vessel_Vasculitis	1.28571	0.480714	3.43876	0.802822	2	1.60564	Stanford
Full Cohort	Vitiligo	1.8	0.60371	5.36681	0.423589	4	1.69436	Stanford
Female Cohort	Multiple_Sclerosis	1.6	0.523834	4.88705	0.580774	3	1.74232	Stanford
Female Cohort	Cutaneous_Lupus	2.5	0.48588	12.8632	0.452515	4	1.81006	Stanford
Full Cohort	Systemic	1.26415	0.882272	1.81132	0.234355	8	1.87484	Stanford
Full Cohort	Multiple_Sclerosis	1.42857	0.544137	3.75055	0.628815	3	1.88645	Stanford
Male Cohort	Systemic_sclerosis	0	0	NA	0.499276	4	1.99711	Stanford
Female Cohort	Idiopathic_Thrombocytic_Purpura	1.33333	0.298765	5.95043	1	2	2	Stanford
Male Cohort	ANCA_Vasculitis	Inf	NA	Inf	1	2	2	Stanford
Male Cohort	Pernicious_Anemia	1.33333	0.301352	5.89934	1	2	2	Stanford
Full Cohort	Sarcoidosis	0.692308	0.296451	1.61676	0.522571	4	2.09028	Stanford
Male Cohort	Hematologic	1.85714	0.742464	4.64532	0.262011	8	2.09609	Stanford
Female Cohort	Myasthenia_Gravis	1.66667	0.399347	6.9558	0.726031	3	2.17809	Stanford
Female Cohort	Lichen_Sclerosus	1.75	0.512758	5.97261	0.548502	4	2.19401	Stanford
Full Cohort	Lichen_Sclerosus	1.75	0.512728	5.97295	0.548522	4	2.19409	Stanford
Female Cohort	Neurologic	1.75	0.734705	4.16834	0.285821	8	2.28656	Stanford
Male Cohort	Neurologic	2	0.684493	5.84374	0.301096	8	2.40876	Stanford
Male Cohort	Sarcoidosis	2	0.367071	10.8971	0.687079	4	2.74832	Stanford
Female Cohort	Hematologic	1.5	0.72398	3.10782	0.360229	8	2.88183	Stanford
Full Cohort	Guillain-Barre_Syndrome	Inf	NA	Inf	1	3	3	Stanford
Full Cohort	Autoimmune_Hepatitis	1.25	0.336241	4.64697	1	3	3	Stanford
Female Cohort	Guillain-Barre_Syndrome	Inf	NA	Inf	1	3	3	Stanford
Female Cohort	Autoimmune_Hepatitis	1	0.202208	4.94541	1	3	3	Stanford
Male Cohort	Autoimmune_Hepatitis	2	0.182074	21.9691	1	3	3	Stanford
Male Cohort	Multiple_Sclerosis	1	0.141035	7.09044	1	3	3	Stanford
Full Cohort	Systemic_Lupus_Erythematosis	1.1	0.60089	2.01368	0.877433	4	3.50973	Stanford
Full Cohort	Systemic_sclerosis	0.857143	0.288534	2.5463	1	4	4	Stanford
Full Cohort	Inflammatory_Myositis	1.33333	0.298865	5.94844	1	4	4	Stanford
Female Cohort	Spondyloarthritis	1.07143	0.517953	2.21634	1	4	4	Stanford
Female Cohort	Systemic_Lupus_Erythematosis	0.947368	0.497681	1.80338	1	4	4	Stanford
Female Cohort	Systemic_sclerosis	1.2	0.366883	3.92496	1	4	4	Stanford
Female Cohort	Vitiligo	1	0.250397	3.99366	1	4	4	Stanford
Female Cohort	Inflammatory_Myositis	1	0.141102	7.08709	1	4	4	Stanford
Male Cohort	Cutaneous_Lupus	2	0.182717	21.8918	1	4	4	Stanford
Male Cohort	Inflammatory_Myositis	2	0.181883	21.9922	1	4	4	Stanford
Female Cohort	Systemic	1.14583	0.77858	1.68632	0.553856	8	4.43085	Stanford
Male Cohort	Vascular	1.42857	0.545574	3.74067	0.627828	8	5.02262	Stanford
Full Cohort	Graves_Disease	NA	NA	NA	NA	4	NA	Stanford
Full Cohort	Addison's_Disease	NA	NA	NA	NA	4	NA	Stanford
Female Cohort	Graves_Disease	NA	NA	NA	NA	4	NA	Stanford
Female Cohort	Addison's_Disease	NA	NA	NA	NA	4	NA	Stanford
Male Cohort	Graves_Disease	NA	NA	NA	NA	4	NA	Stanford
Male Cohort	Guillain-Barre_Syndrome	NA	NA	NA	NA	3	NA	Stanford
Male Cohort	Lichen_Sclerosus	NA	NA	NA	NA	4	NA	Stanford
Male Cohort	Addison's_Disease	NA	NA	NA	NA	4	NA	Stanford

## Sheet: Descriptions
Column	Definition/Description
RR	Risk Ratio
lower_CI	Lower bound of the 95% confidence interval surrounding the reported risk ratio
upper_CI	Upper bound of the 95% confidence interval surrounding the reported risk ratio
pval	p value
correction_val	Correction value used for each p value, based on Bonferroni method (see Methods)
adj_pval	Adjusted p value, calculated by multiplying pval*correction_val
EHR_system	EHR system that each risk ratio was calculated in. Note that risk ratios are reported only for cohort study groups here, as they cannot be statistically computed for case-control studies
