# Supplementary material for: Exposure to autoimmune disorders is associated with increased Alzheimer’s disease risk in a multi-site electronic health record analysis
Source: Cell Rep Med. 2025 Feb 24;6(3):101980. doi: 10.1016/j.xcrm.2025.101980 (PMC11970322; doi:10.1016/j.xcrm.2025.101980)
Supplement: Table S4. Excel file containing risk analysis results from several sensitivity analysis conditions, related to STAR Methods and Figures 2 and 3 [file mmc5.xlsx]

## Sheet: >65 Results
Analysis Description	Odds Ratio	lower_95CI_interval	upper_95CI_Interval	pval	corrected pval	Study Group	a	b	c	d	p1	p2	h	power
Addison's Disease, Female-specific Study Group	NA	NA	NA	NA	NA	UCSF Case-Control	0	0	0	0	NA	NA	NA	NA
Addison's Disease, Full Study Group	NA	NA	NA	NA	NA	UCSF Case-Control	0	0	0	0	NA	NA	NA	NA
Addison's Disease, Male-specific Study Group	NA	NA	NA	NA	NA	UCSF Case-Control	0	0	0	0	NA	NA	NA	NA
ANCA Vasculitis, Female-specific Study Group	Inf	0.0256407	Inf	1	2	UCSF Case-Control	1	0	0	1	1	0	3.14159	NA
ANCA Vasculitis, Full Study Group	1	0.00641299	155.933	1	2	UCSF Case-Control	1	1	1	1	0.5	0.5	0	0.05
ANCA Vasculitis, Male-specific Study Group	0	0	39.0005	1	2	UCSF Case-Control	0	1	1	0	0	1	-3.14159	NA
Autoimmune Hepatitis, Female-specific Study Group	Inf	0.203129	Inf	0.4	1.2	UCSF Case-Control	3	1	0	2	0.75	0	2.0944	0.676686
Autoimmune Hepatitis, Full Study Group	Inf	0.203129	Inf	0.4	1.2	UCSF Case-Control	3	1	0	2	0.75	0	2.0944	0.676686
Autoimmune Hepatitis, Male-specific Study Group	NA	NA	NA	NA	NA	UCSF Case-Control	0	0	0	0	NA	NA	NA	NA
Autoimmune Thyroiditis, Female-specific Study Group	2.90288	1.2449	6.97009	0.0114566	0.0458263	UCSF Case-Control	37	23	17	31	0.616667	0.354167	0.531473	0.783643
Autoimmune Thyroiditis, Full Study Group	3.36621	1.58296	7.34431	0.000995421	0.00398168	UCSF Case-Control	47	27	21	41	0.635135	0.33871	0.602128	0.937893
Autoimmune Thyroiditis, Male-specific Study Group	5.79817	0.959548	44.233	0.0569826	0.227931	UCSF Case-Control	10	4	4	10	0.714286	0.285714	0.885822	0.649408
Celiac Disease, Female-specific Study Group	13.2539	1.00178	819.632	0.0497738	0.149321	UCSF Case-Control	8	3	1	6	0.727273	0.142857	1.26746	0.745859
Celiac Disease, Full Study Group	21.7958	1.83575	1283.92	0.0075188	0.0225564	UCSF Case-Control	10	3	1	8	0.769231	0.111111	1.45973	0.92019
Celiac Disease, Male-specific Study Group	Inf	0.21942	Inf	0.333333	1	UCSF Case-Control	2	0	0	2	1	0	3.14159	0.881324
Cutaneous Lupus, Female-specific Study Group	Inf	0.0256407	Inf	1	4	UCSF Case-Control	1	0	0	1	1	0	3.14159	NA
Cutaneous Lupus, Full Study Group	Inf	0.21942	Inf	0.333333	1.33333	UCSF Case-Control	2	0	0	2	1	0	3.14159	0.881324
Cutaneous Lupus, Male-specific Study Group	Inf	0.0256407	Inf	1	4	UCSF Case-Control	1	0	0	1	1	0	3.14159	NA
Dermatologic, Female-specific Study Group	7.54517	2.75408	22.3601	1.65376e-05		UCSF Case-Control	35	14	10	31	0.714286	0.243902	0.98065	0.996244
Dermatologic, Full Study Group	3.18459	1.63488	6.31795	0.000378201		UCSF Case-Control	57	33	28	52	0.633333	0.35	0.574625	0.962433
Dermatologic, Male-specific Study Group	1.34577	0.512937	3.56704	0.654921		UCSF Case-Control	22	19	18	21	0.536585	0.461538	0.150235	0.103069
Endocrine, Female-specific Study Group	2.69789	1.58157	4.64891	0.000156282		UCSF Case-Control	85	54	43	74	0.611511	0.367521	0.493073	0.975582
Endocrine, Full Study Group	2.71834	1.73932	4.27756	5.01478e-06		UCSF Case-Control	118	74	62	106	0.614583	0.369048	0.496217	0.996901
Endocrine, Male-specific Study Group	2.75043	1.16981	6.64415	0.0181548		UCSF Case-Control	33	20	19	32	0.622642	0.372549	0.505558	0.73152
Gastrointestinal, Female-specific Study Group	11.7528	4.15758	37.0539	1.28929e-07		UCSF Case-Control	40	14	8	34	0.740741	0.190476	1.16987	0.999903
Gastrointestinal, Full Study Group	5.86882	2.56952	14.0318	5.47996e-06		UCSF Case-Control	48	22	15	41	0.685714	0.267857	0.863375	0.997853
Gastrointestinal, Male-specific Study Group	1	0.190387	5.25247	1		UCSF Case-Control	8	8	7	7	0.5	0.5	0	0.05
Graves Disease, Female-specific Study Group	6.5759	1.31342	40.8821	0.0175921	0.0703683	UCSF Case-Control	14	6	4	12	0.7	0.25	0.935116	0.796169
Graves Disease, Full Study Group	6.5759	1.31342	40.8821	0.0175921	0.0703683	UCSF Case-Control	14	6	4	12	0.7	0.25	0.935116	0.796169
Graves Disease, Male-specific Study Group	NA	NA	NA	NA	NA	UCSF Case-Control	0	0	0	0	NA	NA	NA	NA
Guillain-Barre Syndrome, Female-specific Study Group	Inf	0.21942	Inf	0.333333	1	UCSF Case-Control	2	0	0	2	1	0	3.14159	0.881324
Guillain-Barre Syndrome, Full Study Group	3.10575	0.067403	350.561	1	3	UCSF Case-Control	2	1	1	2	0.666667	0.333333	0.679674	0.132374
Guillain-Barre Syndrome, Male-specific Study Group	0	0	39.0005	1	3	UCSF Case-Control	0	1	1	0	0	1	-3.14159	NA
Hematologic, Female-specific Study Group	12.5396	2.57733	78.8304	0.000506168		UCSF Case-Control	17	5	4	16	0.772727	0.2	1.22043	0.976716
Hematologic, Full Study Group	18.0811	4.72188	84.7733	8.78123e-07		UCSF Case-Control	27	7	5	25	0.794118	0.166667	1.3586	0.999734
Hematologic, Male-specific Study Group	33.9762	2.66177	2119.9	0.00190522		UCSF Case-Control	10	2	1	9	0.833333	0.1	1.65702	0.971934
Idiopathic Thrombocytopenic Purpura, Female-specific Study Group	Inf	0.647975	Inf	0.1	0.2	UCSF Case-Control	3	0	0	3	1	0	3.14159	0.970466
Idiopathic Thrombocytopenic Purpura, Full Study Group	Inf	2.29715	Inf	0.00793651	0.015873	UCSF Case-Control	5	0	0	5	1	0	3.14159	0.998682
Idiopathic Thrombocytopenic Purpura, Male-specific Study Group	Inf	0.21942	Inf	0.333333	0.666667	UCSF Case-Control	2	0	0	2	1	0	3.14159	0.881324
Inflammatory Bowel Disease	4.76316	1.93561	12.2888	0.000303353	0.000910059	UCSF Case-Control	30	10	7	27	0.75	0.205882	1.15247	0.998562
Inflammatory Bowel Disease, Female-specific Study Group	11.099	3.45209	40.5871	5.66982e-06	1.70095e-05	UCSF Case-Control	37	18	14	33	0.672727	0.297872	0.768888	0.971983
Inflammatory Bowel Disease, Male-specific Study Group	0.757782	0.132273	4.2017	1	3	UCSF Case-Control	7	8	7	6	0.466667	0.538462	-0.143715	0.0666351
Inflammatory Myositis, Female-specific Study Group	0.710537	0.0965304	4.89978	1	4	UCSF Case-Control	7	8	5	4	0.466667	0.555556	-0.178057	0.0706686
Inflammatory Myositis, Full Study Group	1.23952	0.281045	5.58344	1	4	UCSF Case-Control	12	11	7	8	0.521739	0.466667	0.110208	0.0627256
Inflammatory Myositis, Male-specific Study Group	3.04364	0.24188	55.2698	0.592075	2.3683	UCSF Case-Control	5	3	2	4	0.625	0.333333	0.592517	0.195231
Large Vessel Vasculitis, Female-specific Study Group	3.03913	0.668373	15.3101	0.181141	0.362282	UCSF Case-Control	12	7	6	11	0.631579	0.352941	0.564826	0.39444
Large Vessel Vasculitis, Full Study Group	3.15485	0.780592	13.9294	0.121473	0.242946	UCSF Case-Control	14	8	7	13	0.636364	0.35	0.580919	0.468297
Large Vessel Vasculitis, Male-specific Study Group	3.10575	0.067403	350.561	1	2	UCSF Case-Control	2	1	1	2	0.666667	0.333333	0.679674	0.132374
Lichen Sclerosus, Female-specific Study Group	4.47368	0.408659	75.9005	0.314685	1.25874	UCSF Case-Control	6	3	2	5	0.666667	0.285714	0.782748	0.342318
Lichen Sclerosus, Full Study Group	2.37182	0.265176	25.5296	0.637186	2.54875	UCSF Case-Control	6	4	3	5	0.6	0.375	0.454038	0.159753
Lichen Sclerosus, Male-specific Study Group	0	0	39.0005	1	4	UCSF Case-Control	0	1	1	0	0	1	-3.14159	NA
Multiple Sclerosis, Female-specific Study Group	1	0.241788	4.13586	1	3	UCSF Case-Control	11	11	9	9	0.5	0.5	0	0.05
Multiple Sclerosis, Full Study Group	1.37557	0.392712	4.91604	0.77613	2.32839	UCSF Case-Control	15	13	10	12	0.535714	0.454545	0.162524	0.0880357
Multiple Sclerosis, Male-specific Study Group	4.91839	0.218046	390.563	0.52381	1.57143	UCSF Case-Control	4	2	1	3	0.666667	0.25	0.863436	0.267348
Musculoskeletal, Female-specific Study Group	2.78858	1.64726	4.7681	7.13197e-05		UCSF Case-Control	88	55	44	77	0.615385	0.363636	0.509095	0.984674
Musculoskeletal, Full Study Group	2.48918	1.61155	3.86795	2.06998e-05		UCSF Case-Control	122	80	66	108	0.60396	0.37931	0.453236	0.992285
Musculoskeletal, Male-specific Study Group	1.90509	0.846495	4.35421	0.12966		UCSF Case-Control	34	25	22	31	0.576271	0.415094	0.323778	0.401743
Myasthenia Gravis, Female-specific Study Group	0.131319	0.00675017	1.52775	0.131935	0.395804	UCSF Case-Control	2	6	6	2	0.25	0.75	-1.0472	0.553494
Myasthenia Gravis, Full Study Group	0.26611	0.0328919	1.77138	0.220347	0.66104	UCSF Case-Control	4	8	8	4	0.333333	0.666667	-0.679674	0.3841
Myasthenia Gravis, Male-specific Study Group	1	0.0327002	30.5808	1	3	UCSF Case-Control	2	2	2	2	0.5	0.5	0	0.05
Neurologic, Female-specific Study Group	0.768152	0.245186	2.37598	0.796107		UCSF Case-Control	15	17	15	13	0.46875	0.535714	-0.13403	0.0812559
Neurologic, Full Study Group	0.905445	0.342701	2.38389	1		UCSF Case-Control	21	22	19	18	0.488372	0.513514	-0.0502882	0.0557811
Neurologic, Male-specific Study Group	1.46966	0.186569	12.3958	1		UCSF Case-Control	6	5	4	5	0.545455	0.444444	0.202376	0.0735306
Overall, Female-specific Study Group	1.75228	1.41895	2.16928	8.91232e-08	2.6737e-07	UCSF Case-Control	262	157	2093	2198	0.625298	0.487765	0.277769	0.999737
Overall, Full Study Group	1.64682	1.38341	1.96333	9.69884e-09	2.90965e-08	UCSF Case-Control	366	231	3421	3556	0.613065	0.490325	0.247454	0.999939
Overall, Male-specific Study Group	1.43696	1.04567	1.98268	0.0245588	0.0736762	UCSF Case-Control	104	74	1328	1358	0.58427	0.494415	0.180517	0.645207
Pernicious Anemia, Female-specific Study Group	8.44744	1.6413	55.1056	0.00670955	0.0134191	UCSF Case-Control	14	5	4	13	0.736842	0.235294	1.05138	0.882838
Pernicious Anemia, Full Study Group	11.8391	2.96389	57.2946	9.1645e-05	0.00018329	UCSF Case-Control	22	7	5	20	0.758621	0.2	1.18713	0.991572
Pernicious Anemia, Male-specific Study Group	21.3994	1.53335	1396.02	0.0152201	0.0304401	UCSF Case-Control	8	2	1	7	0.8	0.125	1.49156	0.881898
Polymyalgia Rheumatica, Female-specific Study Group	3.54469	1.15587	11.6207	0.0241919	0.0967677	UCSF Case-Control	24	14	9	19	0.631579	0.321429	0.631501	0.717558
Polymyalgia Rheumatica, Full Study Group	3.09506	1.1958	8.34221	0.0173816	0.0695265	UCSF Case-Control	31	19	13	25	0.62	0.342105	0.563654	0.745091
Polymyalgia Rheumatica, Male-specific Study Group	2.02883	0.286707	16.0874	0.669921	2.67969	UCSF Case-Control	7	5	4	6	0.583333	0.4	0.368806	0.138359
Psoriasis, Female-specific Study Group	4.18003	1.25368	15.1496	0.0167099	0.0668395	UCSF Case-Control	21	11	8	18	0.65625	0.307692	0.712615	0.770058
Psoriasis, Full Study Group	2.1838	1.00852	4.80913	0.0472891	0.189156	UCSF Case-Control	39	27	23	35	0.590909	0.396552	0.391237	0.584671
Psoriasis, Male-specific Study Group	1.27029	0.43558	3.74234	0.805707	3.22283	UCSF Case-Control	18	16	15	17	0.529412	0.46875	0.121398	0.078265
Rheumatoid Arthritis, Female-specific Study Group	2.54457	1.35018	4.86134	0.00293897	0.0117559	UCSF Case-Control	61	40	31	52	0.60396	0.373494	0.465241	0.881064
Rheumatoid Arthritis, Full Study Group	2.14015	1.26266	3.65454	0.00384123	0.0153649	UCSF Case-Control	81	57	47	71	0.586957	0.398305	0.379621	0.857177
Rheumatoid Arthritis, Male-specific Study Group	1.39053	0.500884	3.91028	0.637566	2.55026	UCSF Case-Control	20	17	16	19	0.540541	0.457143	0.16699	0.109142
Sarcoidosis, Female-specific Study Group	1	0.0957407	10.4449	1	4	UCSF Case-Control	4	4	4	4	0.5	0.5	0	0.05
Sarcoidosis, Full Study Group	1.3804	0.213755	9.33169	1	4	UCSF Case-Control	7	6	5	6	0.538462	0.454545	0.168034	0.0694859
Sarcoidosis, Male-specific Study Group	2.60168	0.0788058	234.451	1	4	UCSF Case-Control	3	2	1	2	0.6	0.333333	0.541195	0.114897
Sjogrens Syndrome, Female-specific Study Group	1.63069	0.62544	4.32475	0.374862	1.49945	UCSF Case-Control	25	20	16	21	0.555556	0.432432	0.246891	0.199433
Sjogrens Syndrome, Full Study Group	1.51952	0.630018	3.7101	0.411838	1.64735	UCSF Case-Control	29	24	19	24	0.54717	0.44186	0.211023	0.177126
Sjogrens Syndrome, Male-specific Study Group	1	0.0767497	13.0294	1	4	UCSF Case-Control	4	4	3	3	0.5	0.5	0	0.05
Spondyloarthritis, Female-specific Study Group	4.9494	0.594043	55.6245	0.178895	0.715582	UCSF Case-Control	7	3	3	7	0.7	0.3	0.823034	0.45247
Spondyloarthritis, Full Study Group	3.80504	0.705427	23.9214	0.143111	0.572444	UCSF Case-Control	10	5	5	10	0.666667	0.333333	0.679674	0.460794
Spondyloarthritis, Male-specific Study Group	2.06996	0.106048	51.7634	1	4	UCSF Case-Control	3	2	2	3	0.6	0.4	0.402716	0.0975881
Systemic Lupus Erythematosis, Female-specific Study Group	0.605174	0.160743	2.19179	0.560744	2.24298	UCSF Case-Control	43	40	32	35	0.518072	0.477612	0.0809436	0.0782595
Systemic Lupus Erythematosis, Full Study Group	0.576834	0.176101	1.83063	0.429569	1.71828	UCSF Case-Control	53	50	40	43	0.514563	0.481928	0.0652828	0.0727265
Systemic Lupus Erythematosis, Male-specific Study Group	0.483101	0.0193187	9.42971	1	4	UCSF Case-Control	10	10	8	8	0.5	0.5	0	0.05
Systemic sclerosis, Female-specific Study Group	0.772501	0.145174	4.00055	1	4	UCSF Case-Control	14	17	11	8	0.451613	0.578947	-0.255484	0.141662
Systemic sclerosis, Full Study Group	0.795637	0.167719	3.69641	1	4	UCSF Case-Control	16	20	14	10	0.444444	0.583333	-0.278789	0.184792
Systemic sclerosis, Male-specific Study Group	1	0.00641299	155.933	1	4	UCSF Case-Control	2	3	3	2	0.4	0.6	-0.402716	0.0975881
Systemic, Female-specific Study Group	1.17451	0.587325	2.35535	0.74269		UCSF Case-Control	7	8	8	7	0.466667	0.533333	-0.133432	0.0654328
Systemic, Full Study Group	1.1387	0.613611	2.11709	0.768091		UCSF Case-Control	8	9	9	8	0.470588	0.529412	-0.117715	0.0635991
Systemic, Male-specific Study Group	1	0.221625	4.51212	1		UCSF Case-Control	1	1	1	1	0.5	0.5	0	0.05
Type 1 Diabetes, Female-specific Study Group	2.68973	1.29377	5.70182	0.00648858	0.0259543	UCSF Case-Control	46	29	24	41	0.613333	0.369231	0.49327	0.829149
Type 1 Diabetes, Full Study Group	2.52742	1.43809	4.48767	0.000873578	0.00349431	UCSF Case-Control	73	47	41	67	0.608333	0.37963	0.461528	0.935702
Type 1 Diabetes, Male-specific Study Group	2.27195	0.899652	5.88948	0.0874428	0.349771	UCSF Case-Control	27	18	17	26	0.6	0.395349	0.412219	0.489286
Vascular Subtype, Female-specific Study Group	3.03913	0.668373	15.3101	0.181141	1.44913	UCSF Case-Control	12	7	6	11	0.631579	0.352941	0.564826	0.39444
Vascular Subtype, Full Study Group	2.47318	0.642629	10.1493	0.227056	1.81645	UCSF Case-Control	14	9	8	13	0.608696	0.380952	0.459545	0.331159
Vascular Subtype, Male-specific Study Group	1	0.0327003	30.5808	1	8	UCSF Case-Control	2	2	2	2	0.5	0.5	0	0.05
Vitiligo, Female-specific Study Group	Inf	8.82466	Inf	4.11353e-05	0.000164541	UCSF Case-Control	9	0	0	9	1	0	3.14159	0.999999
Vitiligo, Full Study Group	34.1239	3.98206	562.861	0.000145064	0.000580257	UCSF Case-Control	13	2	2	13	0.866667	0.133333	1.64642	0.994598
Vitiligo, Male-specific Study Group	3.52895	0.232322	78.3646	0.5671	2.2684	UCSF Case-Control	4	2	2	4	0.666667	0.333333	0.679674	0.217744
Addison's Disease, Female-specific Study Group	NA	NA	NA	NA	NA	UCSF Cohort	0	13	0	13	NA	NA	NA	NA
Addison's Disease, Full Study Group	NA	NA	NA	NA	NA	UCSF Cohort	0	42	0	42	NA	NA	NA	NA
Addison's Disease, Male-specific Study Group	NA	NA	NA	NA	NA	UCSF Cohort	0	29	0	29	NA	NA	NA	NA
ANCA Vasculitis, Female-specific Study Group	Inf	0.18838	Inf	0.495238	0.990476	UCSF Cohort	2	51	0	53	0.0377359	0	0.391	0.521103
ANCA Vasculitis, Full Study Group	Inf	0.188135	Inf	0.497268	0.994536	UCSF Cohort	2	90	0	92	0.0217391	0	0.295963	0.518921
ANCA Vasculitis, Male-specific Study Group	NA	NA	NA	NA	NA	UCSF Cohort	0	39	0	39	NA	NA	NA	NA
Autoimmune Hepatitis, Female-specific Study Group	2.01703	0.103048	120.909	1	3	UCSF Cohort	2	78	1	79	0.025	0.0125	0.0934851	0.090912
Autoimmune Hepatitis, Full Study Group	2.0122	0.103347	120.057	1	3	UCSF Cohort	2	109	1	110	0.018018	0.00900901	0.0791574	0.0906949
Autoimmune Hepatitis, Male-specific Study Group	NA	NA	NA	NA	NA	UCSF Cohort	0	31	0	31	NA	NA	NA	NA
Autoimmune Thyroiditis, Female-specific Study Group	2.48765	1.33244	4.84923	0.00295765	0.0118306	UCSF Cohort	38	455	16	477	0.0770791	0.0324544	0.200375	0.882187
Autoimmune Thyroiditis, Full Study Group	2.38253	1.38096	4.24058	0.0011644	0.0046576	UCSF Cohort	48	628	21	655	0.0710059	0.0310651	0.185099	0.925496
Autoimmune Thyroiditis, Male-specific Study Group	2.05387	0.624301	7.81921	0.291547	1.16619	UCSF Cohort	10	173	5	178	0.0546448	0.0273224	0.139777	0.267157
Celiac Disease, Female-specific Study Group	8.64056	1.1156	391.032	0.0341766	0.10253	UCSF Cohort	8	77	1	84	0.0941176	0.0117647	0.406271	0.754463
Celiac Disease, Full Study Group	10.6832	1.48009	469.341	0.0101058	0.0303174	UCSF Cohort	10	119	1	128	0.0775194	0.00775194	0.387985	0.876163
Celiac Disease, Male-specific Study Group	Inf	0.1885	Inf	0.494253	1.48276	UCSF Cohort	2	42	0	44	0.0454546	0	0.4297	0.522167
Cutaneous Lupus, Female-specific Study Group	Inf	0.0256407	Inf	1	4	UCSF Cohort	1	35	0	36	0.0277778	0	0.334896	0.295263
Cutaneous Lupus, Full Study Group	Inf	0.188534	Inf	0.493976	1.9759	UCSF Cohort	2	40	0	42	0.0476191	0	0.439976	0.522467
Cutaneous Lupus, Male-specific Study Group	Inf	0.0256407	Inf	1	4	UCSF Cohort	1	5	0	6	0.166667	0	0.841069	0.307732
Dermatologic, Female-specific Study Group	2.00081	1.08839	3.79841	0.023784	0.190272	UCSF Cohort	35	575	18	592	0.057377	0.0295082	0.138502	0.676845
Dermatologic, Full Study Group	2.33931	1.42733	3.93481	0.000433576	0.00346861	UCSF Cohort	57	1215	25	1247	0.0448113	0.0196541	0.145288	0.955816
Dermatologic, Male-specific Study Group	3.21406	1.31453	8.97061	0.00746789	0.0597431	UCSF Cohort	22	640	7	655	0.0332326	0.010574	0.160622	0.832052
Endocrine, Female-specific Study Group	1.88032	1.28572	2.77955	0.0008198	0.0065584	UCSF Cohort	84	1269	46	1307	0.0620843	0.0339985	0.132744	0.932237
Endocrine, Full Study Group	2.03222	1.46543	2.84369	1.02203e-05	8.17623e-05	UCSF Cohort	117	2325	59	2383	0.0479115	0.0241605	0.129209	0.99469
Endocrine, Male-specific Study Group	2.58554	1.3163	5.38344	0.00412825	0.033026	UCSF Cohort	33	1056	13	1076	0.030303	0.0119376	0.130983	0.86356
Gastrointestinal, Female-specific Study Group	2.74196	1.43055	5.54857	0.00142651	0.0114121	UCSF Cohort	37	601	14	624	0.0579937	0.0219436	0.189057	0.921716
Gastrointestinal, Full Study Group	2.36559	1.34308	4.31792	0.00194408	0.0155526	UCSF Cohort	44	1144	19	1169	0.037037	0.0159933	0.133709	0.902993
Gastrointestinal, Male-specific Study Group	1.40472	0.381121	5.64845	0.773174	6.18539	UCSF Cohort	7	543	5	545	0.0127273	0.00909091	0.0351292	0.0896952
Graves Disease, Female-specific Study Group	2.98601	0.981082	10.9003	0.0548948	0.219579	UCSF Cohort	14	128	5	137	0.0985916	0.0352113	0.26126	0.595414
Graves Disease, Full Study Group	2.42957	0.854686	7.8841	0.106116	0.424464	UCSF Cohort	14	184	6	192	0.0707071	0.030303	0.188353	0.465847
Graves Disease, Male-specific Study Group	0	0	39.0005	1	4	UCSF Cohort	0	56	1	55	0	0.0178571	-0.268063	0.294444
Guillain-Barre Syndrome, Female-specific Study Group	Inf	0.0256407	Inf	1	3	UCSF Cohort	1	21	0	22	0.0454546	0	0.4297	0.296746
Guillain-Barre Syndrome, Full Study Group	Inf	0.0256407	Inf	1	3	UCSF Cohort	1	55	0	56	0.0178571	0	0.268063	0.294444
Guillain-Barre Syndrome, Male-specific Study Group	NA	NA	NA	NA	NA	UCSF Cohort	0	34	0	34	NA	NA	NA	NA
Hematologic, Female-specific Study Group	2.79833	1.01398	8.91672	0.0464147	0.371318	UCSF Cohort	16	193	6	203	0.076555	0.0287081	0.220175	0.614403
Hematologic, Full Study Group	4.53443	1.80157	13.6128	0.000425812	0.00340649	UCSF Cohort	26	416	6	436	0.0588235	0.0135747	0.256406	0.967972
Hematologic, Male-specific Study Group	Inf	2.30354	Inf	0.00176977	0.0141581	UCSF Cohort	10	223	0	233	0.0429184	0	0.417358	0.994533
Idiopathic Thrombocytopenic Purpura, Female-specific Study Group	Inf	0.188097	Inf	0.497585	0.995169	UCSF Cohort	2	102	0	104	0.0192308	0	0.278247	0.518582
Idiopathic Thrombocytopenic Purpura, Full Study Group	Inf	0.663223	Inf	0.123539	0.247079	UCSF Cohort	4	253	0	257	0.0155642	0	0.250165	0.809446
Idiopathic Thrombocytopenic Purpura, Male-specific Study Group	Inf	0.188004	Inf	0.498361	0.996721	UCSF Cohort	2	151	0	153	0.0130719	0	0.229166	0.517752
Inflammatory Bowel Disease, Full Study Group	1.92095	1.04622	3.64037	0.0339851	0.101955	UCSF Cohort	28	452	13	467	0.0583333	0.0270833	0.157226	0.682884
Inflammatory Bowel Disease, Female-specific Study Group	2.22355	1.09811	4.73909	0.0243267	0.0729802	UCSF Cohort	34	924	18	940	0.0354906	0.0187891	0.104031	0.62434
Inflammatory Bowel Disease, Male-specific Study Group	1.20231	0.3034	5.01614	1	3	UCSF Cohort	6	472	5	473	0.0125523	0.0104603	0.0196365	0.0606227
Inflammatory Myositis, Female-specific Study Group	1.3406	0.222883	9.29877	1	4	UCSF Cohort	4	157	3	158	0.0248447	0.0186335	0.0426998	0.0669774
Inflammatory Myositis, Full Study Group	1.82759	0.540823	7.0454	0.417271	1.66909	UCSF Cohort	9	242	5	246	0.0358566	0.0199203	0.0977928	0.194801
Inflammatory Myositis, Male-specific Study Group	2.57536	0.408149	27.7423	0.443803	1.77521	UCSF Cohort	5	85	2	88	0.0555556	0.0222222	0.176624	0.219962
Large Vessel Vasculitis, Female-specific Study Group	1.75291	0.622073	5.36252	0.348654	0.697307	UCSF Cohort	12	210	7	215	0.054054	0.0315315	0.112249	0.219315
Large Vessel Vasculitis, Full Study Group	1.7836	0.686445	4.98344	0.277587	0.555174	UCSF Cohort	14	298	8	304	0.0448718	0.025641	0.105252	0.259876
Large Vessel Vasculitis, Male-specific Study Group	2.0151	0.103167	120.569	1	2	UCSF Cohort	2	88	1	89	0.0222222	0.0111111	0.0880469	0.0908254
Lichen Sclerosus, Female-specific Study Group	6.35385	0.743208	298.471	0.116534	0.466136	UCSF Cohort	6	72	1	77	0.0769231	0.0128205	0.335128	0.552892
Lichen Sclerosus, Full Study Group	6.24795	0.73865	291.6	0.118952	0.475809	UCSF Cohort	6	103	1	108	0.0550459	0.00917431	0.281793	0.547923
Lichen Sclerosus, Male-specific Study Group	NA	NA	NA	NA	NA	UCSF Cohort	0	31	0	31	NA	NA	NA	NA
Multiple Sclerosis, Female-specific Study Group	1.8236	0.540949	7.0151	0.418222	1.25467	UCSF Cohort	9	283	5	287	0.0308219	0.0171233	0.090488	0.194214
Multiple Sclerosis, Full Study Group	2.20136	0.771749	7.13133	0.162314	0.486943	UCSF Cohort	13	414	6	421	0.030445	0.0140515	0.113128	0.379582
Multiple Sclerosis, Male-specific Study Group	4.07265	0.396252	202.772	0.370327	1.11098	UCSF Cohort	4	131	1	134	0.0296296	0.00740741	0.173643	0.297251
Musculoskeletal, Female-specific Study Group	1.7115	1.18415	2.49572	0.0035498	0.0283984	UCSF Cohort	84	1799	50	1833	0.0446097	0.0265534	0.0982615	0.854306
Musculoskeletal, Full Study Group	2.02534	1.46589	2.82342	8.96523e-06	7.17218e-05	UCSF Cohort	119	2769	60	2828	0.041205	0.0207756	0.119539	0.995096
Musculoskeletal, Male-specific Study Group	3.58847	1.72709	8.17137	0.000211237	0.0016899	UCSF Cohort	35	970	10	995	0.0348259	0.00995025	0.175601	0.975945
Myasthenia Gravis, Female-specific Study Group	0.496295	0.00829609	9.69203	1	3	UCSF Cohort	1	90	2	89	0.010989	0.021978	-0.0875538	0.0908178
Myasthenia Gravis, Full Study Group	0.660285	0.134769	2.83581	0.750642	2.25193	UCSF Cohort	4	188	6	186	0.0208333	0.03125	-0.0657342	0.0987101
Myasthenia Gravis, Male-specific Study Group	0.743439	0.106132	4.51962	1	3	UCSF Cohort	3	98	4	97	0.029703	0.039604	-0.0542694	0.0672059
Neurologic, Female-specific Study Group	1.5866	0.555041	4.87988	0.47563	3.80504	UCSF Cohort	11	391	7	395	0.0273632	0.0174129	0.0676759	0.16029
Neurologic, Full Study Group	1.51333	0.683394	3.47389	0.356119	2.84895	UCSF Cohort	18	652	12	658	0.0268657	0.0179105	0.0608356	0.199698
Neurologic, Male-specific Study Group	1.40982	0.379666	5.70801	0.771848	6.17478	UCSF Cohort	7	261	5	263	0.0261194	0.0186567	0.050618	0.0901677
Overall, Female-specific Study Group	1.80722	1.46506	2.23605	1.2495e-08	3.7485e-08	UCSF Cohort	260	5175	147	5288	0.0478381	0.0270469	0.110583	0.999929
Overall, Full Study Group	1.97542	1.64943	2.37184	1.70241e-14	5.10722e-14	UCSF Cohort	368	8918	190	9096	0.0396295	0.0204609	0.113753	1
Overall, Male-specific Study Group	2.55502	1.77313	3.73915	9.3044e-08	2.79132e-07	UCSF Cohort	108	3743	43	3808	0.0280447	0.0111659	0.124783	0.999781
Pernicious Anemia, Female-specific Study Group	2.52552	0.867112	8.36659	0.0980525	0.196105	UCSF Cohort	14	92	6	100	0.132075	0.0566038	0.263438	0.483261
Pernicious Anemia, Full Study Group	4.01069	1.52839	12.3973	0.00259253	0.00518506	UCSF Cohort	22	164	6	180	0.11828	0.0322581	0.341002	0.908
Pernicious Anemia, Male-specific Study Group	Inf	1.80936	Inf	0.00650159	0.0130032	UCSF Cohort	8	72	0	80	0.1	0	0.643501	0.982566
Polymyalgia Rheumatica, Female-specific Study Group	1.8007	0.829069	4.0905	0.151839	0.607355	UCSF Cohort	21	301	12	310	0.0652174	0.0372671	0.127942	0.368394
Polymyalgia Rheumatica, Full Study Group	2.13782	1.07764	4.43769	0.0278855	0.111542	UCSF Cohort	29	457	14	472	0.0596708	0.0288066	0.152445	0.661454
Polymyalgia Rheumatica, Male-specific Study Group	4.13758	0.808424	40.6045	0.104	0.416001	UCSF Cohort	8	156	2	162	0.0487805	0.0121951	0.224084	0.52762
Psoriasis, Female-specific Study Group	1.52433	0.728103	3.28769	0.300647	1.20259	UCSF Cohort	21	419	14	426	0.0477273	0.0318182	0.0818114	0.228434
Psoriasis, Full Study Group	1.8914	1.07652	3.41103	0.0250723	0.100289	UCSF Cohort	39	959	21	977	0.0390782	0.0210421	0.10684	0.665196
Psoriasis, Male-specific Study Group	2.62174	1.03454	7.48853	0.0409885	0.163954	UCSF Cohort	18	540	7	551	0.0322581	0.0125448	0.136692	0.626757
Rheumatoid Arthritis, Female-specific Study Group	1.81421	1.14836	2.91106	0.00935257	0.0374103	UCSF Cohort	57	1335	32	1360	0.0409483	0.0229885	0.103115	0.776489
Rheumatoid Arthritis, Full Study Group	2.12395	1.40938	3.25163	0.000184119	0.000736475	UCSF Cohort	77	1924	37	1964	0.0384808	0.0184908	0.122084	0.971392
Rheumatoid Arthritis, Male-specific Study Group	4.09731	1.47954	14.0651	0.00372243	0.0148897	UCSF Cohort	20	589	5	604	0.0328407	0.00821018	0.182985	0.891233
Sarcoidosis, Female-specific Study Group	4.07553	0.396269	203.009	0.370146	1.48058	UCSF Cohort	4	126	1	129	0.0307692	0.00769231	0.17701	0.297418
Sarcoidosis, Full Study Group	3.0449	0.537467	31.1396	0.284931	1.13972	UCSF Cohort	6	234	2	238	0.025	0.00833333	0.134732	0.31447
Sarcoidosis, Male-specific Study Group	2.01231	0.10334	120.077	1	4	UCSF Cohort	2	108	1	109	0.0181818	0.00909091	0.0795213	0.0907
Sjogrens Syndrome, Female-specific Study Group	1.63831	0.810099	3.41605	0.188145	0.75258	UCSF Cohort	24	366	15	375	0.0615385	0.0384615	0.106583	0.318882
Sjogrens Syndrome, Full Study Group	1.52837	0.799025	2.98935	0.221795	0.88718	UCSF Cohort	27	465	18	474	0.054878	0.0365854	0.0879981	0.281454
Sjogrens Syndrome, Male-specific Study Group	1	0.130721	7.64988	1	4	UCSF Cohort	3	99	3	99	0.0294118	0.0294118	0	0.05
Spondyloarthritis, Female-specific Study Group	2.39156	0.533217	14.6084	0.335464	1.34186	UCSF Cohort	7	144	3	148	0.0463576	0.0198676	0.151168	0.259525
Spondyloarthritis, Full Study Group	2.5403	0.724072	11.2044	0.175251	0.701003	UCSF Cohort	10	346	4	352	0.0280899	0.011236	0.124392	0.382094
Spondyloarthritis, Male-specific Study Group	3.02238	0.240396	159.685	0.62316	2.49264	UCSF Cohort	3	202	1	204	0.0146342	0.00487805	0.102737	0.180181
Systemic Lupus Erythematosis, Female-specific Study Group	1	0.369554	2.70596	1	4	UCSF Cohort	40	1050	28	1062	0.0366973	0.0256881	0.0635749	0.317397
Systemic Lupus Erythematosis, Full Study Group	1.0928	0.437255	2.75899	1	4	UCSF Cohort	48	1405	34	1419	0.0330351	0.0233999	0.0583968	0.349969
Systemic Lupus Erythematosis, Male-specific Study Group	2.01384	0.103245	120.347	1	4	UCSF Cohort	8	355	6	357	0.0220386	0.0165289	0.040166	0.0841634
Systemic sclerosis, Female-specific Study Group	1.4099	0.379644	5.7089	0.771828	3.08731	UCSF Cohort	10	450	10	450	0.0217391	0.0217391	0	0.05
Systemic sclerosis, Full Study Group	1.34095	0.402928	4.74425	0.788292	3.15317	UCSF Cohort	12	546	11	547	0.0215054	0.0197133	0.012617	0.0551032
Systemic sclerosis, Male-specific Study Group	1	0.0125591	79.6237	1	4	UCSF Cohort	2	96	1	97	0.0204082	0.0102041	0.0843195	0.090769
Systemic, Female-specific Study Group	1.44465	0.86212	2.45107	0.174928	1.39943	UCSF Cohort	7	259	5	261	0.0263158	0.018797	0.0508123	0.0901747
Systemic, Full Study Group	1.42565	0.893771	2.29644	0.144878	1.15903	UCSF Cohort	8	325	6	327	0.024024	0.018018	0.0419733	0.0842248
Systemic, Male-specific Study Group	1.3403	0.403159	4.73729	0.788479	6.30784	UCSF Cohort	1	66	1	66	0.0149254	0.0149254	0	0.05
Type 1 Diabetes, Female-specific Study Group	1.44311	0.880433	2.3911	0.155516	0.622063	UCSF Cohort	44	766	31	779	0.054321	0.0382716	0.0766618	0.338505
Type 1 Diabetes, Full Study Group	1.67938	1.12639	2.52932	0.00980907	0.0392363	UCSF Cohort	71	1623	43	1651	0.0419126	0.0253837	0.092358	0.766681
Type 1 Diabetes, Male-specific Study Group	2.28837	1.11237	4.99331	0.0221993	0.0887971	UCSF Cohort	27	857	12	872	0.030543	0.0135747	0.117784	0.697184
Vascular Subtype, Female-specific Study Group	1.74753	0.622084	5.33125	0.350094	2.80075	UCSF Cohort	12	244	7	249	0.046875	0.0273438	0.104224	0.218306
Vascular Subtype, Full Study Group	1.77774	0.686206	4.95395	0.279067	2.23254	UCSF Cohort	14	361	8	367	0.0373333	0.0213333	0.0957151	0.258599
Vascular Subtype, Male-specific Study Group	2.01136	0.103398	119.911	1	8	UCSF Cohort	2	117	1	118	0.0168067	0.00840336	0.0764159	0.0906575
Vitiligo, Female-specific Study Group	3.25634	0.768693	19.5127	0.129165	0.516658	UCSF Cohort	9	64	3	70	0.123288	0.0410959	0.309269	0.46361
Vitiligo, Full Study Group	3.45036	1.03331	14.8761	0.0428271	0.171308	UCSF Cohort	13	137	4	146	0.0866667	0.0266667	0.269571	0.646025
Vitiligo, Male-specific Study Group	4.1302	0.396599	207.513	0.366749	1.467	UCSF Cohort	4	73	1	76	0.0519481	0.012987	0.231467	0.300568

## Sheet: >80 Results
Analysis Description	Odds Ratio	lower_95CI_interval	upper_95CI_Interval	pval	corrected pval	Study Group	a	b	c	d	p1	p2	h	power
Addison's Disease, Female-specific Study Group	NA	NA	NA	NA	NA	UCSF Case-Control	0	0	0	0	NA	NA	NA	NA
Addison's Disease, Full Study Group	NA	NA	NA	NA	NA	UCSF Case-Control	0	0	0	0	NA	NA	NA	NA
Addison's Disease, Male-specific Study Group	NA	NA	NA	NA	NA	UCSF Case-Control	0	0	0	0	NA	NA	NA	NA
ANCA Vasculitis, Female-specific Study Group	Inf	0.0256407	Inf	1	2	UCSF Case-Control	1	0	0	1	1	0	3.14159	NA
ANCA Vasculitis, Full Study Group	Inf	0.0256407	Inf	1	2	UCSF Case-Control	1	0	0	1	1	0	3.14159	NA
ANCA Vasculitis, Male-specific Study Group	NA	NA	NA	NA	NA	UCSF Case-Control	0	0	0	0	NA	NA	NA	NA
Autoimmune Hepatitis, Female-specific Study Group	Inf	0.0256407	Inf	1	3	UCSF Case-Control	1	0	0	1	1	0	3.14159	NA
Autoimmune Hepatitis, Full Study Group	Inf	0.0256407	Inf	1	3	UCSF Case-Control	1	0	0	1	1	0	3.14159	NA
Autoimmune Hepatitis, Male-specific Study Group	NA	NA	NA	NA	NA	UCSF Case-Control	0	0	0	0	NA	NA	NA	NA
Autoimmune Thyroiditis, Female-specific Study Group	5.07431	1.55978	18.0654	0.00458134	0.0183254	UCSF Case-Control	23	11	8	20	0.676471	0.285714	0.803624	0.882791
Autoimmune Thyroiditis, Full Study Group	7.12224	2.27388	24.6605	0.000256825	0.0010273	UCSF Case-Control	27	11	8	24	0.710526	0.25	0.958204	0.979011
Autoimmune Thyroiditis, Male-specific Study Group	Inf	1.33906	Inf	0.0285714	0.114286	UCSF Case-Control	4	0	0	4	1	0	3.14159	0.993484
Celiac Disease, Female-specific Study Group	Inf	0.532866	Inf	0.142857	0.428571	UCSF Case-Control	4	1	0	3	0.8	0	2.2143	0.85816
Celiac Disease, Full Study Group	Inf	1.02482	Inf	0.047619	0.142857	UCSF Case-Control	5	1	0	4	0.833333	0	2.30052	0.945642
Celiac Disease, Male-specific Study Group	Inf	0.0256407	Inf	1	3	UCSF Case-Control	1	0	0	1	1	0	3.14159	NA
Cutaneous Lupus, Female-specific Study Group	Inf	0.0256407	Inf	1	4	UCSF Case-Control	1	0	0	1	1	0	3.14159	NA
Cutaneous Lupus, Full Study Group	Inf	0.21942	Inf	0.333333	1.33333	UCSF Case-Control	2	0	0	2	1	0	3.14159	0.881324
Cutaneous Lupus, Male-specific Study Group	Inf	0.0256407	Inf	1	4	UCSF Case-Control	1	0	0	1	1	0	3.14159	NA
Dermatologic, Female-specific Study Group	3.31481	1.05099	11.1493	0.0395458	0.316366	UCSF Case-Control	22	13	9	18	0.628571	0.333333	0.599901	0.648817
Dermatologic, Full Study Group	2.34962	1.0433	5.40361	0.0381211	0.304968	UCSF Case-Control	37	25	20	32	0.596774	0.384615	0.427646	0.623342
Dermatologic, Male-specific Study Group	1.5766	0.465992	5.47339	0.579329	4.63464	UCSF Case-Control	15	12	11	14	0.555556	0.44	0.231631	0.132803
Endocrine, Female-specific Study Group	4.34793	2.01964	9.65654	6.64395e-05	0.000531516	UCSF Case-Control	48	24	20	44	0.666667	0.3125	0.724234	0.987955
Endocrine, Full Study Group	4.76371	2.48198	9.3584	5.11896e-07	4.09517e-06	UCSF Case-Control	67	32	27	62	0.676768	0.303371	0.765521	0.999482
Endocrine, Male-specific Study Group	5.86936	1.59505	24.274	0.00500586	0.0400469	UCSF Case-Control	19	8	7	18	0.703704	0.28	0.875212	0.883629
Gastrointestinal, Female-specific Study Group	11.6492	2.76333	62.6723	0.000185876	0.00148701	UCSF Case-Control	22	8	4	18	0.733333	0.181818	1.17529	0.987032
Gastrointestinal, Full Study Group	5.11005	1.64285	17.364	0.00294123	0.0235298	UCSF Case-Control	26	13	8	21	0.666667	0.275862	0.804673	0.906868
Gastrointestinal, Male-specific Study Group	0.619688	0.0532861	6.41945	1	8	UCSF Case-Control	4	5	4	3	0.444444	0.571429	-0.254689	0.0797366
Graves Disease, Female-specific Study Group	8.15306	0.882117	127.056	0.0697785	0.279114	UCSF Case-Control	8	3	2	7	0.727273	0.222222	1.06089	0.655567
Graves Disease, Full Study Group	8.15306	0.882117	127.056	0.0697785	0.279114	UCSF Case-Control	8	3	2	7	0.727273	0.222222	1.06089	0.655567
Graves Disease, Male-specific Study Group	NA	NA	NA	NA	NA	UCSF Case-Control	0	0	0	0	NA	NA	NA	NA
Guillain-Barre Syndrome, Female-specific Study Group	Inf	0.0256407	Inf	1	3	UCSF Case-Control	1	0	0	1	1	0	3.14159	NA
Guillain-Barre Syndrome, Full Study Group	1	0.00641299	155.933	1	3	UCSF Case-Control	1	1	1	1	0.5	0.5	0	0.05
Guillain-Barre Syndrome, Male-specific Study Group	0	0	39.0005	1	3	UCSF Case-Control	0	1	1	0	0	1	-3.14159	NA
Hematologic, Female-specific Study Group	10.4037	1.18968	157.527	0.0299731	0.239785	UCSF Case-Control	9	3	2	8	0.75	0.2	1.1671	0.778102
Hematologic, Full Study Group	27.7802	4.17203	346.617	4.73489e-05	0.000378791	UCSF Case-Control	17	4	2	15	0.809524	0.117647	1.53811	0.997061
Hematologic, Male-specific Study Group	Inf	3.50297	Inf	0.0013986	0.0111888	UCSF Case-Control	8	1	0	7	0.888889	0	2.46192	0.998279
Idiopathic Thrombocytopenic Purpura, Female-specific Study Group	Inf	0.647975	Inf	0.1	0.2	UCSF Case-Control	3	0	0	3	1	0	3.14159	0.970466
Idiopathic Thrombocytopenic Purpura, Full Study Group	Inf	2.29715	Inf	0.00793651	0.015873	UCSF Case-Control	5	0	0	5	1	0	3.14159	0.998682
Idiopathic Thrombocytopenic Purpura, Male-specific Study Group	Inf	0.21942	Inf	0.333333	0.666667	UCSF Case-Control	2	0	0	2	1	0	3.14159	0.881324
Inflammatory Bowel Disease	4.02076	1.22927	14.2648	0.0182439	0.0547316	UCSF Case-Control	18	7	4	15	0.72	0.210526	1.07304	0.941285
Inflammatory Bowel Disease, Female-specific Study Group	9.06096	2.00095	51.7767	0.001943	0.005829	UCSF Case-Control	22	12	8	18	0.647059	0.307692	0.693323	0.758441
Inflammatory Bowel Disease, Male-specific Study Group	0.619688	0.0532861	6.41945	1	3	UCSF Case-Control	4	5	4	3	0.444444	0.571429	-0.254689	0.0797366
Inflammatory Myositis, Female-specific Study Group	0.576512	0.0344896	7.35785	1	4	UCSF Case-Control	5	6	3	2	0.454545	0.6	-0.292393	0.0842902
Inflammatory Myositis, Full Study Group	1.83291	0.304838	12.2648	0.694584	2.77834	UCSF Case-Control	10	8	4	6	0.555556	0.4	0.312699	0.124534
Inflammatory Myositis, Male-specific Study Group	7.95544	0.4309	585.202	0.242424	0.969697	UCSF Case-Control	5	2	1	4	0.714286	0.2	1.08641	0.45843
Large Vessel Vasculitis, Female-specific Study Group	1.41617	0.201946	10.4653	1	2	UCSF Case-Control	6	5	5	6	0.545455	0.454545	0.18207	0.0711355
Large Vessel Vasculitis, Full Study Group	1.34498	0.227235	8.26	1	2	UCSF Case-Control	7	6	6	7	0.538462	0.461538	0.153998	0.0678389
Large Vessel Vasculitis, Male-specific Study Group	1	0.00641299	155.933	1	2	UCSF Case-Control	1	1	1	1	0.5	0.5	0	0.05
Lichen Sclerosus, Female-specific Study Group	1	0.0422456	23.6711	1	4	UCSF Case-Control	3	3	2	2	0.5	0.5	0	0.05
Lichen Sclerosus, Full Study Group	0.530286	0.0263805	8.29995	1	4	UCSF Case-Control	3	4	3	2	0.428571	0.6	-0.344705	0.0905527
Lichen Sclerosus, Male-specific Study Group	0	0	39.0005	1	4	UCSF Case-Control	0	1	1	0	0	1	-3.14159	NA
Multiple Sclerosis, Female-specific Study Group	0.231405	0.0237827	1.72973	0.198381	0.595142	UCSF Case-Control	4	8	7	3	0.333333	0.7	-0.751354	0.418818
Multiple Sclerosis, Full Study Group	0.373481	0.0493644	2.44003	0.413649	1.24095	UCSF Case-Control	5	8	7	4	0.384615	0.636364	-0.509095	0.237282
Multiple Sclerosis, Male-specific Study Group	Inf	0.0256407	Inf	1	3	UCSF Case-Control	1	0	0	1	1	0	3.14159	NA
Musculoskeletal, Female-specific Study Group	3.69978	1.80875	7.75516	0.00016256	0.00130048	UCSF Case-Control	53	29	23	47	0.646341	0.328571	0.646988	0.978094
Musculoskeletal, Full Study Group	2.73369	1.56608	4.82416	0.000240094	0.00192075	UCSF Case-Control	78	49	40	69	0.614173	0.366972	0.499677	0.969046
Musculoskeletal, Male-specific Study Group	1.60828	0.626094	4.19741	0.381671	3.05337	UCSF Case-Control	25	20	17	22	0.555556	0.435897	0.2399	0.195075
Myasthenia Gravis, Female-specific Study Group	0	0	4.55748	0.333333	1	UCSF Case-Control	0	2	2	0	0	1	-3.14159	0.881324
Myasthenia Gravis, Full Study Group	0	0	0.746793	0.0285714	0.0857143	UCSF Case-Control	0	4	4	0	0	1	-3.14159	0.993484
Myasthenia Gravis, Male-specific Study Group	0	0	4.55748	0.333333	1	UCSF Case-Control	0	2	2	0	0	1	-3.14159	0.881324
Neurologic, Female-specific Study Group	0.235681	0.0333363	1.37747	0.128346	1.02677	UCSF Case-Control	5	10	9	4	0.333333	0.692308	-0.734628	0.491557
Neurologic, Full Study Group	0.20239	0.03629	0.963618	0.0437102	0.349681	UCSF Case-Control	6	13	12	5	0.315789	0.705882	-0.8017	0.670552
Neurologic, Male-specific Study Group	0.156047	0.00160789	4.72293	0.485714	3.88571	UCSF Case-Control	1	3	3	1	0.25	0.75	-1.0472	0.316258
Overall, Female-specific Study Group	1.79554	1.35325	2.39399	3.09012e-05	9.27036e-05	UCSF Case-Control	149	87	1275	1337	0.631356	0.488132	0.289571	0.989282
Overall, Full Study Group	1.73616	1.37714	2.19547	1.67699e-06	5.03097e-06	UCSF Case-Control	215	129	2056	2142	0.625	0.489757	0.273168	0.998198
Overall, Male-specific Study Group	1.61925	1.06878	2.47623	0.0217944	0.0653831	UCSF Case-Control	66	42	781	805	0.611111	0.492434	0.239226	0.67206
Pernicious Anemia, Female-specific Study Group	4.47368	0.408659	75.9005	0.314685	0.629371	UCSF Case-Control	6	3	2	5	0.666667	0.285714	0.782748	0.342318
Pernicious Anemia, Full Study Group	13.2448	1.78717	175.937	0.00632955	0.0126591	UCSF Case-Control	12	4	2	10	0.75	0.166667	1.25333	0.906918
Pernicious Anemia, Male-specific Study Group	Inf	1.68294	Inf	0.0151515	0.030303	UCSF Case-Control	6	1	0	5	0.857143	0	2.3664	0.981303
Polymyalgia Rheumatica, Female-specific Study Group	7.00991	1.49142	41.0339	0.00953011	0.0381204	UCSF Case-Control	16	7	4	13	0.695652	0.235294	0.959956	0.851141
Polymyalgia Rheumatica, Full Study Group	5.49427	1.6276	20.6225	0.00375634	0.0150254	UCSF Case-Control	23	11	7	19	0.676471	0.269231	0.840441	0.897241
Polymyalgia Rheumatica, Male-specific Study Group	3.27423	0.405796	33.2738	0.36985	1.4794	UCSF Case-Control	7	4	3	6	0.636364	0.333333	0.616064	0.27826
Psoriasis, Female-specific Study Group	1.82823	0.439855	8.00377	0.523107	2.09243	UCSF Case-Control	13	10	7	10	0.565217	0.411765	0.308207	0.161269
Psoriasis, Full Study Group	1.77504	0.688342	4.66782	0.272991	1.09196	UCSF Case-Control	26	20	16	22	0.565217	0.421053	0.289366	0.261621
Psoriasis, Male-specific Study Group	1.71156	0.450025	6.7556	0.546695	2.18678	UCSF Case-Control	13	10	9	12	0.565217	0.428571	0.274155	0.148547
Rheumatoid Arthritis, Female-specific Study Group	2.17308	0.929863	5.18516	0.0761749	0.3047	UCSF Case-Control	33	23	19	29	0.589286	0.395833	0.389405	0.507914
Rheumatoid Arthritis, Full Study Group	1.51607	0.76653	3.01955	0.258189	1.03276	UCSF Case-Control	45	37	32	40	0.54878	0.444444	0.209057	0.253423
Rheumatoid Arthritis, Male-specific Study Group	0.729982	0.206427	2.53386	0.777512	3.11005	UCSF Case-Control	12	14	13	11	0.461538	0.541667	-0.160429	0.0875342
Sarcoidosis, Female-specific Study Group	1	0.0327002	30.5808	1	4	UCSF Case-Control	2	2	2	2	0.5	0.5	0	0.05
Sarcoidosis, Full Study Group	2.06996	0.106048	51.7634	1	4	UCSF Case-Control	3	2	2	3	0.6	0.4	0.402716	0.0975881
Sarcoidosis, Male-specific Study Group	Inf	0.0256407	Inf	1	4	UCSF Case-Control	1	0	0	1	1	0	3.14159	NA
Sjogrens Syndrome, Female-specific Study Group	5.5099	1.54112	21.9896	0.00581792	0.0232717	UCSF Case-Control	20	9	7	18	0.689655	0.28	0.84465	0.871802
Sjogrens Syndrome, Full Study Group	4.54854	1.46917	15.1966	0.00609531	0.0243812	UCSF Case-Control	24	12	9	21	0.666667	0.3	0.751354	0.859798
Sjogrens Syndrome, Male-specific Study Group	1.88578	0.120483	37.9067	1	4	UCSF Case-Control	4	3	2	3	0.571429	0.4	0.344705	0.0905527
Spondyloarthritis, Female-specific Study Group	Inf	1.33906	Inf	0.0285714	0.114286	UCSF Case-Control	4	0	0	4	1	0	3.14159	0.993484
Spondyloarthritis, Full Study Group	7.61356	0.654557	148.145	0.131935	0.527739	UCSF Case-Control	6	2	2	6	0.75	0.25	1.0472	0.553494
Spondyloarthritis, Male-specific Study Group	1	0.0327002	30.5808	1	4	UCSF Case-Control	2	2	2	2	0.5	0.5	0	0.05
Systemic Lupus Erythematosis, Female-specific Study Group	0.784978	0.15586	3.84114	1	4	UCSF Case-Control	30	22	17	25	0.576923	0.404762	0.346107	0.385412
Systemic Lupus Erythematosis, Full Study Group	0.806766	0.179101	3.55815	1	4	UCSF Case-Control	37	26	20	31	0.587302	0.392157	0.392897	0.550113
Systemic Lupus Erythematosis, Male-specific Study Group	1	0.00641299	155.933	1	4	UCSF Case-Control	7	4	3	6	0.636364	0.333333	0.616064	0.27826
Systemic sclerosis, Female-specific Study Group	0.586426	0.0427671	7.05356	1	4	UCSF Case-Control	10	11	7	6	0.47619	0.538462	-0.124636	0.0644076
Systemic sclerosis, Full Study Group	1	0.0957407	10.4449	1	4	UCSF Case-Control	11	12	8	7	0.478261	0.533333	-0.110208	0.0627256
Systemic sclerosis, Male-specific Study Group	Inf	0.0256407	Inf	1	4	UCSF Case-Control	1	1	1	1	0.5	0.5	0	0.05
Systemic, Female-specific Study Group	1.99028	0.812525	4.97894	0.146048	1.16838	UCSF Case-Control	3	4	4	3	0.428571	0.571429	-0.286695	0.0835546
Systemic, Full Study Group	2.19014	0.973206	5.0258	0.0591257	0.473006	UCSF Case-Control	4	4	4	4	0.5	0.5	0	0.05
Systemic, Male-specific Study Group	3.27423	0.405796	33.2738	0.36985	2.9588	UCSF Case-Control	1	0	0	1	1	0	3.14159	NA
Type 1 Diabetes, Female-specific Study Group	4.88758	1.60607	16.0207	0.00328877	0.0131551	UCSF Case-Control	24	11	10	23	0.685714	0.30303	0.785461	0.89923
Type 1 Diabetes, Full Study Group	4.40256	1.88432	10.6928	0.0002876	0.0011504	UCSF Case-Control	39	19	17	37	0.672414	0.314815	0.731463	0.971811
Type 1 Diabetes, Male-specific Study Group	3.63067	0.919889	15.7686	0.0689935	0.275974	UCSF Case-Control	15	8	7	14	0.652174	0.333333	0.649091	0.575601
Vascular Subtype, Female-specific Study Group	1.41617	0.201946	10.4653	1	8	UCSF Case-Control	6	5	5	6	0.545455	0.454545	0.18207	0.0711355
Vascular Subtype, Full Study Group	1.34498	0.227235	8.26	1	8	UCSF Case-Control	7	6	6	7	0.538462	0.461538	0.153998	0.0678389
Vascular Subtype, Male-specific Study Group	1	0.00641299	155.933	1	8	UCSF Case-Control	1	1	1	1	0.5	0.5	0	0.05
Vitiligo, Female-specific Study Group	Inf	3.52385	Inf	0.0021645	0.00865801	UCSF Case-Control	6	0	0	6	1	0	3.14159	0.999751
Vitiligo, Full Study Group	40.8363	2.46649	3072.53	0.0033731	0.0134924	UCSF Case-Control	8	1	1	8	0.888889	0.111111	1.78225	0.965677
Vitiligo, Male-specific Study Group	3.10575	0.067403	350.561	1	4	UCSF Case-Control	2	1	1	2	0.666667	0.333333	0.679674	0.132374
Addison's Disease, Female-specific Study Group	NA	NA	NA	NA	NA	UCSF Cohort	0	7	0	7	NA	NA	NA	NA
Addison's Disease, Full Study Group	NA	NA	NA	NA	NA	UCSF Cohort	0	16	0	16	NA	NA	NA	NA
Addison's Disease, Male-specific Study Group	NA	NA	NA	NA	NA	UCSF Cohort	0	9	0	9	NA	NA	NA	NA
ANCA Vasculitis, Female-specific Study Group	Inf	0.189672	Inf	0.484848	0.969697	UCSF Cohort	2	15	0	17	0.117647	0	0.700212	0.532504
ANCA Vasculitis, Full Study Group	Inf	0.189104	Inf	0.489362	0.978723	UCSF Cohort	2	22	0	24	0.0833333	0	0.585686	0.527503
ANCA Vasculitis, Male-specific Study Group	NA	NA	NA	NA	NA	UCSF Cohort	0	7	0	7	NA	NA	NA	NA
Autoimmune Hepatitis, Female-specific Study Group	1	0.0119603	83.6097	1	3	UCSF Cohort	1	15	1	15	0.0625	0.0625	0	0.05
Autoimmune Hepatitis, Full Study Group	1	0.0121477	82.3199	1	3	UCSF Cohort	1	20	1	20	0.0476191	0.0476191	0	0.05
Autoimmune Hepatitis, Male-specific Study Group	NA	NA	NA	NA	NA	UCSF Cohort	0	5	0	5	NA	NA	NA	NA
Autoimmune Thyroiditis, Female-specific Study Group	2.74779	1.18647	6.93381	0.0154828	0.0619312	UCSF Cohort	23	180	9	194	0.1133	0.044335	0.262318	0.75264
Autoimmune Thyroiditis, Full Study Group	2.60981	1.22155	5.96144	0.0107778	0.0431111	UCSF Cohort	27	246	11	262	0.0989011	0.040293	0.23562	0.786073
Autoimmune Thyroiditis, Male-specific Study Group	2.05032	0.282935	23.385	0.680606	2.72242	UCSF Cohort	4	66	2	68	0.0571429	0.0285714	0.143073	0.135245
Celiac Disease, Female-specific Study Group	4.33738	0.397958	224.715	0.354671	1.06401	UCSF Cohort	4	28	1	31	0.125	0.03125	0.367313	0.312118
Celiac Disease, Full Study Group	5.38214	0.569753	263.517	0.203791	0.611373	UCSF Cohort	5	43	1	47	0.104167	0.0208333	0.367577	0.436836
Celiac Disease, Male-specific Study Group	Inf	0.0256407	Inf	1	3	UCSF Cohort	1	15	0	16	0.0625	0	0.505361	0.298202
Cutaneous Lupus, Female-specific Study Group	Inf	0.0256407	Inf	1	4	UCSF Cohort	1	13	0	14	0.0714286	0	0.5411	0.298976
Cutaneous Lupus, Full Study Group	Inf	0.189797	Inf	0.483871	1.93548	UCSF Cohort	2	14	0	16	0.125	0	0.722734	0.533597
Cutaneous Lupus, Male-specific Study Group	Inf	0.0256407	Inf	1	4	UCSF Cohort	1	1	0	2	0.5	0	1.5708	0.348783
Dermatologic, Female-specific Study Group	1.74873	0.822923	3.86346	0.161917	1.29534	UCSF Cohort	22	262	13	271	0.0774648	0.0457747	0.132866	0.353401
Dermatologic, Full Study Group	2.26223	1.22371	4.34345	0.0074351	0.0594808	UCSF Cohort	37	498	17	518	0.0691589	0.0317757	0.17379	0.811235
Dermatologic, Male-specific Study Group	3.91563	1.22384	16.434	0.0170513	0.136411	UCSF Cohort	15	236	4	247	0.059761	0.0159362	0.240773	0.769545
Endocrine, Female-specific Study Group	2.49426	1.42256	4.51999	0.00086735	0.0069388	UCSF Cohort	47	433	20	460	0.0979167	0.0416667	0.225386	0.937202
Endocrine, Full Study Group	2.85544	1.74197	4.8231	9.31632e-06	7.45306e-05	UCSF Cohort	65	746	24	787	0.080148	0.0295931	0.228285	0.995818
Endocrine, Male-specific Study Group	4.69138	1.52252	19.2618	0.00375127	0.0300102	UCSF Cohort	18	313	4	327	0.0543807	0.0120846	0.250422	0.89646
Gastrointestinal, Female-specific Study Group	3.76273	1.43003	11.6453	0.00450695	0.0360556	UCSF Cohort	21	192	6	207	0.0985916	0.028169	0.301523	0.875281
Gastrointestinal, Full Study Group	3.13196	1.3391	8.17666	0.00587905	0.0470324	UCSF Cohort	24	352	8	368	0.0638298	0.0212766	0.218053	0.848454
Gastrointestinal, Male-specific Study Group	1.50749	0.170326	18.267	1	8	UCSF Cohort	3	160	2	161	0.0184049	0.0122699	0.0501736	0.0738167
Graves Disease, Female-specific Study Group	2.87811	0.650436	17.6567	0.206105	0.824422	UCSF Cohort	8	57	3	62	0.123077	0.0461539	0.283855	0.366447
Graves Disease, Full Study Group	2.09377	0.535042	9.88991	0.370168	1.48067	UCSF Cohort	8	78	4	82	0.0930233	0.0465116	0.185124	0.228578
Graves Disease, Male-specific Study Group	0	0	39.0005	1	4	UCSF Cohort	0	21	1	20	0	0.0476191	-0.439976	0.296929
Guillain-Barre Syndrome, Female-specific Study Group	Inf	0.0256407	Inf	1	3	UCSF Cohort	1	4	0	5	0.2	0	0.927295	0.311036
Guillain-Barre Syndrome, Full Study Group	Inf	0.0256407	Inf	1	3	UCSF Cohort	1	16	0	17	0.0588235	0	0.489957	0.297886
Guillain-Barre Syndrome, Male-specific Study Group	NA	NA	NA	NA	NA	UCSF Cohort	0	12	0	12	NA	NA	NA	NA
Hematologic, Female-specific Study Group	1.65669	0.454831	6.72887	0.565676	4.5254	UCSF Cohort	8	78	5	81	0.0930233	0.0581395	0.132828	0.140408
Hematologic, Full Study Group	3.3979	1.15684	12.1208	0.0225206	0.180165	UCSF Cohort	16	169	5	180	0.0864865	0.027027	0.266701	0.72744
Hematologic, Male-specific Study Group	Inf	1.78835	Inf	0.00674436	0.0539549	UCSF Cohort	8	91	0	99	0.0808081	0	0.576485	0.981957
Idiopathic Thrombocytopenic Purpura, Female-specific Study Group	Inf	0.188571	Inf	0.493671	0.987342	UCSF Cohort	2	38	0	40	0.05	0	0.451027	0.522798
Idiopathic Thrombocytopenic Purpura, Full Study Group	Inf	0.667835	Inf	0.12142	0.24284	UCSF Cohort	4	101	0	105	0.0380952	0	0.392882	0.81239
Idiopathic Thrombocytopenic Purpura, Male-specific Study Group	Inf	0.188273	Inf	0.496124	0.992248	UCSF Cohort	2	63	0	65	0.0307692	0	0.352648	0.520149
Inflammatory Bowel Disease	2.97949	1.18812	8.46814	0.0166796	0.0500388	UCSF Cohort	17	152	5	164	0.100592	0.0295858	0.299741	0.786803
Inflammatory Bowel Disease, Female-specific Study Group	3.65552	1.25489	12.9906	0.0135761	0.0407283	UCSF Cohort	20	292	7	305	0.0641026	0.0224359	0.211238	0.751242
Inflammatory Bowel Disease, Male-specific Study Group	1.50856	0.170114	18.312	1	3	UCSF Cohort	3	140	2	141	0.020979	0.013986	0.0536255	0.073869
Inflammatory Myositis, Female-specific Study Group	2.02075	0.102821	121.563	1	4	UCSF Cohort	2	64	1	65	0.030303	0.0151515	0.103129	0.0910785
Inflammatory Myositis, Full Study Group	3.67605	0.675468	37.2336	0.169189	0.676755	UCSF Cohort	7	88	2	93	0.0736842	0.0210526	0.258577	0.429513
Inflammatory Myositis, Male-specific Study Group	5.67981	0.577712	285.105	0.193644	0.774578	UCSF Cohort	5	24	1	28	0.172414	0.0344828	0.482827	0.451754
Large Vessel Vasculitis, Female-specific Study Group	3.64774	0.673997	36.7315	0.1708	0.3416	UCSF Cohort	7	105	2	110	0.0625	0.0178571	0.237297	0.427025
Large Vessel Vasculitis, Full Study Group	4.15662	0.809831	40.8775	0.103294	0.206587	UCSF Cohort	8	137	2	143	0.0551724	0.0137931	0.238775	0.529183
Large Vessel Vasculitis, Male-specific Study Group	Inf	0.0256407	Inf	1	2	UCSF Cohort	1	32	0	33	0.030303	0	0.349938	0.295474
Lichen Sclerosus, Female-specific Study Group	3.09918	0.23877	167.772	0.616978	2.46791	UCSF Cohort	3	45	1	47	0.0625	0.0208333	0.215674	0.184439
Lichen Sclerosus, Full Study Group	3.07335	0.239305	165.043	0.619024	2.47609	UCSF Cohort	3	61	1	63	0.046875	0.015625	0.185813	0.183018
Lichen Sclerosus, Male-specific Study Group	NA	NA	NA	NA	NA	UCSF Cohort	0	16	0	16	NA	NA	NA	NA
Multiple Sclerosis, Female-specific Study Group	1.51931	0.168021	18.7672	1	3	UCSF Cohort	3	62	2	63	0.0461539	0.0307692	0.080397	0.0743929
Multiple Sclerosis, Full Study Group	2.04206	0.283523	23.1739	0.681713	2.04514	UCSF Cohort	4	79	2	81	0.0481928	0.0240964	0.130942	0.134646
Multiple Sclerosis, Male-specific Study Group	Inf	0.0256407	Inf	1	3	UCSF Cohort	1	17	0	18	0.0555556	0	0.475882	0.297606
Musculoskeletal, Female-specific Study Group	1.7709	1.086	2.9355	0.0205275	0.16422	UCSF Cohort	50	764	29	785	0.0614251	0.0356265	0.121124	0.685676
Musculoskeletal, Full Study Group	2.1857	1.43822	3.37594	0.000139073	0.00111259	UCSF Cohort	76	1122	36	1162	0.0634391	0.0300501	0.160767	0.97585
Musculoskeletal, Male-specific Study Group	3.90548	1.62499	10.7907	0.0010376	0.00830081	UCSF Cohort	26	358	7	377	0.0677083	0.0182292	0.255618	0.943173
Myasthenia Gravis, Female-specific Study Group	NA	NA	NA	NA	NA	UCSF Cohort	0	37	0	37	NA	NA	NA	NA
Myasthenia Gravis, Full Study Group	0	0	5.31365	0.496774	1.49032	UCSF Cohort	0	78	2	76	0	0.025641	-0.321641	0.51945
Myasthenia Gravis, Male-specific Study Group	0	0	5.30357	0.493827	1.48148	UCSF Cohort	0	41	2	39	0	0.0487805	-0.445399	0.522628
Neurologic, Female-specific Study Group	2.0326	0.284206	22.9329	0.682993	5.46394	UCSF Cohort	4	102	2	104	0.0377359	0.0188679	0.115408	0.133957
Neurologic, Full Study Group	1.25649	0.26547	6.44407	1	8	UCSF Cohort	5	171	4	172	0.0284091	0.0227273	0.0360515	0.0632026
Neurologic, Male-specific Study Group	0.495164	0.0082407	9.71865	1	8	UCSF Cohort	1	69	2	68	0.0142857	0.0285714	-0.100074	0.091024
Overall, Female-specific Study Group	1.99187	1.49113	2.6781	1.3406e-06	4.0218e-06	UCSF Cohort	148	1946	77	2017	0.0706781	0.0367717	0.152269	0.998497
Overall, Full Study Group	2.36011	1.83611	3.05189	1.76661e-12	5.29984e-12	UCSF Cohort	216	3173	95	3294	0.0637356	0.0280319	0.174003	1
Overall, Male-specific Study Group	3.93027	2.2944	7.06655	3.22531e-08	9.67594e-08	UCSF Cohort	68	1227	18	1277	0.0525096	0.0138996	0.226065	0.999925
Pernicious Anemia, Female-specific Study Group	1.22724	0.286244	5.52078	1	2	UCSF Cohort	6	40	5	41	0.130435	0.108696	0.067067	0.0619336
Pernicious Anemia, Full Study Group	2.63157	0.810998	10.0389	0.121772	0.243544	UCSF Cohort	12	68	5	75	0.15	0.0625	0.290038	0.450098
Pernicious Anemia, Male-specific Study Group	Inf	1.2858	Inf	0.0245749	0.0491499	UCSF Cohort	6	28	0	34	0.176471	0	0.867076	0.946853
Polymyalgia Rheumatica, Female-specific Study Group	1.81179	0.687648	5.12591	0.270675	1.0827	UCSF Cohort	14	162	8	168	0.0795455	0.0454546	0.142136	0.265952
Polymyalgia Rheumatica, Full Study Group	2.301	1.02146	5.5561	0.0435794	0.174318	UCSF Cohort	22	253	10	265	0.08	0.0363636	0.189778	0.604656
Polymyalgia Rheumatica, Male-specific Study Group	4.23658	0.815652	42.0235	0.100455	0.401822	UCSF Cohort	8	91	2	97	0.0808081	0.020202	0.291251	0.535557
Psoriasis, Female-specific Study Group	1.32004	0.520032	3.45328	0.668355	2.67342	UCSF Cohort	13	186	10	189	0.0653266	0.0502513	0.0647391	0.0989745
Psoriasis, Full Study Group	1.91296	0.946516	4.02632	0.0734263	0.293705	UCSF Cohort	26	389	14	401	0.0626506	0.0337349	0.136543	0.502806
Psoriasis, Male-specific Study Group	3.38539	1.02383	14.4852	0.044708	0.178832	UCSF Cohort	13	203	4	212	0.0601852	0.0185185	0.222701	0.638494
Rheumatoid Arthritis, Female-specific Study Group	1.76334	0.942927	3.39087	0.0786645	0.314658	UCSF Cohort	31	533	18	546	0.0549645	0.0319149	0.114072	0.482361
Rheumatoid Arthritis, Full Study Group	2.1085	1.21036	3.77956	0.00689533	0.0275813	UCSF Cohort	43	728	21	750	0.0557717	0.0272374	0.145233	0.813688
Rheumatoid Arthritis, Male-specific Study Group	4.17137	1.10296	23.3825	0.0319768	0.127907	UCSF Cohort	12	195	3	204	0.057971	0.0144928	0.244965	0.702704
Sarcoidosis, Female-specific Study Group	Inf	0.188911	Inf	0.490909	1.96364	UCSF Cohort	2	26	0	28	0.0714286	0	0.5411	0.525805
Sarcoidosis, Full Study Group	Inf	0.417545	Inf	0.243478	0.973913	UCSF Cohort	3	55	0	58	0.0517241	0	0.458874	0.695381
Sarcoidosis, Male-specific Study Group	Inf	0.0256407	Inf	1	4	UCSF Cohort	1	29	0	30	0.0333333	0	0.367208	0.295726
Sjogrens Syndrome, Female-specific Study Group	2.53496	1.02409	6.89348	0.0434555	0.173822	UCSF Cohort	19	157	8	168	0.107955	0.0454546	0.239867	0.614175
Sjogrens Syndrome, Full Study Group	2.33373	1.02848	5.67173	0.0417169	0.166868	UCSF Cohort	22	191	10	203	0.103286	0.0469484	0.217561	0.612284
Sjogrens Syndrome, Male-specific Study Group	1.53516	0.165046	19.4465	1	4	UCSF Cohort	3	34	2	35	0.0810811	0.054054	0.108201	0.0751595
Spondyloarthritis, Female-specific Study Group	2.05534	0.282581	23.5134	0.679939	2.71975	UCSF Cohort	4	60	2	62	0.0625	0.03125	0.149939	0.135608
Spondyloarthritis, Full Study Group	2.04094	0.425226	12.8757	0.500425	2.0017	UCSF Cohort	6	130	3	133	0.0441177	0.0220588	0.125089	0.177973
Spondyloarthritis, Male-specific Study Group	2.01897	0.102929	121.251	1	4	UCSF Cohort	2	70	1	71	0.0277778	0.0138889	0.0986449	0.0909991
Systemic Lupus Erythematosis, Female-specific Study Group	1.6343	0.457351	6.52454	0.571586	2.28634	UCSF Cohort	28	343	14	357	0.0754717	0.0377359	0.165599	0.616194
Systemic Lupus Erythematosis, Full Study Group	1.84335	0.54035	7.16526	0.413575	1.6543	UCSF Cohort	34	439	16	457	0.0718816	0.0338266	0.17291	0.757769
Systemic Lupus Erythematosis, Male-specific Study Group	Inf	0.0256407	Inf	1	4	UCSF Cohort	6	96	2	100	0.0588235	0.0196078	0.208978	0.320326
Systemic sclerosis, Female-specific Study Group	1.5164	0.168581	18.6438	1	4	UCSF Cohort	8	129	5	132	0.0583942	0.0364963	0.103686	0.137687
Systemic sclerosis, Full Study Group	2.04053	0.283633	23.1348	0.681919	2.72768	UCSF Cohort	9	154	5	158	0.0552147	0.0306749	0.122291	0.197105
Systemic sclerosis, Male-specific Study Group	Inf	0.0256407	Inf	1	4	UCSF Cohort	1	25	0	26	0.0384615	0	0.394791	0.296156
Systemic, Female-specific Study Group	2.07962	1.03811	4.3514	0.0377569	0.302055	UCSF Cohort	3	73	2	74	0.0394737	0.0263158	0.0741385	0.0742517
Systemic, Full Study Group	2.21035	1.16762	4.35338	0.0127763	0.102211	UCSF Cohort	4	82	2	84	0.0465116	0.0232558	0.128555	0.134535
Systemic, Male-specific Study Group	3.10895	0.53898	32.2272	0.279243	2.23395	UCSF Cohort	1	9	0	10	0.1	0	0.643501	0.301504
Type 1 Diabetes, Female-specific Study Group	2.2005	1.00271	5.12339	0.0491157	0.196463	UCSF Cohort	23	222	11	234	0.0938776	0.044898	0.195786	0.58201
Type 1 Diabetes, Full Study Group	2.5813	1.36135	5.13337	0.00246837	0.0098735	UCSF Cohort	37	464	15	486	0.0738523	0.0299401	0.202623	0.8938
Type 1 Diabetes, Male-specific Study Group	3.63657	1.12136	15.3793	0.0280517	0.112207	UCSF Cohort	14	242	4	252	0.0546875	0.015625	0.221423	0.707179
Vascular Subtype, Female-specific Study Group	3.63383	0.673275	36.5276	0.171603	1.37282	UCSF Cohort	7	116	2	121	0.0569106	0.0162602	0.226037	0.425793
Vascular Subtype, Full Study Group	4.13936	0.808556	40.63	0.103934	0.831469	UCSF Cohort	8	154	2	160	0.0493827	0.0123457	0.225504	0.527767
Vascular Subtype, Male-specific Study Group	Inf	0.0256407	Inf	1	8	UCSF Cohort	1	38	0	39	0.025641	0	0.321641	0.295086
Vitiligo, Female-specific Study Group	3.49147	0.548726	38.8684	0.250073	1.00029	UCSF Cohort	6	21	2	25	0.222222	0.0740741	0.43048	0.35281
Vitiligo, Full Study Group	2.94014	0.653579	18.2729	0.20079	0.80316	UCSF Cohort	8	44	3	49	0.153846	0.0576923	0.320986	0.373415
Vitiligo, Male-specific Study Group	2.0574	0.100651	128.066	1	4	UCSF Cohort	2	23	1	24	0.08	0.04	0.170797	0.0927093

## Sheet: LateOnsetAD_only Results
Analysis Description	Odds Ratio	lower_95CI_interval	upper_95CI_Interval	pval	corrected pval	Study Group	a	b	c	d	p1	p2	h	power
Overall, full group	1.68588	1.411	2.01768	3.88642e-09	1.16593e-08	UCSF case-control	356	220	3244	3380	0.618056	0.489734	0.258895	0.999968
Overall, female group	1.80742	1.45603	2.24997	3.45197e-08	1.03559e-07	UCSF case-control	254	148	1989	2095	0.631841	0.487023	0.292795	0.999864
Overall, male group	1.45032	1.05091	2.00993	0.0228134	0.0684402	UCSF case-control	102	72	1255	1285	0.586207	0.494094	0.185091	0.656163
Dermatologic Subtype, female group	7.0965	2.57624	21.1166	3.56137e-05	0.00028491	UCSF case-control	34	14	10	30	0.708333	0.25	0.953374	0.993671
Dermatologic Subtype, full group	3.0691	1.5715	6.10235	0.000628078	0.00502463	UCSF case-control	56	33	28	51	0.629213	0.35443	0.556811	0.949724
Dermatologic Subtype, male group	1.34577	0.512937	3.56704	0.654921	5.23937	UCSF case-control	22	19	18	21	0.536585	0.461538	0.150235	0.103069
Endocrine Subtype, female group	3.19314	1.83131	5.63932	1.81081e-05	0.000144865	UCSF case-control	83	49	38	72	0.628788	0.345455	0.574749	0.993649
Endocrine Subtype, full group	3.09968	1.95199	4.963	5.2352e-07	4.18816e-06	UCSF case-control	115	68	56	103	0.628415	0.352201	0.559822	0.999322
Endocrine Subtype, male group	2.86839	1.19589	7.08594	0.0159488	0.127591	UCSF case-control	32	19	18	31	0.627451	0.367347	0.526268	0.748844
Gastrointestinal Subtype, female group	11.126	3.91935	35.1792	3.07401e-07	2.45921e-06	UCSF case-control	39	14	8	33	0.735849	0.195122	1.14697	0.999811
Gastrointestinal Subtype, full group	5.60783	2.44683	13.442	1.10073e-05	8.80585e-05	UCSF case-control	47	22	15	40	0.681159	0.272727	0.842616	0.996549
Gastrointestinal Subtype, male group	1	0.190387	5.25247	1	8	UCSF case-control	8	8	7	7	0.5	0.5	0	0.05
Hematologic Subtype, female group	17.8963	3.11987	148.127	0.000233773	0.00187018	UCSF case-control	16	4	3	15	0.8	0.166667	1.37323	0.988297
Hematologic Subtype, full group	23.9937	5.62118	134.128	3.25164e-07	2.60132e-06	UCSF case-control	26	6	4	24	0.8125	0.142857	1.47073	0.999902
Hematologic Subtype, male group	33.9762	2.66177	2119.9	0.00190522	0.0152417	UCSF case-control	10	2	1	9	0.833333	0.1	1.65702	0.971934
Musculoskeletal Subtype, female group	3.29092	1.90333	5.76263	7.6787e-06	6.14296e-05	UCSF case-control	86	50	39	75	0.632353	0.342105	0.589188	0.996318
Musculoskeletal Subtype, full group	2.72312	1.7416	4.2876	4.92324e-06	3.93859e-05	UCSF case-control	119	75	61	105	0.613402	0.36747	0.497061	0.99694
Musculoskeletal Subtype, male group	1.7903	0.790357	4.11339	0.181033	1.44826	UCSF case-control	33	25	22	30	0.568966	0.423077	0.292832	0.335064
Neurologic Subtype, female group	0.737749	0.213748	2.50212	0.781251	6.25001	UCSF case-control	13	15	13	11	0.464286	0.541667	-0.15492	0.0862211
Neurologic Subtype, full group	0.889711	0.307291	2.56347	1	8	UCSF case-control	18	19	16	15	0.486486	0.516129	-0.059294	0.0568208
Neurologic Subtype, male group	1.61372	0.155777	18.7666	1	8	UCSF case-control	5	4	3	4	0.555556	0.428571	0.254689	0.0797366
Systemic Subtype, female group	1.17451	0.587325	2.35535	0.74269	5.94152	UCSF case-control	43	40	32	35	0.518072	0.477612	0.0809435	0.0782595
Systemic Subtype, full group	1.1387	0.613611	2.11709	0.768091	6.14473	UCSF case-control	53	50	40	43	0.514563	0.481928	0.0652828	0.0727265
Systemic Subtype, male group	1	0.221625	4.51212	1	8	UCSF case-control	10	10	8	8	0.5	0.5	0	0.05
Vascular Subtype, female group	4.19537	0.855347	23.87	0.0844147	0.675317	UCSF case-control	12	6	5	11	0.666667	0.3125	0.724234	0.558799
Vascular Subtype, full group	3.15485	0.780592	13.9294	0.121473	0.971783	UCSF case-control	14	8	7	13	0.636364	0.35	0.580919	0.468297
Vascular Subtype, male group	1	0.0327002	30.5808	1	8	UCSF case-control	2	2	2	2	0.5	0.5	0	0.05
Addison's_Disease , female group	NA	NA	NA	NA	NA	UCSF case-control	0	0	0	0	NA	NA	NA	NA
Addison's_Disease , full group	NA	NA	NA	NA	NA	UCSF case-control	0	0	0	0	NA	NA	NA	NA
Addison's_Disease , male group	NA	NA	NA	NA	NA	UCSF case-control	0	0	0	0	NA	NA	NA	NA
ANCA_Vasculitis , female group	Inf	0.0256407	Inf	1	2	UCSF case-control	1	0	0	1	1	0	3.14159	NA
ANCA_Vasculitis , full group	1	0.00641299	155.933	1	2	UCSF case-control	1	1	1	1	0.5	0.5	0	0.05
ANCA_Vasculitis , male group	0	0	39.0005	1	2	UCSF case-control	0	1	1	0	0	1	-3.14159	NA
Autoimmune_Hepatitis , female group	Inf	0.203129	Inf	0.4	1.2	UCSF case-control	3	1	0	2	0.75	0	2.0944	0.676686
Autoimmune_Hepatitis , full group	Inf	0.203129	Inf	0.4	1.2	UCSF case-control	3	1	0	2	0.75	0	2.0944	0.676686
Autoimmune_Hepatitis , male group	NA	NA	NA	NA	NA	UCSF case-control	0	0	0	0	NA	NA	NA	NA
Autoimmune_Thyroiditis , female group	2.73465	1.16586	6.59521	0.0185244	0.0740978	UCSF case-control	36	23	17	30	0.610169	0.361702	0.502412	0.728983
Autoimmune_Thyroiditis , full group	3.21513	1.50626	7.0348	0.00168705	0.00674819	UCSF case-control	46	27	21	40	0.630137	0.344262	0.580051	0.916796
Autoimmune_Thyroiditis , male group	5.79817	0.959548	44.233	0.0569826	0.227931	UCSF case-control	10	4	4	10	0.714286	0.285714	0.885822	0.649408
Celiac_Disease , female group	13.2539	1.00178	819.632	0.0497738	0.149321	UCSF case-control	8	3	1	6	0.727273	0.142857	1.26746	0.745859
Celiac_Disease , full group	21.7958	1.83575	1283.92	0.0075188	0.0225564	UCSF case-control	10	3	1	8	0.769231	0.111111	1.45973	0.92019
Celiac_Disease , male group	Inf	0.21942	Inf	0.333333	1	UCSF case-control	2	0	0	2	1	0	3.14159	0.881324
Cutaneous_Lupus , female group	Inf	0.0256407	Inf	1	4	UCSF case-control	1	0	0	1	1	0	3.14159	NA
Cutaneous_Lupus , full group	Inf	0.21942	Inf	0.333333	1.33333	UCSF case-control	2	0	0	2	1	0	3.14159	0.881324
Cutaneous_Lupus , male group	Inf	0.0256407	Inf	1	4	UCSF case-control	1	0	0	1	1	0	3.14159	NA
Graves_Disease , female group	18.4232	2.6203	237.496	0.000965052	0.00386021	UCSF case-control	14	4	2	12	0.777778	0.142857	1.38463	0.972926
Graves_Disease , full group	18.4232	2.6203	237.496	0.000965052	0.00386021	UCSF case-control	14	4	2	12	0.777778	0.142857	1.38463	0.972926
Graves_Disease , male group	NA	NA	NA	NA	NA	UCSF case-control	0	0	0	0	NA	NA	NA	NA
Guillain-Barre_Syndrome , female group	Inf	0.0256407	Inf	1	3	UCSF case-control	1	0	0	1	1	0	3.14159	NA
Guillain-Barre_Syndrome , full group	1	0.00641299	155.933	1	3	UCSF case-control	1	1	1	1	0.5	0.5	0	0.05
Guillain-Barre_Syndrome , male group	0	0	39.0005	1	3	UCSF case-control	0	1	1	0	0	1	-3.14159	NA
Idiopathic_Thrombocytic_Purpura , female group	Inf	0.647975	Inf	0.1	0.2	UCSF case-control	3	0	0	3	1	0	3.14159	0.970466
Idiopathic_Thrombocytic_Purpura , full group	Inf	2.29715	Inf	0.00793651	0.015873	UCSF case-control	5	0	0	5	1	0	3.14159	0.998682
Idiopathic_Thrombocytic_Purpura , male group	Inf	0.21942	Inf	0.333333	0.666667	UCSF case-control	2	0	0	2	1	0	3.14159	0.881324
Inflammatory_Bowel_Disease , female group	10.3383	3.1948	37.9587	1.34048e-05	4.02144e-05	UCSF case-control	29	10	7	26	0.74359	0.212121	1.12239	0.997327
Inflammatory_Bowel_Disease , full group	4.49587	1.81756	11.6469	0.000574874	0.00172462	UCSF case-control	36	18	14	32	0.666667	0.304348	0.741885	0.958857
Inflammatory_Bowel_Disease , male group	0.757782	0.132273	4.2017	1	3	UCSF case-control	7	8	7	6	0.466667	0.538462	-0.143715	0.0666351
Inflammatory_Myositis , female group	1	0.126361	7.91382	1	4	UCSF case-control	7	7	4	4	0.5	0.5	0	0.05
Inflammatory_Myositis , full group	1.57905	0.341601	7.6744	0.733222	2.93289	UCSF case-control	12	10	6	8	0.545455	0.428571	0.234382	0.105339
Inflammatory_Myositis , male group	3.04364	0.24188	55.2698	0.592075	2.3683	UCSF case-control	5	3	2	4	0.625	0.333333	0.592517	0.195231
Large_Vessel_Vasculitis , female group	4.19537	0.855347	23.87	0.0844147	0.168829	UCSF case-control	12	6	5	11	0.666667	0.3125	0.724234	0.558799
Large_Vessel_Vasculitis , full group	4.16341	0.969448	20.1825	0.0561609	0.112322	UCSF case-control	14	7	6	13	0.666667	0.315789	0.717147	0.619835
Large_Vessel_Vasculitis , male group	3.10575	0.067403	350.561	1	2	UCSF case-control	2	1	1	2	0.666667	0.333333	0.679674	0.132374
Lichen_Sclerosus , female group	4.47368	0.408659	75.9005	0.314685	1.25874	UCSF case-control	6	3	2	5	0.666667	0.285714	0.782748	0.342318
Lichen_Sclerosus , full group	2.37182	0.265176	25.5296	0.637186	2.54875	UCSF case-control	6	4	3	5	0.6	0.375	0.454038	0.159753
Lichen_Sclerosus , male group	0	0	39.0005	1	4	UCSF case-control	0	1	1	0	0	1	-3.14159	NA
Multiple_Sclerosis , female group	1	0.221625	4.51212	1	3	UCSF case-control	10	10	8	8	0.5	0.5	0	0.05
Multiple_Sclerosis , full group	1.4635	0.366997	6.01501	0.755738	2.26721	UCSF case-control	13	11	8	10	0.541667	0.444444	0.194771	0.0957623
Multiple_Sclerosis , male group	Inf	0.203129	Inf	0.4	1.2	UCSF case-control	3	1	0	2	0.75	0	2.0944	0.676686
Myasthenia_Gravis , female group	0.185975	0.00902537	2.41148	0.286131	0.858392	UCSF case-control	2	5	5	2	0.285714	0.714286	-0.885822	0.381192
Myasthenia_Gravis , full group	0.344506	0.0408936	2.45358	0.394856	1.18457	UCSF case-control	4	7	7	4	0.363636	0.636364	-0.552453	0.2538
Myasthenia_Gravis , male group	1	0.0327002	30.5808	1	3	UCSF case-control	2	2	2	2	0.5	0.5	0	0.05
Pernicious_Anemia , female group	11.7217	1.92287	100.837	0.0038476	0.00769519	UCSF case-control	13	4	3	12	0.764706	0.2	1.20141	0.923855
Pernicious_Anemia , full group	15.4128	3.45684	88.6232	4.38041e-05	8.76081e-05	UCSF case-control	21	6	4	19	0.777778	0.173913	1.29948	0.995599
Pernicious_Anemia , male group	21.3994	1.53335	1396.02	0.0152201	0.0304401	UCSF case-control	8	2	1	7	0.8	0.125	1.49156	0.881898
Polymyalgia_Rheumatica , female group	4.27565	1.34568	14.7607	0.010736	0.0429439	UCSF case-control	24	13	8	19	0.648649	0.296296	0.721474	0.813398
Polymyalgia_Rheumatica , full group	3.5316	1.33676	9.78744	0.00854295	0.0341718	UCSF case-control	31	18	12	25	0.632653	0.324324	0.627535	0.821562
Polymyalgia_Rheumatica , male group	2.02883	0.286707	16.0874	0.669921	2.67969	UCSF case-control	7	5	4	6	0.583333	0.4	0.368806	0.138359
Psoriasis , female group	3.76449	1.11333	13.7857	0.0305736	0.122294	UCSF case-control	20	11	8	17	0.645161	0.32	0.662832	0.693524
Psoriasis , full group	2.06779	0.949997	4.57349	0.0691456	0.276583	UCSF case-control	38	27	23	34	0.584615	0.403509	0.36425	0.518916
Psoriasis , male group	1.27029	0.43558	3.74234	0.805707	3.22283	UCSF case-control	18	16	15	17	0.529412	0.46875	0.121398	0.078265
Rheumatoid_Arthritis , female group	3.01447	1.55261	5.95779	0.000694798	0.00277919	UCSF case-control	59	36	27	50	0.621053	0.350649	0.547867	0.946618
Rheumatoid_Arthritis , full group	2.31899	1.34389	4.03719	0.00189849	0.00759394	UCSF case-control	78	53	43	68	0.59542	0.387387	0.419192	0.901375
Rheumatoid_Arthritis , male group	1.25323	0.444387	3.56622	0.811227	3.24491	UCSF case-control	19	17	16	18	0.527778	0.470588	0.114442	0.0766219
Sarcoidosis , female group	1	0.0957407	10.4449	1	4	UCSF case-control	4	4	4	4	0.5	0.5	0	0.05
Sarcoidosis , full group	1.3804	0.213755	9.33169	1	4	UCSF case-control	7	6	5	6	0.538462	0.454545	0.168034	0.0694859
Sarcoidosis , male group	2.60168	0.0788058	234.451	1	4	UCSF case-control	3	2	1	2	0.6	0.333333	0.541195	0.114897
Sjogrens_Syndrome , female group	1.63069	0.62544	4.32475	0.374862	1.49945	UCSF case-control	25	20	16	21	0.555556	0.432432	0.246891	0.199433
Sjogrens_Syndrome , full group	1.51952	0.630018	3.7101	0.411838	1.64735	UCSF case-control	29	24	19	24	0.54717	0.44186	0.211023	0.177126
Sjogrens_Syndrome , male group	1	0.0767497	13.0294	1	4	UCSF case-control	4	4	3	3	0.5	0.5	0	0.05
Spondyloarthritis , female group	4.9494	0.594043	55.6245	0.178895	0.715582	UCSF case-control	7	3	3	7	0.7	0.3	0.823034	0.45247
Spondyloarthritis , full group	3.80504	0.705427	23.9214	0.143111	0.572444	UCSF case-control	10	5	5	10	0.666667	0.333333	0.679674	0.460794
Spondyloarthritis , male group	2.06996	0.106048	51.7634	1	4	UCSF case-control	3	2	2	3	0.6	0.4	0.402716	0.0975881
Systemic_Lupus_Erythematosis , female group	0.605174	0.160743	2.19179	0.560744	2.24298	UCSF case-control	14	17	11	8	0.451613	0.578947	-0.255484	0.141662
Systemic_Lupus_Erythematosis , full group	0.576834	0.176101	1.83063	0.429569	1.71828	UCSF case-control	16	20	14	10	0.444444	0.583333	-0.278789	0.184792
Systemic_Lupus_Erythematosis , male group	0.483101	0.0193187	9.42971	1	4	UCSF case-control	2	3	3	2	0.4	0.6	-0.402716	0.0975881
Systemic_sclerosis , female group	0.772501	0.145174	4.00055	1	4	UCSF case-control	7	8	8	7	0.466667	0.533333	-0.133432	0.0654328
Systemic_sclerosis , full group	0.795637	0.167719	3.69641	1	4	UCSF case-control	8	9	9	8	0.470588	0.529412	-0.117715	0.0635991
Systemic_sclerosis , male group	1	0.00641299	155.933	1	4	UCSF case-control	1	1	1	1	0.5	0.5	0	0.05
Type_1_Diabetes , female group	3.56212	1.64171	7.94821	0.000763522	0.00305409	UCSF case-control	45	25	20	40	0.642857	0.333333	0.629589	0.947234
Type_1_Diabetes , full group	3.03554	1.68428	5.54544	0.000115574	0.000462298	UCSF case-control	71	42	36	65	0.628319	0.356436	0.550769	0.980407
Type_1_Diabetes , male group	2.36427	0.913296	6.2992	0.0801711	0.320684	UCSF case-control	26	17	16	25	0.604651	0.390244	0.432176	0.508
Vitiligo , female group	Inf	6.78756	Inf	0.0001554	0.000621601	UCSF case-control	8	0	0	8	1	0	3.14159	0.999992
Vitiligo , full group	29.2001	3.32814	487.15	0.000422668	0.00169067	UCSF case-control	12	2	2	12	0.857143	0.142857	1.59121	0.987775
Vitiligo , male group	3.52895	0.232322	78.3646	0.5671	2.2684	UCSF case-control	4	2	2	4	0.666667	0.333333	0.679674	0.217744
Overall, full group	1.98741	1.65597	2.39173	1.88904e-14	5.66712e-14	UCSF cohort	359	13424	183	13600	0.0260466	0.0132772	0.0932302	1
Overall, female group	1.84695	1.49205	2.29384	5.95859e-09	1.78758e-08	UCSF cohort	253	7717	139	7831	0.031744	0.0174404	0.0933518	0.999958
Overall, male group	2.43519	1.69461	3.55121	3.71831e-07	1.11549e-06	UCSF cohort	106	5707	44	5769	0.018235	0.00756924	0.0966786	0.999427
Dermatologic Subtype, female group	1.92573	1.04756	3.65351	0.0336314	0.269051	UCSF cohort	34	804	18	820	0.0405728	0.0214797	0.11145	0.626043
Dermatologic Subtype, full group	2.27899	1.39149	3.83033	0.000656009	0.00524807	UCSF cohort	56	1759	25	1790	0.030854	0.0137741	0.11787	0.944176
Dermatologic Subtype, male group	3.19067	1.30866	8.88459	0.00767829	0.0614263	UCSF cohort	22	955	7	970	0.0225179	0.00716479	0.131764	0.829527
Endocrine Subtype, female group	1.89767	1.29295	2.81788	0.000758094	0.00606475	UCSF cohort	82	2063	44	2101	0.0382284	0.0205128	0.106143	0.935255
Endocrine Subtype, full group	1.99372	1.43615	2.79344	1.9173e-05	0.000153384	UCSF cohort	114	3878	58	3934	0.0285571	0.0145291	0.0979459	0.992152
Endocrine Subtype, male group	2.30789	1.19237	4.69716	0.0108548	0.0868382	UCSF cohort	32	1815	14	1833	0.0173254	0.00757986	0.0896726	0.777898
Gastrointestinal Subtype, female group	3.07072	1.55054	6.52068	0.000622644	0.00498115	UCSF cohort	36	997	12	1021	0.03485	0.0116167	0.159585	0.952231
Gastrointestinal Subtype, full group	2.56415	1.4262	4.81356	0.000973942	0.00779154	UCSF cohort	43	1866	17	1892	0.0225249	0.00890519	0.112288	0.934374
Gastrointestinal Subtype, male group	1.40295	0.381631	5.62783	0.773638	6.1891	UCSF cohort	7	869	5	871	0.00799087	0.00570776	0.0277787	0.0895308
Hematologic Subtype, female group	3.09748	1.053	11.0357	0.0381689	0.305351	UCSF cohort	15	292	5	302	0.0488599	0.0162866	0.189831	0.65246
Hematologic Subtype, full group	5.1612	1.92372	17.3792	0.000277029	0.00221623	UCSF cohort	25	598	5	618	0.0401284	0.00802568	0.223958	0.976855
Hematologic Subtype, male group	Inf	2.28682	Inf	0.00181691	0.0145353	UCSF cohort	10	306	0	316	0.0316456	0	0.357688	0.994395
Musculoskeletal Subtype, female group	1.81078	1.24071	2.67083	0.00160874	0.0128699	UCSF cohort	82	2259	46	2295	0.0350278	0.0196497	0.0952532	0.90301
Musculoskeletal Subtype, full group	2.10667	1.51304	2.96267	4.29719e-06	3.43776e-05	UCSF cohort	116	3505	56	3565	0.0320353	0.0154653	0.110543	0.996962
Musculoskeletal Subtype, male group	3.46426	1.66446	7.89683	0.000346699	0.0027736	UCSF cohort	34	1246	10	1270	0.0265625	0.0078125	0.150413	0.967497
Neurologic Subtype, female group	1.67621	0.548246	5.64522	0.451718	3.61374	UCSF cohort	10	654	6	658	0.0150602	0.00903614	0.0556559	0.173578
Neurologic Subtype, full group	1.46105	0.633413	3.49956	0.439198	3.51358	UCSF cohort	16	1075	11	1080	0.0146654	0.0100825	0.0416356	0.163375
Neurologic Subtype, male group	1.20259	0.303195	5.02168	1	8	UCSF cohort	6	421	5	422	0.0140515	0.0117096	0.0207906	0.0606375
Systemic Subtype, female group	1.68192	0.984609	2.93034	0.0576296	0.461037	UCSF cohort	40	1719	24	1735	0.0227402	0.0136441	0.0686014	0.529727
Systemic Subtype, full group	1.61236	0.996967	2.6455	0.0515724	0.412579	UCSF cohort	48	2299	30	2317	0.0204516	0.0127823	0.0604005	0.543482
Systemic Subtype, male group	1.3376	0.404137	4.70785	0.78927	6.31416	UCSF cohort	8	580	6	582	0.0136054	0.0102041	0.0314413	0.083905
Vascular Subtype, female group	1.74197	0.6221	5.29901	0.351595	2.81276	UCSF cohort	12	293	7	298	0.0393443	0.0229508	0.0951946	0.217261
Vascular Subtype, full group	1.77255	0.685998	4.92792	0.280388	2.24311	UCSF cohort	14	444	8	450	0.0305677	0.0174672	0.0863757	0.257466
Vascular Subtype, male group	2.00881	0.103558	119.462	1	8	UCSF cohort	2	151	1	152	0.0130719	0.00653595	0.0672988	0.0905426
Addison's_Disease , female group	0	0	0	NA	NA	UCSF cohort	0	24	0	24	NA	NA	NA	NA
Addison's_Disease , full group	0	0	0	NA	NA	UCSF cohort	0	61	0	61	NA	NA	NA	NA
Addison's_Disease , male group	0	0	0	NA	NA	UCSF cohort	0	37	0	37	NA	NA	NA	NA
ANCA_Vasculitis , female group	Inf	0.18821	Inf	0.496644	0.993289	UCSF cohort	2	73	0	75	0.0266667	0	0.328068	0.51959
ANCA_Vasculitis , full group	Inf	0.188024	Inf	0.498195	0.99639	UCSF cohort	2	137	0	139	0.0143885	0	0.240483	0.517929
ANCA_Vasculitis , male group	0	0	0	NA	NA	UCSF cohort	0	64	0	64	NA	NA	NA	NA
Autoimmune_Hepatitis , female group	2.00842	0.103582	119.393	1	3	UCSF cohort	2	158	1	159	0.0125	0.00625	0.0657962	0.090525
Autoimmune_Hepatitis , full group	2.0063	0.103714	119.022	1	3	UCSF cohort	2	211	1	212	0.00938967	0.00469484	0.05696	0.0904299
Autoimmune_Hepatitis , male group	0	0	0	NA	NA	UCSF cohort	0	53	0	53	NA	NA	NA	NA
Autoimmune_Thyroiditis , female group	2.38601	1.28014	4.64144	0.00463559	0.0185424	UCSF cohort	37	648	16	669	0.0540146	0.0233577	0.162244	0.851442
Autoimmune_Thyroiditis , full group	2.30302	1.33702	4.09111	0.0018071	0.00722841	UCSF cohort	47	883	21	909	0.0505376	0.0225806	0.151808	0.905508
Autoimmune_Thyroiditis , male group	2.03967	0.623901	7.72328	0.294168	1.17667	UCSF cohort	10	235	5	240	0.0408163	0.0204082	0.120166	0.264859
Celiac_Disease , female group	8.39279	1.09904	376.797	0.0359446	0.107834	UCSF cohort	8	126	1	133	0.0597015	0.00746269	0.320686	0.746967
Celiac_Disease , full group	10.4096	1.45716	454.791	0.0107107	0.032132	UCSF cohort	10	199	1	208	0.0478469	0.00478469	0.302591	0.871452
Celiac_Disease , male group	Inf	0.18821	Inf	0.496644	1.48993	UCSF cohort	2	73	0	75	0.0266667	0	0.328068	0.51959
Cutaneous_Lupus , female group	Inf	0.0256407	Inf	1	4	UCSF cohort	1	64	0	65	0.0153846	0	0.24871	0.29424
Cutaneous_Lupus , full group	Inf	0.188167	Inf	0.497006	1.98802	UCSF cohort	2	82	0	84	0.0238095	0	0.309845	0.519202
Cutaneous_Lupus , male group	Inf	0.0256407	Inf	1	4	UCSF cohort	1	18	0	19	0.0526316	0	0.462955	0.297356
Graves_Disease , female group	2.91626	0.970566	10.535	0.0579259	0.231703	UCSF cohort	14	205	5	214	0.0639269	0.0228311	0.207864	0.585199
Graves_Disease , full group	2.39507	0.850244	7.71255	0.109277	0.437107	UCSF cohort	14	287	6	295	0.0465116	0.0199336	0.151428	0.459337
Graves_Disease , male group	0	0	39.0005	1	4	UCSF cohort	0	82	1	81	0	0.0121951	-0.221314	0.293979
Guillain-Barre_Syndrome , female group	Inf	0.0256407	Inf	1	3	UCSF cohort	1	34	0	35	0.0285714	0	0.339693	0.295329
Guillain-Barre_Syndrome , full group	Inf	0.0256407	Inf	1	3	UCSF cohort	1	91	0	92	0.0108696	0	0.208894	0.293871
Guillain-Barre_Syndrome , male group	0	0	0	NA	NA	UCSF cohort	0	57	0	57	NA	NA	NA	NA
Idiopathic_Thrombocytic_Purpura , female group	Inf	0.18797	Inf	0.498645	0.99729	UCSF cohort	2	183	0	185	0.0108108	0	0.208327	0.517448
Idiopathic_Thrombocytic_Purpura , full group	Inf	0.662054	Inf	0.124087	0.248174	UCSF cohort	4	407	0	411	0.00973236	0	0.197627	0.808689
Idiopathic_Thrombocytic_Purpura , male group	Inf	0.187941	Inf	0.498891	0.997783	UCSF cohort	2	224	0	226	0.00884956	0	0.188423	0.517185
Inflammatory_Bowel_Disease , female group	2.50717	1.1931	5.64402	0.0126994	0.0380981	UCSF cohort	27	727	11	743	0.035809	0.0145889	0.138601	0.76767
Inflammatory_Bowel_Disease , full group	2.08575	1.11032	4.07667	0.0202632	0.0607896	UCSF cohort	33	1476	16	1493	0.0218688	0.010603	0.0905428	0.700936
Inflammatory_Bowel_Disease , male group	1.20145	0.304027	4.99925	1	3	UCSF cohort	6	749	5	750	0.00794702	0.00662252	0.0155912	0.0605773
Inflammatory_Myositis , female group	2.01381	0.28559	22.4571	0.685571	2.74228	UCSF cohort	4	241	2	243	0.0163265	0.00816327	0.0753028	0.132582
Inflammatory_Myositis , full group	2.27867	0.629073	10.2185	0.262579	1.05032	UCSF cohort	9	362	4	367	0.0242588	0.0107817	0.104733	0.297193
Inflammatory_Myositis , male group	2.55304	0.408466	27.3007	0.446509	1.78604	UCSF cohort	5	121	2	124	0.0396825	0.015873	0.148445	0.21804
Large_Vessel_Vasculitis , female group	1.74753	0.622084	5.33125	0.350094	0.700187	UCSF cohort	12	244	7	249	0.046875	0.0273438	0.104224	0.218306
Large_Vessel_Vasculitis , full group	1.77919	0.686265	4.96126	0.278698	0.557396	UCSF cohort	14	343	8	349	0.0392157	0.022409	0.0981723	0.258916
Large_Vessel_Vasculitis , male group	2.01343	0.103271	120.274	1	2	UCSF cohort	2	99	1	100	0.019802	0.00990099	0.0830389	0.0907502
Lichen_Sclerosus , female group	6.29664	0.740747	294.755	0.117829	0.471316	UCSF cohort	6	86	1	91	0.0652174	0.0108696	0.307581	0.550221
Lichen_Sclerosus , full group	6.20289	0.736708	288.687	0.12001	0.480039	UCSF cohort	6	126	1	131	0.0454545	0.00757576	0.255401	0.545776
Lichen_Sclerosus , male group	0	0	0	NA	NA	UCSF cohort	0	40	0	40	NA	NA	NA	NA
Multiple_Sclerosis , female group	1.60861	0.460421	6.29294	0.578627	1.73588	UCSF cohort	8	514	5	517	0.0153257	0.00957854	0.0521767	0.134524
Multiple_Sclerosis , full group	1.84452	0.621586	6.106	0.329632	0.988895	UCSF cohort	11	770	6	775	0.0140845	0.00768246	0.0623926	0.234311
Multiple_Sclerosis , male group	3.0177	0.240498	159.196	0.623545	1.87064	UCSF cohort	3	256	1	258	0.011583	0.003861	0.0913125	0.179919
Myasthenia_Gravis , female group	1	0.0126324	79.1614	1	3	UCSF cohort	1	109	1	109	0.00909091	0.00909091	0	0.05
Myasthenia_Gravis , full group	0.796754	0.155939	3.75613	1	3	UCSF cohort	4	219	5	218	0.0179372	0.0224215	-0.0319398	0.0631297
Myasthenia_Gravis , male group	0.744156	0.106535	4.51015	1	3	UCSF cohort	3	110	4	109	0.0265487	0.0353982	-0.0512098	0.0671402
Pernicious_Anemia , female group	2.77808	0.892846	10.2843	0.0841256	0.168251	UCSF cohort	13	110	5	118	0.105691	0.0406504	0.256216	0.519709
Pernicious_Anemia , full group	4.53615	1.62207	15.7028	0.00183142	0.00366284	UCSF cohort	21	192	5	208	0.0985915	0.0234742	0.331154	0.927512
Pernicious_Anemia , male group	Inf	1.79711	Inf	0.00664162	0.0132832	UCSF cohort	8	82	0	90	0.0888889	0	0.605492	0.982215
Polymyalgia_Rheumatica , female group	1.79987	0.828957	4.0874	0.152008	0.608031	UCSF cohort	21	306	12	315	0.0642202	0.0366972	0.126909	0.368145
Polymyalgia_Rheumatica , full group	2.13612	1.07719	4.43267	0.0279719	0.111888	UCSF cohort	29	469	14	484	0.0582329	0.0281124	0.150515	0.660979
Polymyalgia_Rheumatica , male group	4.13168	0.807988	40.5202	0.104221	0.416883	UCSF cohort	8	163	2	169	0.0467836	0.0116959	0.219317	0.527133
Psoriasis , female group	1.44271	0.685636	3.11914	0.384759	1.53904	UCSF cohort	20	588	14	594	0.0328947	0.0230263	0.0600914	0.182139
Psoriasis , full group	1.83128	1.04171	3.30237	0.034439	0.137756	UCSF cohort	38	1389	21	1406	0.0266293	0.0147162	0.0846162	0.618021
Psoriasis , male group	2.6054	1.03135	7.42167	0.0417173	0.166869	UCSF cohort	18	801	7	812	0.021978	0.00854701	0.112432	0.623717
Rheumatoid_Arthritis , female group	1.92561	1.19996	3.14864	0.00544817	0.0217927	UCSF cohort	55	1676	29	1702	0.0317735	0.0167533	0.0988205	0.828251
Rheumatoid_Arthritis , full group	2.2121	1.44874	3.43865	0.00012634	0.000505361	UCSF cohort	74	2421	34	2461	0.0296593	0.0136273	0.112158	0.977329
Rheumatoid_Arthritis , male group	3.868	1.38771	13.3278	0.00620781	0.0248312	UCSF cohort	19	745	5	759	0.0248691	0.0065445	0.154748	0.856461
Sarcoidosis , female group	Inf	0.663622	Inf	0.123353	0.493414	UCSF cohort	4	224	0	228	0.0175439	0	0.265687	0.809703
Sarcoidosis , full group	6.06372	0.7307	279.729	0.12339	0.493558	UCSF cohort	6	402	1	407	0.0147059	0.00245098	0.144079	0.539021
Sarcoidosis , male group	2.00747	0.103641	119.227	1	4	UCSF cohort	2	178	1	179	0.0111111	0.00555556	0.0620013	0.0904825
Sjogrens_Syndrome , female group	1.74993	0.857203	3.70689	0.135523	0.542091	UCSF cohort	24	468	14	478	0.0487805	0.0284553	0.106404	0.385635
Sjogrens_Syndrome , full group	1.614	0.838311	3.19109	0.16656	0.66624	UCSF cohort	27	602	17	612	0.0429253	0.027027	0.0870942	0.339145
Sjogrens_Syndrome , male group	1	0.131547	7.60185	1	4	UCSF cohort	3	134	3	134	0.0218978	0.0218978	0	0.05
Spondyloarthritis , female group	2.37528	0.533053	14.433	0.337733	1.35093	UCSF cohort	7	200	3	204	0.0338164	0.0144928	0.128533	0.257635
Spondyloarthritis , full group	2.52827	0.723162	11.1197	0.176523	0.706091	UCSF cohort	10	494	4	500	0.0198413	0.00793651	0.104247	0.3803
Spondyloarthritis , male group	3.01544	0.240548	158.959	0.623732	2.49493	UCSF cohort	3	294	1	296	0.010101	0.003367	0.0852305	0.179793
Systemic_Lupus_Erythematosis , female group	1.25274	0.442774	3.67138	0.813565	3.25426	UCSF cohort	10	862	8	864	0.0114679	0.00917431	0.0227286	0.0761771
Systemic_Lupus_Erythematosis , full group	1.337	0.514543	3.60938	0.662011	2.64804	UCSF cohort	12	1038	9	1041	0.0114286	0.00857143	0.0287888	0.101146
Systemic_Lupus_Erythematosis , male group	2.00755	0.103636	119.242	1	4	UCSF cohort	2	176	1	177	0.011236	0.00561798	0.0623515	0.0904863
Systemic_sclerosis , female group	2.35235	0.532839	14.1858	0.341006	1.36403	UCSF cohort	7	444	3	448	0.0155211	0.00665188	0.0865167	0.254938
Systemic_sclerosis , full group	2.01283	0.53566	9.18625	0.385177	1.54071	UCSF cohort	8	571	4	575	0.0138169	0.00690846	0.0692093	0.217845
Systemic_sclerosis , male group	1	0.0126485	79.0608	1	4	UCSF cohort	1	127	1	127	0.0078125	0.0078125	0	0.05
Type_1_Diabetes , female group	1.49829	0.90796	2.50472	0.119909	0.479635	UCSF cohort	43	1317	29	1331	0.0316176	0.0213235	0.0644286	0.389925
Type_1_Diabetes , full group	1.65821	1.10965	2.50409	0.0123817	0.0495269	UCSF cohort	69	2861	42	2888	0.0235495	0.0143345	0.0681053	0.741118
Type_1_Diabetes , male group	2.01639	0.995146	4.29038	0.0517872	0.207149	UCSF cohort	26	1544	13	1557	0.0165605	0.00828025	0.0758471	0.565593
Vitiligo , female group	2.80236	0.64665	16.9133	0.212995	0.851979	UCSF cohort	8	89	3	94	0.0824742	0.0309278	0.229005	0.357697
Vitiligo , full group	3.11517	0.923828	13.4773	0.0711869	0.284748	UCSF cohort	12	195	4	203	0.057971	0.0193237	0.207399	0.559646
Vitiligo , male group	4.08977	0.396353	204.179	0.369253	1.47701	UCSF cohort	4	106	1	109	0.0363636	0.00909091	0.192752	0.298242

## Sheet: ReverseCausality1yr_Results
Analysis Description	Odds Ratio	lower_95CI_interval	upper_95CI_Interval	pval	corrected pval	Study Group	a	b	c	d	p1	p2	h	power
Overall, full group	1.29782	1.08096	1.55966	0.0048535	0.0145605	UCSF case-control	292	229	3529	3592	0.560461	0.495576	0.130065	0.817491
Overall, female group	1.32968	1.06455	1.66335	0.0114424	0.0343271	UCSF case-control	203	156	2147	2194	0.56546	0.494587	0.142123	0.735001
Overall, male group	1.2332	0.886344	1.7203	0.225275	0.675825	UCSF case-control	89	73	1382	1398	0.549383	0.497122	0.104682	0.253662
Dermatologic Subtype, female group	4.78975	1.72128	14.1908	0.00152372	0.0121898	UCSF case-control	29	14	11	26	0.674419	0.297297	0.773752	0.931969
Dermatologic Subtype, full group	2.21642	1.10824	4.49343	0.0227204	0.181764	UCSF case-control	47	32	29	44	0.594937	0.39726	0.397987	0.688461
Dermatologic Subtype, male group	1	0.359433	2.78216	1	8	UCSF case-control	18	18	18	18	0.5	0.5	0	0.05
Endocrine Subtype, female group	1.9435	1.11633	3.40822	0.0173915	0.139132	UCSF case-control	73	54	43	62	0.574803	0.409524	0.332125	0.71159
Endocrine Subtype, full group	2.03844	1.28554	3.24899	0.00194988	0.0155991	UCSF case-control	103	74	62	91	0.581921	0.405229	0.35528	0.895891
Endocrine Subtype, male group	2.26965	0.946335	5.56962	0.068431	0.547448	UCSF case-control	30	20	19	29	0.6	0.395833	0.411229	0.529961
Gastrointestinal Subtype, female group	6.0173	1.96983	20.1763	0.000733531	0.00586824	UCSF case-control	28	13	8	23	0.682927	0.258065	0.879622	0.958699
Gastrointestinal Subtype, full group	3.18268	1.30969	8.01411	0.00847129	0.0677703	UCSF case-control	35	21	15	29	0.625	0.340909	0.576491	0.816383
Gastrointestinal Subtype, male group	0.757782	0.132273	4.2017	1	8	UCSF case-control	7	8	7	6	0.466667	0.538462	-0.143715	0.0666351
Hematologic Subtype, female group	9.72212	1.92951	62.5817	0.00291828	0.0233462	UCSF case-control	15	5	4	14	0.75	0.222222	1.11263	0.92849
Hematologic Subtype, full group	14.1776	3.61734	67.7992	1.5014e-05	0.000120112	UCSF case-control	24	7	5	22	0.774194	0.185185	1.26151	0.997689
Hematologic Subtype, male group	27.3263	2.058	1740.08	0.00547749	0.04382	UCSF case-control	9	2	1	8	0.818182	0.111111	1.5809	0.940302
Musculoskeletal Subtype, female group	1.65004	0.942907	2.90358	0.0820212	0.65617	UCSF case-control	69	55	44	58	0.556452	0.431373	0.250834	0.466794
Musculoskeletal Subtype, full group	1.6305	1.03139	2.5868	0.0357112	0.28569	UCSF case-control	99	79	66	86	0.55618	0.434211	0.244559	0.60044
Musculoskeletal Subtype, male group	1.58371	0.683937	3.71087	0.326483	2.61187	UCSF case-control	30	24	22	28	0.555556	0.44	0.231631	0.218614
Neurologic Subtype, female group	0.3215	0.0835132	1.15053	0.0876856	0.701485	UCSF case-control	10	17	15	8	0.37037	0.652174	-0.571509	0.521627
Neurologic Subtype, full group	0.374295	0.119928	1.11586	0.0827798	0.662239	UCSF case-control	14	22	19	11	0.388889	0.633333	-0.494026	0.515381
Neurologic Subtype, male group	0.619688	0.0532861	6.41945	1	8	UCSF case-control	4	5	4	3	0.444444	0.571429	-0.254689	0.0797366
Systemic Subtype, female group	0.697367	0.331508	1.45636	0.385147	3.08117	UCSF case-control	34	40	33	27	0.459459	0.55	-0.181338	0.18113
Systemic Subtype, full group	0.793037	0.416206	1.50575	0.541651	4.33321	UCSF case-control	46	51	41	36	0.474227	0.532468	-0.11655	0.119007
Systemic Subtype, male group	1.22099	0.293892	5.1584	1	8	UCSF case-control	12	11	8	9	0.521739	0.470588	0.102349	0.0618109
Vascular Subtype, female group	2.18836	0.420896	12.3825	0.466092	3.72874	UCSF case-control	9	6	6	9	0.6	0.4	0.402716	0.196796
Vascular Subtype, full group	1.54305	0.348843	7.08432	0.739519	5.91615	UCSF case-control	10	8	8	10	0.555556	0.444444	0.222682	0.102487
Vascular Subtype, male group	0.321983	0.00285257	14.8361	1	8	UCSF case-control	1	2	2	1	0.333333	0.666667	-0.679674	0.132374
Addison's_Disease , female group	NA	NA	NA	NA	NA	UCSF case-control	0	0	0	0	NA	NA	NA	NA
Addison's_Disease , full group	NA	NA	NA	NA	NA	UCSF case-control	0	0	0	0	NA	NA	NA	NA
Addison's_Disease , male group	NA	NA	NA	NA	NA	UCSF case-control	0	0	0	0	NA	NA	NA	NA
ANCA_Vasculitis , female group	NA	NA	NA	NA	NA	UCSF case-control	0	0	0	0	NA	NA	NA	NA
ANCA_Vasculitis , full group	0	0	39.0005	1	2	UCSF case-control	0	1	1	0	0	1	-3.14159	NA
ANCA_Vasculitis , male group	0	0	39.0005	1	2	UCSF case-control	0	1	1	0	0	1	-3.14159	NA
Autoimmune_Hepatitis , female group	Inf	0.203129	Inf	0.4	1.2	UCSF case-control	3	1	0	2	0.75	0	2.0944	0.676686
Autoimmune_Hepatitis , full group	Inf	0.203129	Inf	0.4	1.2	UCSF case-control	3	1	0	2	0.75	0	2.0944	0.676686
Autoimmune_Hepatitis , male group	NA	NA	NA	NA	NA	UCSF case-control	0	0	0	0	NA	NA	NA	NA
Autoimmune_Thyroiditis , female group	2.0258	0.863495	4.84829	0.112894	0.451575	UCSF case-control	34	25	18	27	0.576271	0.4	0.354498	0.433056
Autoimmune_Thyroiditis , full group	2.38365	1.12052	5.16594	0.02224	0.0889599	UCSF case-control	44	30	22	36	0.594595	0.37931	0.434123	0.696902
Autoimmune_Thyroiditis , male group	4.24303	0.725968	29.9973	0.128346	0.513384	UCSF case-control	10	5	4	9	0.666667	0.307692	0.734628	0.491557
Celiac_Disease , female group	6.78852	0.419982	456.287	0.265734	0.797203	UCSF case-control	6	3	1	4	0.666667	0.2	0.983338	0.422015
Celiac_Disease , full group	13.2539	1.00178	819.632	0.0497738	0.149321	UCSF case-control	8	3	1	6	0.727273	0.142857	1.26746	0.745859
Celiac_Disease , male group	Inf	0.21942	Inf	0.333333	1	UCSF case-control	2	0	0	2	1	0	3.14159	0.881324
Cutaneous_Lupus , female group	Inf	0.0256407	Inf	1	4	UCSF case-control	1	0	0	1	1	0	3.14159	NA
Cutaneous_Lupus , full group	Inf	0.21942	Inf	0.333333	1.33333	UCSF case-control	2	0	0	2	1	0	3.14159	0.881324
Cutaneous_Lupus , male group	Inf	0.0256407	Inf	1	4	UCSF case-control	1	0	0	1	1	0	3.14159	NA
Graves_Disease , female group	2.52597	0.412103	17.7931	0.428308	1.71323	UCSF case-control	9	6	4	7	0.6	0.363636	0.477585	0.225349
Graves_Disease , full group	2.52597	0.412103	17.7931	0.428308	1.71323	UCSF case-control	9	6	4	7	0.6	0.363636	0.477585	0.225349
Graves_Disease , male group	NA	NA	NA	NA	NA	UCSF case-control	0	0	0	0	NA	NA	NA	NA
Guillain-Barre_Syndrome , female group	NA	NA	NA	NA	NA	UCSF case-control	0	0	0	0	NA	NA	NA	NA
Guillain-Barre_Syndrome , full group	0	0	39.0005	1	3	UCSF case-control	0	1	1	0	0	1	-3.14159	NA
Guillain-Barre_Syndrome , male group	0	0	39.0005	1	3	UCSF case-control	0	1	1	0	0	1	-3.14159	NA
Idiopathic_Thrombocytic_Purpura , female group	Inf	0.647975	Inf	0.1	0.2	UCSF case-control	3	0	0	3	1	0	3.14159	0.970466
Idiopathic_Thrombocytic_Purpura , full group	Inf	2.29715	Inf	0.00793651	0.015873	UCSF case-control	5	0	0	5	1	0	3.14159	0.998682
Idiopathic_Thrombocytic_Purpura , male group	Inf	0.21942	Inf	0.333333	0.666667	UCSF case-control	2	0	0	2	1	0	3.14159	0.881324
Inflammatory_Bowel_Disease , female group	5.5099	1.54112	21.9896	0.00581792	0.0174537	UCSF case-control	20	9	7	18	0.689655	0.28	0.844649	0.871802
Inflammatory_Bowel_Disease , full group	2.48283	0.930793	6.84719	0.072171	0.216513	UCSF case-control	26	17	14	23	0.604651	0.378378	0.45657	0.530373
Inflammatory_Bowel_Disease , male group	0.548934	0.0853879	3.26436	0.695098	2.08529	UCSF case-control	6	8	7	5	0.428571	0.583333	-0.310796	0.123993
Inflammatory_Myositis , female group	0.48195	0.0546356	3.5356	0.666846	2.66738	UCSF case-control	7	9	5	3	0.4375	0.625	-0.378008	0.140826
Inflammatory_Myositis , full group	1	0.219653	4.55263	1	4	UCSF case-control	12	12	7	7	0.5	0.5	0	0.05
Inflammatory_Myositis , male group	3.04364	0.24188	55.2698	0.592075	2.3683	UCSF case-control	5	3	2	4	0.625	0.333333	0.592517	0.195231
Large_Vessel_Vasculitis , female group	2.18836	0.420896	12.3825	0.466092	0.932184	UCSF case-control	9	6	6	9	0.6	0.4	0.402716	0.196796
Large_Vessel_Vasculitis , full group	1.99756	0.429186	9.91509	0.493508	0.987017	UCSF case-control	10	7	7	10	0.588235	0.411765	0.354799	0.178714
Large_Vessel_Vasculitis , male group	1	0.00641299	155.933	1	2	UCSF case-control	1	1	1	1	0.5	0.5	0	0.05
Lichen_Sclerosus , female group	1.88578	0.120483	37.9067	1	4	UCSF case-control	4	3	2	3	0.571429	0.4	0.344705	0.0905527
Lichen_Sclerosus , full group	1	0.0767497	13.0294	1	4	UCSF case-control	4	4	3	3	0.5	0.5	0	0.05
Lichen_Sclerosus , male group	0	0	39.0005	1	4	UCSF case-control	0	1	1	0	0	1	-3.14159	NA
Multiple_Sclerosis , female group	0.812639	0.186411	3.48124	1	3	UCSF case-control	10	11	9	8	0.47619	0.529412	-0.106495	0.0622928
Multiple_Sclerosis , full group	1	0.267118	3.74366	1	3	UCSF case-control	13	13	10	10	0.5	0.5	0	0.05
Multiple_Sclerosis , male group	2.60168	0.0788058	234.451	1	3	UCSF case-control	3	2	1	2	0.6	0.333333	0.541195	0.114897
Myasthenia_Gravis , female group	0	0	0.28378	0.0021645	0.00649351	UCSF case-control	0	6	6	0	0	1	-3.14159	0.999751
Myasthenia_Gravis , full group	0.024488	0.000325465	0.405434	0.0033731	0.0101193	UCSF case-control	1	8	8	1	0.111111	0.888889	-1.78225	0.965677
Myasthenia_Gravis , male group	0.321983	0.00285257	14.8361	1	3	UCSF case-control	1	2	2	1	0.333333	0.666667	-0.679674	0.132374
Pernicious_Anemia , female group	6.16629	1.13625	41.5733	0.0319524	0.0639048	UCSF case-control	12	5	4	11	0.705882	0.266667	0.909908	0.728612
Pernicious_Anemia , full group	8.72536	2.10661	43.3074	0.00118529	0.00237059	UCSF case-control	19	7	5	17	0.730769	0.227273	1.05666	0.954264
Pernicious_Anemia , male group	16.1994	1.08759	1088.44	0.0405594	0.0811189	UCSF case-control	7	2	1	6	0.777778	0.142857	1.38463	0.784531
Polymyalgia_Rheumatica , female group	2.12278	0.629625	7.49476	0.270917	1.08367	UCSF case-control	18	13	9	14	0.580645	0.391304	0.381139	0.283049
Polymyalgia_Rheumatica , full group	2.14876	0.774296	6.15102	0.160125	0.640498	UCSF case-control	24	17	13	20	0.585366	0.393939	0.385317	0.377536
Polymyalgia_Rheumatica , male group	2.15817	0.277389	19.1426	0.656282	2.62513	UCSF case-control	6	4	4	6	0.6	0.4	0.402716	0.146809
Psoriasis , female group	2.52761	0.734283	9.19797	0.163707	0.654827	UCSF case-control	17	11	9	15	0.607143	0.375	0.468641	0.391691
Psoriasis , full group	1.43587	0.636334	3.26843	0.445468	1.78187	UCSF case-control	31	26	24	29	0.54386	0.45283	0.182312	0.159335
Psoriasis , male group	0.87319	0.275094	2.75313	1	4	UCSF case-control	14	15	15	14	0.482759	0.517241	-0.0689792	0.0579405
Rheumatoid_Arthritis , female group	1.51202	0.766277	3.00457	0.259751	1.039	UCSF case-control	47	39	31	39	0.546512	0.442857	0.207694	0.252083
Rheumatoid_Arthritis , full group	1.38095	0.789228	2.42506	0.283468	1.13387	UCSF case-control	65	56	47	56	0.53719	0.456311	0.161939	0.226781
Rheumatoid_Arthritis , male group	1.12305	0.391383	3.23793	1	4	UCSF case-control	18	17	16	17	0.514286	0.484848	0.058883	0.0567733
Sarcoidosis , female group	0.586426	0.0427671	7.05356	1	4	UCSF case-control	3	4	4	3	0.428571	0.571429	-0.286695	0.0835546
Sarcoidosis , full group	1	0.138669	7.21144	1	4	UCSF case-control	6	6	5	5	0.5	0.5	0	0.05
Sarcoidosis , male group	2.60168	0.0788058	234.451	1	4	UCSF case-control	3	2	1	2	0.6	0.333333	0.541195	0.114897
Sjogrens_Syndrome , female group	1.11668	0.400452	3.12746	1	4	UCSF case-control	20	19	16	17	0.512821	0.484848	0.0559515	0.0564348
Sjogrens_Syndrome , full group	1.19886	0.477613	3.02671	0.830649	3.32259	UCSF case-control	25	23	19	21	0.520833	0.475	0.0916996	0.0712696
Sjogrens_Syndrome , male group	1.61372	0.155777	18.7666	1	4	UCSF case-control	5	4	3	4	0.555556	0.428571	0.254689	0.0797366
Spondyloarthritis , female group	4.9494	0.594043	55.6245	0.178895	0.715582	UCSF case-control	7	3	3	7	0.7	0.3	0.823034	0.45247
Spondyloarthritis , full group	3.09909	0.549215	20.0503	0.2568	1.0272	UCSF case-control	9	5	5	9	0.642857	0.357143	0.579503	0.335022
Spondyloarthritis , male group	1	0.0327002	30.5808	1	4	UCSF case-control	2	2	2	2	0.5	0.5	0	0.05
Systemic_Lupus_Erythematosis , female group	0.393339	0.0913226	1.55083	0.221401	0.885604	UCSF case-control	12	17	11	6	0.413793	0.647059	-0.471812	0.339163
Systemic_Lupus_Erythematosis , full group	0.414692	0.11749	1.37859	0.175478	0.701911	UCSF case-control	15	21	14	8	0.416667	0.636364	-0.443675	0.37447
Systemic_Lupus_Erythematosis , male group	0.530286	0.0263805	8.29995	1	4	UCSF case-control	3	4	3	2	0.428571	0.6	-0.344705	0.0905527
Systemic_sclerosis , female group	0.456963	0.0807593	2.37588	0.466092	1.86437	UCSF case-control	6	9	9	6	0.4	0.6	-0.402716	0.196796
Systemic_sclerosis , full group	0.518908	0.11007	2.30871	0.505085	2.02034	UCSF case-control	8	11	10	7	0.421053	0.588235	-0.335958	0.171638
Systemic_sclerosis , male group	1	0.00853405	117.178	1	4	UCSF case-control	2	2	1	1	0.5	0.5	0	0.05
Type_1_Diabetes , female group	2.42529	1.13088	5.29946	0.0209342	0.083737	UCSF case-control	41	27	23	37	0.602941	0.383333	0.44287	0.705539
Type_1_Diabetes , full group	2.22796	1.24477	4.0259	0.00582465	0.0232986	UCSF case-control	66	45	40	61	0.594595	0.39604	0.399785	0.828252
Type_1_Diabetes , male group	1.94485	0.756029	5.11384	0.190025	0.760102	UCSF case-control	25	18	17	24	0.581395	0.414634	0.335091	0.335721
Vitiligo , female group	Inf	8.82466	Inf	4.11353e-05	0.000164541	UCSF case-control	9	0	0	9	1	0	3.14159	0.999999
Vitiligo , full group	34.1239	3.98206	562.861	0.000145064	0.000580257	UCSF case-control	13	2	2	13	0.866667	0.133333	1.64642	0.994598
Vitiligo , male group	3.52895	0.232322	78.3646	0.5671	2.2684	UCSF case-control	4	2	2	4	0.666667	0.333333	0.679674	0.217744
Overall, full group	1.53989	1.27914	1.85721	3.29742e-06	9.89227e-06	UCSF cohort	298	13436	195	13539	0.021698	0.0141983	0.0567994	0.996992
Overall, female group	1.39271	1.11979	1.73555	0.00259996	0.00779987	UCSF cohort	206	7727	149	7784	0.0259675	0.0187823	0.0487375	0.8664
Overall, male group	2.01599	1.39737	2.94386	0.000101747	0.000305242	UCSF cohort	92	5709	46	5755	0.0158593	0.00792967	0.0742047	0.979146
Dermatologic Subtype, female group	1.69101	0.904145	3.24919	0.106249	0.84999	UCSF cohort	30	804	18	816	0.0359712	0.0215827	0.0867448	0.425304
Dermatologic Subtype, full group	1.98636	1.19723	3.37203	0.00651816	0.0521452	UCSF cohort	49	1759	25	1783	0.0271018	0.0138274	0.0950324	0.815231
Dermatologic Subtype, male group	2.74716	1.09951	7.77123	0.0279136	0.223309	UCSF cohort	19	955	7	967	0.0195072	0.00718686	0.110498	0.683864
Endocrine Subtype, female group	1.53906	1.049	2.2758	0.026486	0.211888	UCSF cohort	73	2067	48	2092	0.0341121	0.0224299	0.070859	0.639798
Endocrine Subtype, full group	1.64162	1.18697	2.28537	0.00226361	0.0181089	UCSF cohort	104	3884	64	3924	0.0260782	0.0160481	0.0703505	0.881295
Endocrine Subtype, male group	1.95314	1.032	3.8377	0.0387367	0.309893	UCSF cohort	31	1817	16	1832	0.0167749	0.00865801	0.0733991	0.606886
Gastrointestinal Subtype, female group	2.02537	0.997232	4.31862	0.0510091	0.408072	UCSF cohort	26	998	13	1011	0.0253906	0.0126953	0.0942265	0.568357
Gastrointestinal Subtype, full group	1.79083	0.971424	3.40112	0.0631547	0.505238	UCSF cohort	32	1867	18	1881	0.016851	0.00947867	0.0653315	0.521232
Gastrointestinal Subtype, male group	1.20125	0.304175	4.99528	1	8	UCSF cohort	6	869	5	870	0.00685714	0.00571429	0.0144754	0.0605666
Hematologic Subtype, female group	2.39381	0.850081	7.70629	0.109395	0.875162	UCSF cohort	14	293	6	301	0.0456026	0.019544	0.149892	0.459096
Hematologic Subtype, full group	3.93785	1.54479	11.9117	0.00206286	0.0165029	UCSF cohort	23	599	6	616	0.0369775	0.0096463	0.190253	0.918519
Hematologic Subtype, male group	Inf	2.0078	Inf	0.0036864	0.0294912	UCSF cohort	9	306	0	315	0.0285714	0	0.339693	0.989365
Musculoskeletal Subtype, female group	1.30261	0.885805	1.92502	0.189692	1.51753	UCSF cohort	66	2264	51	2279	0.0283262	0.0218884	0.0412325	0.290644
Musculoskeletal Subtype, full group	1.58935	1.13702	2.23599	0.00590936	0.0472749	UCSF cohort	96	3510	61	3545	0.0266223	0.0169163	0.0669284	0.811094
Musculoskeletal Subtype, male group	3.04703	1.44221	7.01812	0.00205331	0.0164265	UCSF cohort	30	1246	10	1266	0.023511	0.00783699	0.130595	0.909663
Neurologic Subtype, female group	1.14448	0.360347	3.7302	1	8	UCSF cohort	8	655	7	656	0.0120664	0.0105581	0.01427	0.0577684
Neurologic Subtype, full group	1	0.40891	2.44553	1	8	UCSF cohort	12	1076	12	1076	0.0110294	0.0110294	0	0.05
Neurologic Subtype, male group	0.798312	0.157277	3.73728	1	8	UCSF cohort	4	421	5	420	0.00941176	0.0117647	-0.0230239	0.0630017
Systemic Subtype, female group	1.15077	0.661507	2.01333	0.691559	5.53248	UCSF cohort	31	1722	27	1726	0.017684	0.0154022	0.0178998	0.0827436
Systemic Subtype, full group	1.21575	0.744621	1.99713	0.479332	3.83466	UCSF cohort	40	2302	33	2309	0.0170794	0.0140905	0.0241582	0.131213
Systemic Subtype, male group	1.50723	0.475615	5.18064	0.604885	4.83908	UCSF cohort	9	580	6	583	0.0152801	0.0101868	0.0456564	0.122746
Vascular Subtype, female group	1.29394	0.422476	4.14628	0.800968	6.40774	UCSF cohort	9	293	7	295	0.0298013	0.0231788	0.041319	0.0800184
Vascular Subtype, full group	1.25531	0.441452	3.69667	0.812664	6.50131	UCSF cohort	10	444	8	446	0.0220264	0.0176211	0.0316514	0.0764337
Vascular Subtype, male group	1	0.012664	78.964	1	8	UCSF cohort	1	151	1	151	0.00657895	0.00657895	0	0.05
Addison's_Disease , female group	0	0	0	NA	NA	UCSF cohort	0	24	0	24	NA	NA	NA	NA
Addison's_Disease , full group	0	0	0	NA	NA	UCSF cohort	0	61	0	61	NA	NA	NA	NA
Addison's_Disease , male group	0	0	0	NA	NA	UCSF cohort	0	37	0	37	NA	NA	NA	NA
ANCA_Vasculitis , female group	Inf	0.0256407	Inf	1	2	UCSF cohort	1	73	0	74	0.0135135	0	0.233022	0.294087
ANCA_Vasculitis , full group	Inf	0.0256407	Inf	1	2	UCSF cohort	1	137	0	138	0.00724638	0	0.170458	0.293576
ANCA_Vasculitis , male group	0	0	0	NA	NA	UCSF cohort	0	64	0	64	NA	NA	NA	NA
Autoimmune_Hepatitis , female group	2.00842	0.103582	119.393	1	3	UCSF cohort	2	158	1	159	0.0125	0.00625	0.0657962	0.090525
Autoimmune_Hepatitis , full group	2.0063	0.103714	119.022	1	3	UCSF cohort	2	211	1	212	0.00938967	0.00469484	0.05696	0.0904299
Autoimmune_Hepatitis , male group	0	0	0	NA	NA	UCSF cohort	0	53	0	53	NA	NA	NA	NA
Autoimmune_Thyroiditis , female group	2.11479	1.1402	4.06812	0.0154669	0.0618675	UCSF cohort	35	649	17	667	0.0511696	0.0248538	0.139741	0.733789
Autoimmune_Thyroiditis , full group	2.09785	1.22198	3.70081	0.00579972	0.0231989	UCSF cohort	45	884	22	907	0.0484392	0.0236814	0.134808	0.82779
Autoimmune_Thyroiditis , male group	2.03967	0.623901	7.72328	0.294168	1.17667	UCSF cohort	10	235	5	240	0.0408163	0.0204082	0.120166	0.264859
Celiac_Disease , female group	6.20289	0.736708	288.687	0.12001	0.36003	UCSF cohort	6	126	1	131	0.0454545	0.00757576	0.255401	0.545776
Celiac_Disease , full group	8.24918	1.0894	368.588	0.0370371	0.111111	UCSF cohort	8	199	1	206	0.0386473	0.00483092	0.256634	0.742448
Celiac_Disease , male group	Inf	0.18821	Inf	0.496644	1.48993	UCSF cohort	2	73	0	75	0.0266667	0	0.328068	0.51959
Cutaneous_Lupus , female group	Inf	0.0256407	Inf	1	4	UCSF cohort	1	64	0	65	0.0153846	0	0.24871	0.29424
Cutaneous_Lupus , full group	Inf	0.188167	Inf	0.497006	1.98802	UCSF cohort	2	82	0	84	0.0238095	0	0.309845	0.519202
Cutaneous_Lupus , male group	Inf	0.0256407	Inf	1	4	UCSF cohort	1	18	0	19	0.0526316	0	0.462955	0.297356
Graves_Disease , female group	1.52037	0.473492	5.28901	0.600692	2.40277	UCSF cohort	9	206	6	209	0.0418605	0.027907	0.0764252	0.124448
Graves_Disease , full group	1.29408	0.422414	4.14774	0.800922	3.20369	UCSF cohort	9	288	7	290	0.030303	0.023569	0.0416749	0.0800323
Graves_Disease , male group	0	0	39.0005	1	4	UCSF cohort	0	82	1	81	0	0.0121951	-0.221314	0.293979
Guillain-Barre_Syndrome , female group	0	0	0	NA	NA	UCSF cohort	0	34	0	34	NA	NA	NA	NA
Guillain-Barre_Syndrome , full group	0	0	0	NA	NA	UCSF cohort	0	91	0	91	NA	NA	NA	NA
Guillain-Barre_Syndrome , male group	0	0	0	NA	NA	UCSF cohort	0	57	0	57	NA	NA	NA	NA
Idiopathic_Thrombocytic_Purpura , female group	Inf	0.18797	Inf	0.498645	0.99729	UCSF cohort	2	183	0	185	0.0108108	0	0.208327	0.517448
Idiopathic_Thrombocytic_Purpura , full group	Inf	0.662054	Inf	0.124087	0.248174	UCSF cohort	4	407	0	411	0.00973236	0	0.197627	0.808689
Idiopathic_Thrombocytic_Purpura , male group	Inf	0.187941	Inf	0.498891	0.997783	UCSF cohort	2	224	0	226	0.00884956	0	0.188423	0.517185
Inflammatory_Bowel_Disease , female group	1.59805	0.730392	3.63792	0.27598	0.827939	UCSF cohort	19	728	12	735	0.0254351	0.0160643	0.0661621	0.24844
Inflammatory_Bowel_Disease , full group	1.41829	0.727324	2.82543	0.345558	1.03668	UCSF cohort	24	1477	17	1484	0.0159893	0.0113258	0.0403276	0.197315
Inflammatory_Bowel_Disease , male group	1	0.229127	4.36439	1	3	UCSF cohort	5	749	5	749	0.0066313	0.0066313	0	0.05
Inflammatory_Myositis , female group	1.33805	0.223818	9.22895	1	4	UCSF cohort	4	242	3	243	0.0162602	0.0121951	0.0344125	0.0668473
Inflammatory_Myositis , full group	1.8184	0.541115	6.97576	0.419468	1.67787	UCSF cohort	9	363	5	367	0.0241935	0.0134409	0.0799617	0.193448
Inflammatory_Myositis , male group	2.55304	0.408466	27.3007	0.446509	1.78604	UCSF cohort	5	121	2	124	0.0396825	0.015873	0.148445	0.21804
Large_Vessel_Vasculitis , female group	1.29559	0.421766	4.16319	0.800442	1.60088	UCSF cohort	9	244	7	246	0.0355731	0.027668	0.0452624	0.0801794
Large_Vessel_Vasculitis , full group	1.25688	0.440657	3.71205	0.812121	1.62424	UCSF cohort	10	343	8	345	0.0283286	0.0226629	0.0359991	0.0765893
Large_Vessel_Vasculitis , male group	1	0.012621	79.233	1	2	UCSF cohort	1	99	1	99	0.01	0.01	0	0.05
Lichen_Sclerosus , female group	4.11059	0.396479	205.894	0.367958	1.47183	UCSF cohort	4	86	1	89	0.0444444	0.0111111	0.213614	0.299442
Lichen_Sclerosus , full group	4.07553	0.396269	203.009	0.370146	1.48058	UCSF cohort	4	126	1	129	0.0307692	0.00769231	0.17701	0.297418
Lichen_Sclerosus , male group	0	0	0	NA	NA	UCSF cohort	0	40	0	40	NA	NA	NA	NA
Multiple_Sclerosis , female group	1.60861	0.460421	6.29294	0.578627	1.73588	UCSF cohort	8	514	5	517	0.0153257	0.00957854	0.0521767	0.134524
Multiple_Sclerosis , full group	1.84452	0.621586	6.106	0.329632	0.988895	UCSF cohort	11	770	6	775	0.0140845	0.00768246	0.0623926	0.234311
Multiple_Sclerosis , male group	3.0177	0.240498	159.196	0.623545	1.87064	UCSF cohort	3	256	1	258	0.011583	0.003861	0.0913125	0.179919
Myasthenia_Gravis , female group	0	0	5.31685	0.497717	1.49315	UCSF cohort	0	110	2	108	0	0.0181818	-0.270504	0.51844
Myasthenia_Gravis , full group	0.163423	0.00353	1.36409	0.122024	0.366072	UCSF cohort	1	220	6	215	0.00452489	0.0271493	-0.196414	0.541731
Myasthenia_Gravis , male group	0.244563	0.00489931	2.52303	0.369305	1.10792	UCSF cohort	1	110	4	107	0.00900901	0.036036	-0.191863	0.298194
Pernicious_Anemia , female group	2.10191	0.701047	7.0698	0.220109	0.440218	UCSF cohort	12	111	6	117	0.097561	0.0487805	0.189928	0.319275
Pernicious_Anemia , full group	3.37102	1.26079	10.5351	0.0119157	0.0238314	UCSF cohort	19	193	6	206	0.0896226	0.0283019	0.269995	0.793836
Pernicious_Anemia , male group	Inf	1.50246	Inf	0.0138238	0.0276477	UCSF cohort	7	82	0	89	0.0786517	0	0.568524	0.966566
Polymyalgia_Rheumatica , female group	1.35013	0.588172	3.18314	0.562891	2.25156	UCSF cohort	16	306	12	310	0.0496894	0.0372671	0.0610669	0.121107
Polymyalgia_Rheumatica , full group	1.67351	0.813892	3.56333	0.179335	0.717341	UCSF cohort	23	469	14	478	0.046748	0.0284553	0.0968729	0.330013
Polymyalgia_Rheumatica , male group	3.59548	0.671287	35.9707	0.173854	0.695418	UCSF cohort	7	163	2	168	0.0411765	0.0117647	0.19132	0.422371
Psoriasis , female group	1.29418	0.601825	2.84005	0.591636	2.36654	UCSF cohort	18	588	14	592	0.029703	0.0231023	0.0412489	0.110831
Psoriasis , full group	1.58474	0.884944	2.89777	0.129975	0.519899	UCSF cohort	33	1389	21	1401	0.0232068	0.0147679	0.0622172	0.381867
Psoriasis , male group	2.16327	0.824957	6.30667	0.131178	0.524712	UCSF cohort	15	801	7	809	0.0183824	0.00857843	0.0864953	0.415829
Rheumatoid_Arthritis , female group	1.34194	0.830594	2.1871	0.248943	0.995771	UCSF cohort	44	1680	33	1691	0.025522	0.0191415	0.043291	0.246045
Rheumatoid_Arthritis , full group	1.62032	1.05877	2.50755	0.0250425	0.10017	UCSF cohort	61	2425	38	2448	0.0245374	0.0152856	0.0666798	0.652077
Rheumatoid_Arthritis , male group	3.45255	1.21452	12.0266	0.0161373	0.0645491	UCSF cohort	17	745	5	757	0.0223097	0.00656168	0.137665	0.766433
Sarcoidosis , female group	Inf	0.414303	Inf	0.248344	0.993377	UCSF cohort	3	224	0	227	0.0132159	0	0.23043	0.689689
Sarcoidosis , full group	5.04119	0.560618	239.148	0.217018	0.868073	UCSF cohort	5	402	1	406	0.012285	0.002457	0.122955	0.41851
Sarcoidosis , male group	2.00747	0.103641	119.227	1	4	UCSF cohort	2	178	1	179	0.0111111	0.00555556	0.0620013	0.0904825
Sjogrens_Syndrome , female group	1.27715	0.606762	2.73594	0.601129	2.40452	UCSF cohort	19	469	15	473	0.0389344	0.0307377	0.0447778	0.107656
Sjogrens_Syndrome , full group	1.28811	0.657507	2.56115	0.525809	2.10324	UCSF cohort	23	603	18	608	0.0367412	0.028754	0.0449604	0.125035
Sjogrens_Syndrome , male group	1.34185	0.22243	9.33297	1	4	UCSF cohort	4	134	3	135	0.0289855	0.0217391	0.0462065	0.0670409
Spondyloarthritis , female group	2.37528	0.533053	14.433	0.337733	1.35093	UCSF cohort	7	200	3	204	0.0338164	0.0144928	0.128533	0.257635
Spondyloarthritis , full group	2.27102	0.628777	10.1599	0.263705	1.05482	UCSF cohort	9	494	4	499	0.0178926	0.00795229	0.0897426	0.296076
Spondyloarthritis , male group	2.00452	0.103826	118.71	1	4	UCSF cohort	2	294	1	295	0.00675676	0.00337838	0.0482715	0.0903497
Systemic_Lupus_Erythematosis , female group	0.798253	0.272377	2.25849	0.813565	3.25426	UCSF cohort	8	864	10	862	0.00917431	0.0114679	-0.0227286	0.0761771
Systemic_Lupus_Erythematosis , full group	0.908267	0.344182	2.36704	1	4	UCSF cohort	10	1040	11	1039	0.00952381	0.0104762	-0.00957449	0.0555313
Systemic_Lupus_Erythematosis , male group	2.00755	0.103636	119.242	1	4	UCSF cohort	2	176	1	177	0.011236	0.00561798	0.0623515	0.0904863
Systemic_sclerosis , female group	1.20244	0.303301	5.01881	1	4	UCSF cohort	6	446	5	447	0.0132743	0.0110619	0.0202001	0.0606298
Systemic_sclerosis , full group	1.16854	0.333964	4.23654	1	4	UCSF cohort	7	573	6	574	0.012069	0.0103448	0.0163906	0.058972
Systemic_sclerosis , male group	1	0.0126485	79.0608	1	4	UCSF cohort	1	127	1	127	0.0078125	0.0078125	0	0.05
Type_1_Diabetes , female group	1.25747	0.765013	2.08177	0.403266	1.61306	UCSF cohort	40	1320	32	1328	0.0294118	0.0235294	0.0366992	0.159706
Type_1_Diabetes , full group	1.41348	0.954021	2.10845	0.0868608	0.347443	UCSF cohort	66	2866	47	2885	0.0225102	0.01603	0.0473047	0.440959
Type_1_Diabetes , male group	1.74535	0.886666	3.5594	0.114886	0.459543	UCSF cohort	26	1546	15	1557	0.0165394	0.00954198	0.0622477	0.415064
Vitiligo , female group	3.18462	0.763078	18.8654	0.13351	0.534039	UCSF cohort	9	89	3	95	0.0918367	0.0306122	0.264037	0.455598
Vitiligo , full group	3.39092	1.02464	14.5184	0.0445429	0.178172	UCSF cohort	13	195	4	204	0.0625	0.0192308	0.227114	0.639145
Vitiligo , male group	4.08977	0.396353	204.179	0.369253	1.47701	UCSF cohort	4	106	1	109	0.0363636	0.00909091	0.192752	0.298242

## Sheet: ReverseCausality3yr_Results
Analysis Description	Odds Ratio	lower_95CI_interval	upper_95CI_Interval	pval	corrected pval	Study Group	a	b	c	d	p1	p2	h	power
Addison's_Disease , female group	NA	NA	NA	NA	NA	UCSF case-control	0	0	0	0	NA	NA	NA	NA
Addison's_Disease , full group	NA	NA	NA	NA	NA	UCSF case-control	0	0	0	0	NA	NA	NA	NA
Addison's_Disease , male group	NA	NA	NA	NA	NA	UCSF case-control	0	0	0	0	NA	NA	NA	NA
ANCA_Vasculitis , female group	NA	NA	NA	NA	NA	UCSF case-control	0	0	0	0	NA	NA	NA	NA
ANCA_Vasculitis , full group	0	0	39.0005	1	2	UCSF case-control	0	1	1	0	0	1	-3.14159	NA
ANCA_Vasculitis , male group	0	0	39.0005	1	2	UCSF case-control	0	1	1	0	0	1	-3.14159	NA
Autoimmune_Hepatitis , male group	NA	NA	NA	NA	NA	UCSF case-control	0	0	0	0	NA	NA	NA	NA
Celiac_Disease , male group	Inf	0.0256407	Inf	1	3	UCSF case-control	1	0	0	1	1	0	3.14159	NA
Cutaneous_Lupus , female group	Inf	0.0256407	Inf	1	4	UCSF case-control	1	0	0	1	1	0	3.14159	NA
Cutaneous_Lupus , male group	Inf	0.0256407	Inf	1	4	UCSF case-control	1	0	0	1	1	0	3.14159	NA
Graves_Disease , male group	NA	NA	NA	NA	NA	UCSF case-control	0	0	0	0	NA	NA	NA	NA
Guillain-Barre_Syndrome , female group	NA	NA	NA	NA	NA	UCSF case-control	0	0	0	0	NA	NA	NA	NA
Guillain-Barre_Syndrome , full group	0	0	39.0005	1	3	UCSF case-control	0	1	1	0	0	1	-3.14159	NA
Guillain-Barre_Syndrome , male group	0	0	39.0005	1	3	UCSF case-control	0	1	1	0	0	1	-3.14159	NA
Idiopathic_Thrombocytic_Purpura , male group	Inf	0.0256407	Inf	1	2	UCSF case-control	1	0	0	1	1	0	3.14159	NA
Lichen_Sclerosus , male group	0	0	39.0005	1	4	UCSF case-control	0	1	1	0	0	1	-3.14159	NA
Systemic_sclerosis , male group	0	0	39.0005	1	4	UCSF case-control	1	2	1	0	0.333333	1	-1.91063	NA
Addison's_Disease , female group	0	0	0	NA	NA	UCSF cohort	0	24	0	24	NA	NA	NA	NA
Addison's_Disease , full group	0	0	0	NA	NA	UCSF cohort	0	61	0	61	NA	NA	NA	NA
Addison's_Disease , male group	0	0	0	NA	NA	UCSF cohort	0	37	0	37	NA	NA	NA	NA
ANCA_Vasculitis , male group	0	0	0	NA	NA	UCSF cohort	0	64	0	64	NA	NA	NA	NA
Autoimmune_Hepatitis , male group	0	0	0	NA	NA	UCSF cohort	0	53	0	53	NA	NA	NA	NA
Guillain-Barre_Syndrome , female group	0	0	0	NA	NA	UCSF cohort	0	34	0	34	NA	NA	NA	NA
Guillain-Barre_Syndrome , full group	0	0	0	NA	NA	UCSF cohort	0	91	0	91	NA	NA	NA	NA
Guillain-Barre_Syndrome , male group	0	0	0	NA	NA	UCSF cohort	0	57	0	57	NA	NA	NA	NA
Lichen_Sclerosus , male group	0	0	0	NA	NA	UCSF cohort	0	40	0	40	NA	NA	NA	NA
Vitiligo , female group	Inf	6.78756	Inf	0.0001554	0.000621601	UCSF case-control	8	0	0	8	1	0	3.14159	0.999992
Myasthenia_Gravis , female group	0	0	0.28378	0.0021645	0.00649351	UCSF case-control	0	6	6	0	0	1	-3.14159	0.999751
Vitiligo , full group	24.6242	2.73476	416.981	0.00120262	0.00481049	UCSF case-control	11	2	2	11	0.846154	0.153846	1.52936	0.973759
Idiopathic_Thrombocytic_Purpura , full group	Inf	0.647975	Inf	0.1	0.2	UCSF case-control	3	0	0	3	1	0	3.14159	0.970466
Myasthenia_Gravis , full group	0.024488	0.000325465	0.405434	0.0033731	0.0101193	UCSF case-control	1	8	8	1	0.111111	0.888889	-1.78225	0.965677
Hematologic Subtype, male group	Inf	1.45792	Inf	0.0151042	0.120834	UCSF cohort	7	306	0	313	0.0223642	0	0.30022	0.963735
Pernicious_Anemia , male group	Inf	1.21563	Inf	0.0286178	0.0572356	UCSF cohort	6	82	0	88	0.0681818	0	0.528357	0.938798
Hematologic Subtype, full group	7.79252	1.85386	39.0807	0.0026514	0.0212112	UCSF case-control	18	7	5	16	0.72	0.238095	1.00692	0.925309
Cutaneous_Lupus , full group	Inf	0.21942	Inf	0.333333	1.33333	UCSF case-control	2	0	0	2	1	0	3.14159	0.881324
Idiopathic_Thrombocytic_Purpura , female group	Inf	0.21942	Inf	0.333333	0.666667	UCSF case-control	2	0	0	2	1	0	3.14159	0.881324
Overall, male group	1.70507	1.16722	2.51597	0.00492682	0.0147805	UCSF cohort	78	5709	46	5741	0.0134785	0.00794885	0.0541688	0.82992
Hematologic Subtype, male group	16.1994	1.08759	1088.44	0.0405594	0.324476	UCSF case-control	7	2	1	6	0.777778	0.142857	1.38463	0.784531
Overall, full group	1.29929	1.07131	1.57771	0.00737311	0.0221193	UCSF cohort	251	13436	194	13493	0.0183386	0.014174	0.032999	0.779321
Dermatologic Subtype, female group	3.50455	1.21658	10.6574	0.0173929	0.139143	UCSF case-control	25	14	11	22	0.641026	0.333333	0.625768	0.753555
Gastrointestinal Subtype, female group	3.88652	1.20825	13.5358	0.0197237	0.157789	UCSF case-control	23	13	8	18	0.638889	0.307692	0.676271	0.747826
Pernicious_Anemia , full group	5.30933	1.19367	27.6229	0.0248417	0.0496834	UCSF case-control	15	7	5	13	0.681818	0.277778	0.832723	0.745419
Sarcoidosis , female group	Inf	0.414303	Inf	0.248344	0.993377	UCSF cohort	3	224	0	227	0.0132159	0	0.23043	0.689689
Autoimmune_Hepatitis , female group	Inf	0.203129	Inf	0.4	1.2	UCSF case-control	3	1	0	2	0.75	0	2.0944	0.676686
Autoimmune_Hepatitis , full group	Inf	0.203129	Inf	0.4	1.2	UCSF case-control	3	1	0	2	0.75	0	2.0944	0.676686
Hematologic Subtype, full group	2.88314	1.0754	8.9925	0.0330402	0.264321	UCSF cohort	17	599	6	610	0.0275974	0.00974026	0.136089	0.665826
Neurologic Subtype, female group	0.254994	0.0617413	0.956095	0.0414636	0.331709	UCSF case-control	9	17	15	7	0.346154	0.681818	-0.684935	0.657074
Autoimmune_Thyroiditis , full group	1.85458	1.06609	3.30491	0.0273176	0.109271	UCSF cohort	40	884	22	902	0.04329	0.0238095	0.109343	0.651841
Celiac_Disease , full group	7.18394	0.909706	326.055	0.0676612	0.202984	UCSF cohort	7	199	1	205	0.0339806	0.00485437	0.231337	0.650946
Musculoskeletal Subtype, male group	2.32327	1.05834	5.49192	0.0339156	0.271325	UCSF cohort	23	1246	10	1259	0.0181245	0.00788022	0.0922994	0.642451
Pernicious_Anemia , male group	11.7174	0.720339	817.982	0.102564	0.205128	UCSF case-control	6	2	1	5	0.75	0.166667	1.25333	0.640865
Neurologic Subtype, full group	0.317058	0.0977021	0.972149	0.043699	0.349592	UCSF case-control	13	22	19	10	0.371429	0.655172	-0.57562	0.630208
Hematologic Subtype, female group	5.15985	0.919299	35.5575	0.0655955	0.524764	UCSF case-control	11	5	4	10	0.6875	0.285714	0.827308	0.61818
Celiac_Disease , full group	9.76063	0.679567	625.218	0.118881	0.356643	UCSF case-control	7	3	1	5	0.7	0.166667	1.14124	0.59874
Endocrine Subtype, full group	1.4156	1.01275	1.98847	0.0415789	0.332631	UCSF cohort	90	3884	64	3910	0.0226472	0.0161047	0.0476329	0.564885
Celiac_Disease , female group	6.20289	0.736708	288.687	0.12001	0.36003	UCSF cohort	6	126	1	131	0.0454545	0.00757576	0.255401	0.545776
Myasthenia_Gravis , full group	0.163423	0.00353	1.36409	0.122024	0.366072	UCSF cohort	1	220	6	215	0.00452489	0.0271493	-0.196414	0.541731
Pernicious_Anemia , full group	2.61086	0.933545	8.38711	0.0709036	0.141807	UCSF cohort	15	193	6	202	0.0721154	0.0288462	0.202423	0.541583
Cutaneous_Lupus , full group	Inf	0.188167	Inf	0.497006	1.98802	UCSF cohort	2	82	0	84	0.0238095	0	0.309845	0.519202
Myasthenia_Gravis , female group	0	0	5.31685	0.497717	1.49315	UCSF cohort	0	110	2	108	0	0.0181818	-0.270504	0.51844
Idiopathic_Thrombocytic_Purpura , full group	Inf	0.187881	Inf	0.499388	0.998776	UCSF cohort	2	407	0	409	0.00488998	0	0.139971	0.516656
Endocrine Subtype, male group	1.82517	0.955231	3.61076	0.0707232	0.565786	UCSF cohort	29	1817	16	1830	0.0157096	0.00866739	0.0648696	0.504364
Autoimmune_Thyroiditis , female group	1.79928	0.950244	3.51398	0.0737827	0.295131	UCSF cohort	30	649	17	662	0.0441826	0.0250368	0.105756	0.495517
Rheumatoid_Arthritis , male group	2.62646	0.873247	9.45907	0.0942893	0.377157	UCSF cohort	13	745	5	753	0.0171504	0.00659631	0.100059	0.495251
Autoimmune_Thyroiditis , male group	4.24303	0.725968	29.9973	0.128346	0.513384	UCSF case-control	10	5	4	9	0.666667	0.307692	0.734628	0.491557
Vitiligo , full group	2.84198	0.824431	12.4501	0.111765	0.447059	UCSF cohort	11	195	4	202	0.0533981	0.0194175	0.186772	0.474371
Endocrine Subtype, full group	1.53158	0.948888	2.48073	0.0832966	0.666373	UCSF case-control	89	73	62	78	0.549383	0.442857	0.213463	0.456235
Inflammatory_Bowel_Disease , female group	3.0127	0.769895	12.8084	0.129208	0.387624	UCSF case-control	15	9	7	13	0.625	0.35	0.557373	0.452701
Autoimmune_Thyroiditis , full group	1.94521	0.891582	4.30907	0.100502	0.402008	UCSF case-control	39	29	22	32	0.573529	0.407407	0.333854	0.449002
Musculoskeletal Subtype, full group	1.35224	0.955619	1.9223	0.09081	0.72648	UCSF cohort	82	3510	61	3531	0.0228285	0.0169822	0.041969	0.42814
Dermatologic Subtype, full group	1.57221	0.923279	2.72311	0.100352	0.802818	UCSF cohort	39	1759	25	1773	0.0216908	0.0139043	0.0592478	0.427289
Celiac_Disease , female group	6.78852	0.419982	456.287	0.265734	0.797203	UCSF case-control	6	3	1	4	0.666667	0.2	0.983338	0.422015
Sarcoidosis , full group	5.04119	0.560618	239.148	0.217018	0.868073	UCSF cohort	5	402	1	406	0.012285	0.002457	0.122955	0.41851
Psoriasis , male group	0.368101	0.0950703	1.33657	0.148247	0.59299	UCSF case-control	9	15	15	9	0.375	0.625	-0.505361	0.417193
Gastrointestinal Subtype, full group	2.0991	0.825329	5.47615	0.131473	1.05178	UCSF case-control	29	21	15	23	0.58	0.394737	0.372804	0.410054
Type_1_Diabetes , full group	1.64243	0.897709	3.02418	0.113508	0.454031	UCSF case-control	57	45	40	52	0.558824	0.434783	0.248728	0.409127
Systemic_Lupus_Erythematosis , full group	0.398063	0.109222	1.36467	0.165527	0.662107	UCSF case-control	13	19	14	8	0.40625	0.636364	-0.464843	0.389277
Endocrine Subtype, male group	1.97469	0.810786	4.90545	0.148283	1.18627	UCSF case-control	28	20	19	27	0.583333	0.413043	0.34225	0.381771
Pernicious_Anemia , female group	3.41534	0.55622	24.891	0.237744	0.475488	UCSF case-control	9	5	4	8	0.642857	0.333333	0.629589	0.359767
Vitiligo , female group	2.80236	0.64665	16.9133	0.212995	0.851979	UCSF cohort	8	89	3	94	0.0824742	0.0309278	0.229005	0.357697
Systemic_Lupus_Erythematosis , female group	0.37284	0.0827258	1.53551	0.208161	0.832644	UCSF case-control	10	15	11	6	0.4	0.647059	-0.49989	0.355962
Dermatologic Subtype, male group	0.45066	0.139239	1.40273	0.196363	1.5709	UCSF case-control	12	18	18	12	0.4	0.6	-0.402716	0.344701
Gastrointestinal Subtype, female group	1.70712	0.817518	3.71082	0.17174	1.37392	UCSF cohort	22	998	13	1007	0.0215686	0.0127451	0.0685207	0.340195
Rheumatoid_Arthritis , full group	1.37623	0.884859	2.15783	0.166341	0.665363	UCSF cohort	52	2425	38	2439	0.0209931	0.0153411	0.0424473	0.320832
Type_1_Diabetes , male group	1.60906	0.806701	3.31207	0.196783	0.787132	UCSF cohort	24	1546	15	1555	0.0152866	0.00955414	0.0521094	0.308861
Spondyloarthritis , female group	3.67956	0.405943	43.3442	0.346935	1.38774	UCSF case-control	6	3	3	6	0.666667	0.333333	0.679674	0.302509
Systemic Subtype, female group	0.600545	0.277614	1.28518	0.210716	1.68573	UCSF case-control	30	38	33	25	0.441176	0.568966	-0.256292	0.299766
Myasthenia_Gravis , male group	0.244563	0.00489931	2.52303	0.369305	1.10792	UCSF cohort	1	110	4	107	0.00900901	0.036036	-0.191863	0.298194
Cutaneous_Lupus , male group	Inf	0.0256407	Inf	1	4	UCSF cohort	1	18	0	19	0.0526316	0	0.462955	0.297356
Systemic Subtype, full group	0.63894	0.32577	1.24402	0.206363	1.65091	UCSF case-control	40	49	41	32	0.449438	0.561644	-0.224899	0.296435
Cutaneous_Lupus , female group	Inf	0.0256407	Inf	1	4	UCSF cohort	1	64	0	65	0.0153846	0	0.24871	0.29424
ANCA_Vasculitis , female group	Inf	0.0256407	Inf	1	2	UCSF cohort	1	73	0	74	0.0135135	0	0.233022	0.294087
Celiac_Disease , male group	Inf	0.0256407	Inf	1	3	UCSF cohort	1	73	0	74	0.0135135	0	0.233022	0.294087
Graves_Disease , male group	0	0	39.0005	1	4	UCSF cohort	0	82	1	81	0	0.0121951	-0.221314	0.293979
Systemic_sclerosis , male group	0	0	39.0005	1	4	UCSF cohort	0	127	1	126	0	0.00787402	-0.177705	0.293627
ANCA_Vasculitis , full group	Inf	0.0256407	Inf	1	2	UCSF cohort	1	137	0	138	0.00724638	0	0.170458	0.293576
Idiopathic_Thrombocytic_Purpura , female group	Inf	0.0256407	Inf	1	2	UCSF cohort	1	183	0	184	0.00543478	0	0.147576	0.293429
Idiopathic_Thrombocytic_Purpura , male group	Inf	0.0256407	Inf	1	2	UCSF cohort	1	224	0	225	0.00444444	0	0.133432	0.293348
Overall, female group	1.17269	0.933924	1.47394	0.175849	0.527547	UCSF cohort	173	7727	148	7752	0.0218987	0.0187342	0.0224477	0.291827
Systemic_sclerosis , full group	0.393215	0.0761758	1.85397	0.302829	1.21132	UCSF case-control	7	11	10	6	0.388889	0.625	-0.476773	0.28395
Dermatologic Subtype, male group	1.86821	0.689196	5.55535	0.260683	2.08546	UCSF cohort	13	955	7	961	0.0134298	0.0072314	0.0620146	0.27615
Gastrointestinal Subtype, full group	1.50706	0.796992	2.91576	0.229899	1.8392	UCSF cohort	27	1867	18	1876	0.0142555	0.0095037	0.0440802	0.273555
Autoimmune_Thyroiditis , male group	2.03967	0.623901	7.72328	0.294168	1.17667	UCSF cohort	10	235	5	240	0.0408163	0.0204082	0.120166	0.264859
Type_1_Diabetes , female group	1.63534	0.733663	3.68745	0.259804	1.03922	UCSF case-control	34	27	23	30	0.557377	0.433962	0.24747	0.260929
Endocrine Subtype, female group	1.27875	0.8572	1.91699	0.244144	1.95315	UCSF cohort	61	2067	48	2080	0.0286654	0.0225564	0.0387397	0.243749
Dermatologic Subtype, female group	1.45848	0.762696	2.84795	0.284719	2.27775	UCSF cohort	26	804	18	812	0.0313253	0.0216867	0.0602502	0.232627
Graves_Disease , female group	2.52597	0.412103	17.7931	0.428308	1.71323	UCSF case-control	9	6	4	7	0.6	0.363636	0.477585	0.225349
Graves_Disease , full group	2.52597	0.412103	17.7931	0.428308	1.71323	UCSF case-control	9	6	4	7	0.6	0.363636	0.477585	0.225349
Spondyloarthritis , full group	2.46577	0.413357	16.5169	0.433753	1.73501	UCSF case-control	8	5	5	8	0.615385	0.384615	0.465736	0.220714
Spondyloarthritis , full group	2.01483	0.535638	9.20343	0.384788	1.53915	UCSF cohort	8	494	4	498	0.0159363	0.00796813	0.0743865	0.218115
Polymyalgia_Rheumatica , male group	2.53944	0.408668	27.0327	0.448183	1.79273	UCSF cohort	5	163	2	166	0.0297619	0.0119048	0.128114	0.216861
Psoriasis , female group	1.94158	0.539442	7.29435	0.385159	1.54064	UCSF case-control	15	11	9	13	0.576923	0.409091	0.337295	0.214022
Polymyalgia_Rheumatica , female group	1.86559	0.541247	6.6924	0.400105	1.60042	UCSF case-control	17	13	9	13	0.566667	0.409091	0.316567	0.203669
Type_1_Diabetes , male group	1.64316	0.625138	4.39346	0.37109	1.48436	UCSF case-control	23	18	17	22	0.560976	0.435897	0.250814	0.201867
Endocrine Subtype, female group	1.363	0.761208	2.44984	0.329456	2.63565	UCSF case-control	61	53	43	51	0.535088	0.457447	0.155443	0.200316
Musculoskeletal Subtype, female group	1.35492	0.761223	2.42047	0.334149	2.67319	UCSF case-control	62	54	44	52	0.534483	0.458333	0.15245	0.197348
Systemic_sclerosis , female group	0.456963	0.0807593	2.37588	0.466092	1.86437	UCSF case-control	6	9	9	6	0.4	0.6	-0.402716	0.196796
Polymyalgia_Rheumatica , full group	1.4463	0.685494	3.13491	0.383079	1.53232	UCSF cohort	20	469	14	475	0.0408998	0.0286299	0.06724	0.18309
Lichen_Sclerosus , female group	3.05218	0.239752	162.812	0.620726	2.48291	UCSF cohort	3	86	1	88	0.0337079	0.011236	0.15689	0.181844
Vitiligo , male group	3.04241	0.239962	161.785	0.62152	2.48608	UCSF cohort	3	106	1	108	0.0275229	0.00917431	0.141483	0.1813
Lichen_Sclerosus , full group	3.03573	0.240106	161.083	0.622065	2.48826	UCSF cohort	3	126	1	128	0.0232558	0.00775194	0.129873	0.180927
Autoimmune_Thyroiditis , female group	1.53677	0.629057	3.80457	0.405612	1.62245	UCSF case-control	29	24	18	23	0.54717	0.439024	0.216736	0.180678
Multiple_Sclerosis , male group	3.0177	0.240498	159.196	0.623545	1.87064	UCSF cohort	3	256	1	258	0.011583	0.003861	0.0913125	0.179919
Spondyloarthritis , female group	2.02662	0.425873	12.6943	0.502969	2.01188	UCSF cohort	6	200	3	203	0.0291262	0.0145631	0.101062	0.17649
Hematologic Subtype, female group	1.68797	0.547575	5.72662	0.448353	3.58682	UCSF cohort	10	293	6	297	0.0330033	0.019802	0.0829888	0.17543
Multiple_Sclerosis , full group	1.67477	0.54833	5.63528	0.452134	1.3564	UCSF cohort	10	770	6	774	0.0128205	0.00769231	0.0513048	0.173351
Type_1_Diabetes , full group	1.21695	0.809547	1.83713	0.37329	1.49316	UCSF cohort	57	2866	47	2876	0.0195005	0.0160794	0.0259107	0.167757
Polymyalgia_Rheumatica , full group	1.60388	0.554552	4.73706	0.464076	1.8563	UCSF case-control	21	17	13	17	0.552632	0.433333	0.23919	0.165038
Inflammatory_Bowel_Disease , full group	1.57764	0.556765	4.55644	0.471976	1.41593	UCSF case-control	21	17	14	18	0.552632	0.4375	0.230786	0.160863
Inflammatory_Myositis , female group	0.466966	0.0505911	3.59385	0.659443	2.63777	UCSF case-control	6	8	5	3	0.428571	0.625	-0.396028	0.145282
Dermatologic Subtype, full group	1.35245	0.646341	2.84687	0.485942	3.88753	UCSF case-control	37	32	29	34	0.536232	0.460317	0.151976	0.140647
Overall, female group	1.10505	0.875575	1.3955	0.419329	1.25799	UCSF case-control	169	154	2147	2162	0.52322	0.498259	0.0499374	0.139264
Inflammatory_Myositis , male group	2.02748	0.284579	22.8031	0.683689	2.73476	UCSF cohort	4	121	2	123	0.032	0.016	0.106045	0.133584
Vascular Subtype, male group	0.321983	0.00285257	14.8361	1	8	UCSF case-control	1	2	2	1	0.333333	0.666667	-0.679674	0.132374
Myasthenia_Gravis , male group	0.321983	0.00285257	14.8361	1	3	UCSF case-control	1	2	2	1	0.333333	0.666667	-0.679674	0.132374
Overall, full group	1.08003	0.892233	1.30779	0.446457	1.33937	UCSF case-control	244	227	3529	3546	0.518047	0.498799	0.0385041	0.127712
Musculoskeletal Subtype, full group	1.20457	0.74713	1.945	0.488557	3.90845	UCSF case-control	85	78	66	73	0.521472	0.47482	0.093339	0.12758
Pernicious_Anemia , female group	1.53779	0.470786	5.43398	0.595282	1.19056	UCSF cohort	9	111	6	114	0.075	0.05	0.103784	0.126685
Graves_Disease , female group	1.52037	0.473492	5.28901	0.600692	2.40277	UCSF cohort	9	206	6	209	0.0418605	0.027907	0.0764252	0.124448
Gastrointestinal Subtype, male group	0.548934	0.0853879	3.26436	0.695098	5.56078	UCSF case-control	6	8	7	5	0.428571	0.583333	-0.310796	0.123993
Inflammatory_Bowel_Disease , male group	0.548934	0.0853879	3.26436	0.695098	2.08529	UCSF case-control	6	8	7	5	0.428571	0.583333	-0.310796	0.123993
Rheumatoid_Arthritis , male group	0.67366	0.214105	2.07981	0.605807	2.42323	UCSF case-control	14	17	16	13	0.451613	0.551724	-0.20056	0.121386
Musculoskeletal Subtype, female group	1.16091	0.78069	1.73144	0.499551	3.99641	UCSF cohort	59	2264	51	2272	0.0253982	0.0219544	0.0226658	0.120659
Multiple_Sclerosis , male group	2.60168	0.0788058	234.451	1	3	UCSF case-control	3	2	1	2	0.6	0.333333	0.541195	0.114897
Sarcoidosis , male group	2.60168	0.0788058	234.451	1	4	UCSF case-control	3	2	1	2	0.6	0.333333	0.541195	0.114897
Psoriasis , full group	1.24245	0.668678	2.33453	0.556751	2.227	UCSF cohort	26	1389	21	1394	0.0183746	0.014841	0.0276888	0.11408
Psoriasis , male group	1.4336	0.489799	4.4609	0.627216	2.50886	UCSF cohort	10	801	7	804	0.0123305	0.00863132	0.036466	0.113693
Rheumatoid_Arthritis , female group	1.18598	0.722921	1.95609	0.551787	2.20715	UCSF cohort	39	1680	33	1686	0.0226876	0.0191972	0.0243967	0.110351
Multiple_Sclerosis , female group	0.644487	0.138455	2.88136	0.737986	2.21396	UCSF case-control	9	11	9	7	0.45	0.5625	-0.225495	0.103172
Vitiligo , male group	2.06996	0.106048	51.7634	1	4	UCSF case-control	3	2	2	3	0.6	0.4	0.402716	0.0975881
Polymyalgia_Rheumatica , female group	1.2618	0.541334	3.00477	0.69487	2.77948	UCSF cohort	15	306	12	309	0.046729	0.0373832	0.0466323	0.0908453
Lichen_Sclerosus , full group	0.530286	0.0263805	8.29995	1	4	UCSF case-control	3	4	3	2	0.428571	0.6	-0.344705	0.0905527
Systemic_Lupus_Erythematosis , male group	0.530286	0.0263805	8.29995	1	4	UCSF case-control	3	4	3	2	0.428571	0.6	-0.344705	0.0905527
Inflammatory_Myositis , male group	1.88578	0.120483	37.9067	1	4	UCSF case-control	4	3	2	3	0.571429	0.4	0.344705	0.0905527
Autoimmune_Hepatitis , female group	2.00842	0.103582	119.393	1	3	UCSF cohort	2	158	1	159	0.0125	0.00625	0.0657962	0.090525
Systemic_Lupus_Erythematosis , male group	2.00755	0.103636	119.242	1	4	UCSF cohort	2	176	1	177	0.011236	0.00561798	0.0623515	0.0904863
Sarcoidosis , male group	2.00747	0.103641	119.227	1	4	UCSF cohort	2	178	1	179	0.0111111	0.00555556	0.0620013	0.0904825
Autoimmune_Hepatitis , full group	2.0063	0.103714	119.022	1	3	UCSF cohort	2	211	1	212	0.00938967	0.00469484	0.05696	0.0904299
Spondyloarthritis , male group	2.00452	0.103826	118.71	1	4	UCSF cohort	2	294	1	295	0.00675676	0.00337838	0.0482715	0.0903497
Inflammatory_Myositis , full group	1.40706	0.38045	5.67576	0.772564	3.09025	UCSF cohort	7	363	5	365	0.0189189	0.0135135	0.0429449	0.0899123
Inflammatory_Bowel_Disease , female group	1.25496	0.544144	2.95812	0.698459	2.09538	UCSF cohort	15	728	12	731	0.0201884	0.0161507	0.0302766	0.0898355
Multiple_Sclerosis , female group	1.40499	0.381044	5.65156	0.773104	2.31931	UCSF cohort	7	514	5	516	0.0134357	0.00959693	0.0361046	0.08972
Sarcoidosis , female group	0.586426	0.0427671	7.05356	1	4	UCSF case-control	3	4	4	3	0.428571	0.571429	-0.286695	0.0835546
Graves_Disease , full group	1.29408	0.422414	4.14774	0.800922	3.20369	UCSF cohort	9	288	7	290	0.030303	0.023569	0.0416749	0.0800323
Neurologic Subtype, male group	0.619688	0.0532861	6.41945	1	8	UCSF case-control	4	5	4	3	0.444444	0.571429	-0.254689	0.0797366
Rheumatoid_Arthritis , female group	1.17979	0.583936	2.3908	0.739239	2.95696	UCSF case-control	42	39	31	34	0.518519	0.476923	0.0832158	0.0790647
Inflammatory_Bowel_Disease , full group	1.17879	0.583867	2.40648	0.741269	2.22381	UCSF cohort	20	1477	17	1480	0.0133601	0.011356	0.0181543	0.0787068
Systemic_Lupus_Erythematosis , female group	0.798253	0.272377	2.25849	0.813565	3.25426	UCSF cohort	8	864	10	862	0.00917431	0.0114679	-0.0227286	0.0761771
Psoriasis , full group	0.847633	0.351669	2.03364	0.838262	3.35305	UCSF case-control	24	26	24	22	0.48	0.521739	-0.0835026	0.0693476
Vascular Subtype, female group	1.34498	0.227235	8.26	1	8	UCSF case-control	7	6	6	7	0.538462	0.461538	0.153998	0.0678389
Large_Vessel_Vasculitis , female group	1.34498	0.227235	8.26	1	2	UCSF case-control	7	6	6	7	0.538462	0.461538	0.153998	0.0678389
Sjogrens_Syndrome , female group	1.14757	0.518223	2.57055	0.85325	3.413	UCSF cohort	16	469	14	471	0.0329897	0.028866	0.0238326	0.0659233
Psoriasis , female group	1.14661	0.51911	2.56204	0.853708	3.41483	UCSF cohort	16	588	14	590	0.0264901	0.0231788	0.0212895	0.065823
Systemic Subtype, full group	1.09514	0.656041	1.83404	0.805819	6.44655	UCSF cohort	35	2302	32	2305	0.0149765	0.0136928	0.0108022	0.0657613
Large_Vessel_Vasculitis , full group	1.2945	0.249965	6.88826	1	2	UCSF case-control	8	7	7	8	0.533333	0.466667	0.133432	0.0654328
Inflammatory_Myositis , full group	0.784978	0.15586	3.84114	1	4	UCSF case-control	10	11	7	6	0.47619	0.538462	-0.124636	0.0644076
Sjogrens_Syndrome , full group	1.12125	0.545935	2.32068	0.865987	3.46395	UCSF cohort	19	603	17	605	0.0305466	0.0273312	0.0191884	0.0632183
Systemic Subtype, male group	0.800543	0.1725	3.63604	1	8	UCSF case-control	10	11	8	7	0.47619	0.533333	-0.114353	0.063208
Neurologic Subtype, male group	0.798312	0.157277	3.73728	1	8	UCSF cohort	4	421	5	420	0.00941176	0.0117647	-0.0230239	0.0630017
Multiple_Sclerosis , full group	0.834286	0.213637	3.21455	1	3	UCSF case-control	12	13	10	9	0.48	0.526316	-0.0926666	0.0606858
Systemic_sclerosis , female group	1.20244	0.303301	5.01881	1	4	UCSF cohort	6	446	5	447	0.0132743	0.0110619	0.0202001	0.0606298
Systemic Subtype, male group	1.16852	0.333985	4.23612	1	8	UCSF cohort	7	580	6	581	0.011925	0.0102215	0.0162915	0.0589708
Systemic Subtype, female group	1.07812	0.606573	1.92264	0.89108	7.12864	UCSF cohort	28	1722	26	1724	0.016	0.0148571	0.00927426	0.0586654
Large_Vessel_Vasculitis , female group	1.14723	0.357355	3.77849	1	2	UCSF cohort	8	244	7	245	0.031746	0.0277778	0.0233651	0.0579166
Vascular Subtype, female group	1.1465	0.358147	3.76559	1	8	UCSF cohort	8	293	7	294	0.0265781	0.0232558	0.0213257	0.0578772
Sjogrens_Syndrome , female group	0.887053	0.301794	2.59377	1	4	UCSF case-control	17	18	16	15	0.485714	0.516129	-0.060839	0.0569993
Large_Vessel_Vasculitis , full group	1.12809	0.381327	3.40314	1	2	UCSF cohort	9	343	8	344	0.0255682	0.0227273	0.0185145	0.0569395
Vascular Subtype, full group	1.12738	0.382215	3.39125	1	8	UCSF cohort	9	444	8	445	0.0198675	0.01766	0.0162757	0.0569013
Sjogrens_Syndrome , full group	0.905445	0.342701	2.38389	1	4	UCSF case-control	21	22	19	18	0.488372	0.513514	-0.0502882	0.0557811
Systemic_Lupus_Erythematosis , full group	0.908267	0.344182	2.36704	1	4	UCSF cohort	10	1040	11	1039	0.00952381	0.0104762	-0.00957449	0.0555313
Musculoskeletal Subtype, male group	0.91568	0.368822	2.26738	1	8	UCSF case-control	23	24	22	21	0.489362	0.511628	-0.0445361	0.0551177
Neurologic Subtype, full group	0.915868	0.364435	2.27828	1	8	UCSF cohort	11	1076	12	1075	0.0101196	0.0110396	-0.0089939	0.0550514
Overall, male group	1.02888	0.728742	1.45319	0.932796	2.79839	UCSF case-control	75	73	1382	1384	0.506757	0.499638	0.014237	0.0532682
Type_1_Diabetes , female group	1.03203	0.611124	1.74476	1	4	UCSF cohort	33	1320	32	1321	0.0243902	0.0236511	0.00482727	0.0518078
Vascular Subtype, full group	1	0.202691	4.93362	1	8	UCSF case-control	8	8	8	8	0.5	0.5	0	0.05
Large_Vessel_Vasculitis , male group	1	0.00641299	155.933	1	2	UCSF case-control	1	1	1	1	0.5	0.5	0	0.05
Lichen_Sclerosus , female group	1	0.0422456	23.6711	1	4	UCSF case-control	3	3	2	2	0.5	0.5	0	0.05
Polymyalgia_Rheumatica , male group	1	0.0957407	10.4449	1	4	UCSF case-control	4	4	4	4	0.5	0.5	0	0.05
Rheumatoid_Arthritis , full group	1	0.557126	1.79492	1	4	UCSF case-control	56	56	47	47	0.5	0.5	0	0.05
Sarcoidosis , full group	1	0.138669	7.21144	1	4	UCSF case-control	6	6	5	5	0.5	0.5	0	0.05
Sjogrens_Syndrome , male group	1	0.0767497	13.0294	1	4	UCSF case-control	4	4	3	3	0.5	0.5	0	0.05
Spondyloarthritis , male group	1	0.0327002	30.5808	1	4	UCSF case-control	2	2	2	2	0.5	0.5	0	0.05
Gastrointestinal Subtype, male group	1	0.229267	4.36173	1	8	UCSF cohort	5	869	5	869	0.00572082	0.00572082	0	0.05
Neurologic Subtype, female group	1	0.297488	3.36147	1	8	UCSF cohort	7	655	7	655	0.010574	0.010574	0	0.05
Vascular Subtype, male group	1	0.012664	78.964	1	8	UCSF cohort	1	151	1	151	0.00657895	0.00657895	0	0.05
Inflammatory_Bowel_Disease , male group	1	0.229127	4.36439	1	3	UCSF cohort	5	749	5	749	0.0066313	0.0066313	0	0.05
Inflammatory_Myositis , female group	1	0.1326	7.54148	1	4	UCSF cohort	3	242	3	242	0.0122449	0.0122449	0	0.05
Large_Vessel_Vasculitis , male group	1	0.012621	79.233	1	2	UCSF cohort	1	99	1	99	0.01	0.01	0	0.05
Sjogrens_Syndrome , male group	1	0.131547	7.60185	1	4	UCSF cohort	3	134	3	134	0.0218978	0.0218978	0	0.05
Systemic_sclerosis , full group	1	0.265606	3.76498	1	4	UCSF cohort	6	573	6	573	0.0103627	0.0103627	0	0.05

## Sheet: EHR_length Results
Analysis Description	Odds Ratio	lower_95CI_interval	upper_95CI_Interval	pval	corrected pval	Study Group	a	b	c	d	p1	p2	h	power
Addison's Disease, Female-specific Study Group	NA	NA	NA	NA	NA	UCSF Case-Control	0	0	0	0	NA	NA	NA	NA
Addison's Disease, Full Study Group	NA	NA	NA	NA	NA	UCSF Case-Control	0	0	0	0	NA	NA	NA	NA
Addison's Disease, Male-specific Study Group	NA	NA	NA	NA	NA	UCSF Case-Control	0	0	0	0	NA	NA	NA	NA
ANCA Vasculitis, Female-specific Study Group	1	0.0327002	30.5808	1	2	UCSF Case-Control	2	2	2	2	0.5	0.5	0	0.05
ANCA Vasculitis, Full Study Group	1	0.0327002	30.5808	1	2	UCSF Case-Control	2	2	2	2	0.5	0.5	0	0.05
ANCA Vasculitis, Male-specific Study Group	NA	NA	NA	NA	NA	UCSF Case-Control	0	0	0	0	NA	NA	NA	NA
Autoimmune Hepatitis, Female-specific Study Group	Inf	0.21942	Inf	0.333333	1	UCSF Case-Control	2	0	0	2	1	0	3.14159	0.881324
Autoimmune Hepatitis, Full Study Group	Inf	0.21942	Inf	0.333333	1	UCSF Case-Control	2	0	0	2	1	0	3.14159	0.881324
Autoimmune Hepatitis, Male-specific Study Group	NA	NA	NA	NA	NA	UCSF Case-Control	0	0	0	0	NA	NA	NA	NA
Autoimmune Thyroiditis, Female-specific Study Group	2.10187	0.991301	4.52441	0.0529947	0.211979	UCSF Case-Control	40	28	25	37	0.588235	0.403226	0.372177	0.56339
Autoimmune Thyroiditis, Full Study Group	2.19829	1.1294	4.33226	0.0187316	0.0749263	UCSF Case-Control	51	35	31	47	0.593023	0.397436	0.393732	0.711632
Autoimmune Thyroiditis, Male-specific Study Group	2.54314	0.539382	13.1275	0.302829	1.21132	UCSF Case-Control	11	7	6	10	0.611111	0.375	0.476773	0.28395
Celiac Disease, Female-specific Study Group	11.6367	0.948788	684.424	0.0572755	0.171827	UCSF Case-Control	9	4	1	6	0.692308	0.142857	1.19039	0.718788
Celiac Disease, Full Study Group	7.99254	1.06396	104.635	0.0414053	0.124216	UCSF Case-Control	11	5	2	8	0.6875	0.2	1.0279	0.722387
Celiac Disease, Male-specific Study Group	3.10575	0.067403	350.561	1	3	UCSF Case-Control	2	1	1	2	0.666667	0.333333	0.679674	0.132374
Cutaneous Lupus, Female-specific Study Group	0.384367	0.00426529	12.6894	1	4	UCSF Case-Control	2	3	2	1	0.4	0.666667	-0.541195	0.114897
Cutaneous Lupus, Full Study Group	1	0.0422456	23.6711	1	4	UCSF Case-Control	3	3	2	2	0.5	0.5	0	0.05
Cutaneous Lupus, Male-specific Study Group	Inf	0.0256407	Inf	1	4	UCSF Case-Control	1	0	0	1	1	0	3.14159	NA
Dermatologic, Female-specific Study Group	2.20633	0.976179	5.08987	0.0579985	0.463988	UCSF Case-Control	38	27	19	30	0.584615	0.387755	0.396469	0.553976
Dermatologic, Full Study Group	2.99372	1.56861	5.80896	0.000539148	0.00431319	UCSF Case-Control	61	37	29	53	0.622449	0.353659	0.544446	0.95331
Dermatologic, Male-specific Study Group	5.14259	1.65353	17.3142	0.00284434	0.0227548	UCSF Case-Control	23	10	10	23	0.69697	0.30303	0.809827	0.90817
Endocrine, Female-specific Study Group	1.26765	0.787997	2.0432	0.357975	2.8638	UCSF Case-Control	85	76	67	76	0.52795	0.468531	0.118908	0.178814
Endocrine, Full Study Group	1.30167	0.873641	1.94228	0.206876	1.65501	UCSF Case-Control	120	106	93	107	0.530973	0.465	0.132044	0.274761
Endocrine, Male-specific Study Group	1.38723	0.641611	3.02072	0.468097	3.74478	UCSF Case-Control	35	30	26	31	0.538462	0.45614	0.164831	0.148552
Gastrointestinal, Female-specific Study Group	4.27078	1.75619	10.8927	0.000718215	0.00574572	UCSF Case-Control	40	22	13	31	0.645161	0.295455	0.716021	0.952782
Gastrointestinal, Full Study Group	3.01426	1.41553	6.57529	0.00304694	0.0243755	UCSF Case-Control	48	30	20	38	0.615385	0.344828	0.548424	0.885532
Gastrointestinal, Male-specific Study Group	1	0.190387	5.25247	1	8	UCSF Case-Control	8	8	7	7	0.5	0.5	0	0.05
Graves Disease, Female-specific Study Group	3.38521	0.79727	15.971	0.11097	0.443878	UCSF Case-Control	14	8	6	12	0.636364	0.333333	0.616064	0.491446
Graves Disease, Full Study Group	2.60272	0.648098	11.2656	0.214603	0.858412	UCSF Case-Control	14	9	7	12	0.608696	0.368421	0.485435	0.346956
Graves Disease, Male-specific Study Group	0	0	39.0005	1	4	UCSF Case-Control	0	1	1	0	0	1	-3.14159	NA
Guillain-Barre Syndrome, Female-specific Study Group	3.10575	0.067403	350.561	1	3	UCSF Case-Control	2	1	1	2	0.666667	0.333333	0.679674	0.132374
Guillain-Barre Syndrome, Full Study Group	3.10575	0.067403	350.561	1	3	UCSF Case-Control	2	1	1	2	0.666667	0.333333	0.679674	0.132374
Guillain-Barre Syndrome, Male-specific Study Group	NA	NA	NA	NA	NA	UCSF Case-Control	0	0	0	0	NA	NA	NA	NA
Hematologic, Female-specific Study Group	4.97885	1.15848	24.8964	0.0277827	0.222261	UCSF Case-Control	16	8	5	13	0.666667	0.277778	0.800391	0.728077
Hematologic, Full Study Group	5.78424	1.84771	19.8691	0.00130754	0.0104603	UCSF Case-Control	26	12	8	22	0.684211	0.266667	0.862828	0.942125
Hematologic, Male-specific Study Group	6.84691	1.01895	62.6953	0.04718	0.37744	UCSF Case-Control	10	4	3	9	0.714286	0.25	0.96651	0.690362
Idiopathic Thrombocytopenic Purpura, Female-specific Study Group	1	0.0327002	30.5808	1	2	UCSF Case-Control	2	2	2	2	0.5	0.5	0	0.05
Idiopathic Thrombocytopenic Purpura, Full Study Group	3.52895	0.232322	78.3646	0.5671	1.1342	UCSF Case-Control	4	2	2	4	0.666667	0.333333	0.679674	0.217744
Idiopathic Thrombocytopenic Purpura, Male-specific Study Group	Inf	0.21942	Inf	0.333333	0.666667	UCSF Case-Control	2	0	0	2	1	0	3.14159	0.881324
Inflammatory Bowel Disease	2.44585	1.06327	5.76281	0.0339441	0.101832	UCSF Case-Control	30	18	12	24	0.625	0.333333	0.592517	0.766524
Inflammatory Bowel Disease, Female-specific Study Group	3.2832	1.23286	9.15349	0.014762	0.0442861	UCSF Case-Control	37	25	18	30	0.596774	0.375	0.447458	0.643365
Inflammatory Bowel Disease, Male-specific Study Group	1	0.165721	6.03424	1	3	UCSF Case-Control	7	7	6	6	0.5	0.5	0	0.05
Inflammatory Myositis, Female-specific Study Group	0.365696	0.0647235	1.84481	0.285163	1.14065	UCSF Case-Control	7	11	9	5	0.388889	0.642857	-0.513845	0.302567
Inflammatory Myositis, Full Study Group	0.621465	0.173168	2.16635	0.570916	2.28366	UCSF Case-Control	12	15	13	10	0.444444	0.565217	-0.242148	0.136688
Inflammatory Myositis, Male-specific Study Group	1.52388	0.173632	14.4729	1	4	UCSF Case-Control	5	4	4	5	0.555556	0.444444	0.222682	0.075931
Large Vessel Vasculitis, Female-specific Study Group	1.39015	0.387925	5.08677	0.772482	1.54496	UCSF Case-Control	14	12	10	12	0.538462	0.454545	0.168034	0.0893506
Large Vessel Vasculitis, Full Study Group	1	0.322113	3.1045	1	2	UCSF Case-Control	16	16	14	14	0.5	0.5	0	0.05
Large Vessel Vasculitis, Male-specific Study Group	0.28337	0.0127609	4.30437	0.5671	1.1342	UCSF Case-Control	2	4	4	2	0.333333	0.666667	-0.679674	0.217744
Lichen Sclerosus, Female-specific Study Group	7.61356	0.654557	148.145	0.131935	0.527739	UCSF Case-Control	6	2	2	6	0.75	0.25	1.0472	0.553494
Lichen Sclerosus, Full Study Group	3.67956	0.405943	43.3442	0.346935	1.38774	UCSF Case-Control	6	3	3	6	0.666667	0.333333	0.679674	0.302509
Lichen Sclerosus, Male-specific Study Group	0	0	39.0005	1	4	UCSF Case-Control	0	1	1	0	0	1	-3.14159	NA
Multiple Sclerosis, Female-specific Study Group	1	0.224139	4.46152	1	3	UCSF Case-Control	9	9	9	9	0.5	0.5	0	0.05
Multiple Sclerosis, Full Study Group	1.3699	0.394654	4.84432	0.777512	2.33254	UCSF Case-Control	14	12	11	13	0.538462	0.458333	0.160429	0.0875342
Multiple Sclerosis, Male-specific Study Group	3.04364	0.24188	55.2698	0.592075	1.77622	UCSF Case-Control	5	3	2	4	0.625	0.333333	0.592517	0.195231
Musculoskeletal, Female-specific Study Group	1.3171	0.829042	2.09674	0.262767	2.10214	UCSF Case-Control	90	79	70	81	0.532544	0.463576	0.138047	0.23426
Musculoskeletal, Full Study Group	1.62626	1.09207	2.42794	0.0156635	0.125308	UCSF Case-Control	126	100	89	115	0.557522	0.436275	0.243098	0.711319
Musculoskeletal, Male-specific Study Group	3.03491	1.31684	7.19523	0.00727203	0.0581763	UCSF Case-Control	36	21	19	34	0.631579	0.358491	0.553234	0.826213
Myasthenia Gravis, Female-specific Study Group	0.203327	0.00256041	4.58619	0.52381	1.57143	UCSF Case-Control	2	4	3	1	0.333333	0.75	-0.863436	0.267348
Myasthenia Gravis, Full Study Group	0.373481	0.0493644	2.44003	0.413649	1.24095	UCSF Case-Control	5	8	7	4	0.384615	0.636364	-0.509095	0.237282
Myasthenia Gravis, Male-specific Study Group	0.586426	0.0427671	7.05356	1	3	UCSF Case-Control	3	4	4	3	0.428571	0.571429	-0.286695	0.0835546
Neurologic, Female-specific Study Group	0.859693	0.251768	2.91069	1	8	UCSF Case-Control	13	14	13	12	0.481481	0.52	-0.0770562	0.0588755
Neurologic, Full Study Group	1	0.379905	2.63224	1	8	UCSF Case-Control	21	21	19	19	0.5	0.5	0	0.05
Neurologic, Male-specific Study Group	1.31964	0.237999	7.5601	1	8	UCSF Case-Control	8	7	6	7	0.533333	0.461538	0.143715	0.0666351
Overall, Female-specific Study Group	1.20992	0.996837	1.46955	0.0539711	0.161913	UCSF Case-Control	260	219	2139	2180	0.542797	0.495254	0.0951929	0.506705
Overall, Full Study Group	1.25328	1.06574	1.47466	0.00599519	0.0179856	UCSF Case-Control	370	301	3521	3590	0.551416	0.495148	0.112717	0.797044
Overall, Male-specific Study Group	1.36849	1.00852	1.86286	0.0437168	0.13115	UCSF Case-Control	110	82	1382	1410	0.572917	0.494986	0.156384	0.554148
Pernicious Anemia, Female-specific Study Group	7.94554	1.42238	61.2694	0.01336	0.02672	UCSF Case-Control	14	6	3	11	0.7	0.214286	1.01976	0.833096
Pernicious Anemia, Full Study Group	6.35105	1.7618	26.1201	0.00261329	0.00522657	UCSF Case-Control	22	10	6	18	0.6875	0.25	0.907996	0.919632
Pernicious Anemia, Male-specific Study Group	4.32144	0.578124	42.0474	0.198381	0.396761	UCSF Case-Control	8	4	3	7	0.666667	0.3	0.751354	0.418818
Polymyalgia Rheumatica, Female-specific Study Group	2.82976	0.982016	8.52461	0.0546631	0.218652	UCSF Case-Control	23	14	12	21	0.621622	0.363636	0.521935	0.587034
Polymyalgia Rheumatica, Full Study Group	2.7524	1.12717	6.92431	0.0241155	0.0964618	UCSF Case-Control	31	19	17	29	0.62	0.369565	0.506289	0.697838
Polymyalgia Rheumatica, Male-specific Study Group	2.46577	0.413357	16.5169	0.433753	1.73501	UCSF Case-Control	8	5	5	8	0.615385	0.384615	0.465736	0.220714
Psoriasis, Female-specific Study Group	1.39009	0.500963	3.91145	0.637847	2.55139	UCSF Case-Control	23	20	14	17	0.534884	0.451613	0.16675	0.10906
Psoriasis, Full Study Group	2.43682	1.13357	5.34033	0.0206117	0.0824466	UCSF Case-Control	42	28	22	36	0.6	0.37931	0.445145	0.707837
Psoriasis, Male-specific Study Group	5.44016	1.532	21.4436	0.00597018	0.0238807	UCSF Case-Control	19	8	8	19	0.703704	0.296296	0.839227	0.869399
Rheumatoid Arthritis, Female-specific Study Group	1.11499	0.635028	1.96009	0.787268	3.14907	UCSF Case-Control	59	56	51	54	0.513043	0.485714	0.0546652	0.0689922
Rheumatoid Arthritis, Full Study Group	1.40616	0.857325	2.31292	0.18953	0.75812	UCSF Case-Control	80	68	61	73	0.540541	0.455224	0.170843	0.299351
Rheumatoid Arthritis, Male-specific Study Group	3.25733	1.04351	10.7866	0.040865	0.16346	UCSF Case-Control	21	12	10	19	0.636364	0.344828	0.591782	0.642465
Sarcoidosis, Female-specific Study Group	0.72443	0.107162	4.67825	1	4	UCSF Case-Control	6	7	6	5	0.461538	0.545455	-0.168034	0.0694859
Sarcoidosis, Full Study Group	0.534124	0.118017	2.28986	0.514813	2.05925	UCSF Case-Control	9	12	10	7	0.428571	0.588235	-0.320747	0.165947
Sarcoidosis, Male-specific Study Group	0.328554	0.0180931	4.13428	0.592075	2.3683	UCSF Case-Control	3	5	4	2	0.375	0.666667	-0.592517	0.195231
Sjogrens Syndrome, Female-specific Study Group	2.93486	1.05827	8.5013	0.0371505	0.148602	UCSF Case-Control	26	16	12	22	0.619048	0.352941	0.538936	0.646608
Sjogrens Syndrome, Full Study Group	2.41325	0.9707	6.16744	0.0590023	0.236009	UCSF Case-Control	30	20	16	26	0.6	0.380952	0.441762	0.559889
Sjogrens Syndrome, Male-specific Study Group	1	0.0957407	10.4449	1	4	UCSF Case-Control	4	4	4	4	0.5	0.5	0	0.05
Spondyloarthritis, Female-specific Study Group	1	0.175362	5.7025	1	4	UCSF Case-Control	8	8	6	6	0.5	0.5	0	0.05
Spondyloarthritis, Full Study Group	0.828798	0.206451	3.28126	1	4	UCSF Case-Control	11	12	10	9	0.478261	0.526316	-0.0961479	0.06109
Spondyloarthritis, Male-specific Study Group	0.586426	0.0427671	7.05356	1	4	UCSF Case-Control	3	4	4	3	0.428571	0.571429	-0.286695	0.0835546
Systemic Lupus Erythematosis, Female-specific Study Group	0.556207	0.162858	1.83976	0.414236	1.65694	UCSF Case-Control	44	39	33	38	0.53012	0.464789	0.130758	0.127659
Systemic Lupus Erythematosis, Full Study Group	0.67366	0.214105	2.07981	0.605807	2.42323	UCSF Case-Control	54	49	42	47	0.524272	0.47191	0.104772	0.111865
Systemic Lupus Erythematosis, Male-specific Study Group	3.10575	0.067403	350.561	1	4	UCSF Case-Control	10	10	9	9	0.5	0.5	0	0.05
Systemic sclerosis, Female-specific Study Group	0.381763	0.0705351	1.85129	0.296004	1.18401	UCSF Case-Control	12	16	15	11	0.428571	0.576923	-0.297807	0.194239
Systemic sclerosis, Full Study Group	0.522053	0.110621	2.30503	0.507678	2.03071	UCSF Case-Control	14	17	16	13	0.451613	0.551724	-0.20056	0.121386
Systemic sclerosis, Male-specific Study Group	Inf	0.0256407	Inf	1	4	UCSF Case-Control	2	1	1	2	0.666667	0.333333	0.679674	0.132374
Systemic, Female-specific Study Group	1.29692	0.656025	2.57515	0.518021	4.14417	UCSF Case-Control	8	12	9	5	0.4	0.642857	-0.49111	0.291325
Systemic, Full Study Group	1.23188	0.672036	2.26432	0.562784	4.50228	UCSF Case-Control	10	13	9	6	0.434783	0.6	-0.332165	0.170287
Systemic, Male-specific Study Group	1	0.233644	4.28002	1	8	UCSF Case-Control	2	1	0	1	0.666667	0	1.91063	NA
Type 1 Diabetes, Female-specific Study Group	0.90736	0.46929	1.75178	0.875814	3.50326	UCSF Case-Control	42	44	40	38	0.488372	0.512821	-0.0489017	0.0612788
Type 1 Diabetes, Full Study Group	1.06246	0.636773	1.77371	0.901887	3.60755	UCSF Case-Control	71	69	61	63	0.507143	0.491935	0.0304159	0.0569977
Type 1 Diabetes, Male-specific Study Group	1.37646	0.583364	3.2761	0.547465	2.18986	UCSF Case-Control	29	25	21	25	0.537037	0.456522	0.161208	0.126597
Vascular Subtype, Female-specific Study Group	1.17104	0.335724	4.12389	1	8	UCSF Case-Control	14	13	11	12	0.518519	0.478261	0.0805375	0.0592788
Vascular Subtype, Full Study Group	0.880273	0.288329	2.67164	1	8	UCSF Case-Control	16	17	15	14	0.484848	0.517241	-0.0647973	0.0574568
Vascular Subtype, Male-specific Study Group	0.28337	0.0127609	4.30437	0.5671	4.5368	UCSF Case-Control	2	4	4	2	0.333333	0.666667	-0.679674	0.217744
Vitiligo, Female-specific Study Group	10.4037	1.18968	157.527	0.0299731	0.119892	UCSF Case-Control	9	3	2	8	0.75	0.2	1.1671	0.778102
Vitiligo, Full Study Group	7.26215	1.37694	48.1719	0.0149192	0.0596767	UCSF Case-Control	13	5	4	12	0.722222	0.25	0.984153	0.817093
Vitiligo, Male-specific Study Group	3.52895	0.232322	78.3646	0.5671	2.2684	UCSF Case-Control	4	2	2	4	0.666667	0.333333	0.679674	0.217744
Addison's Disease, Female-specific Study Group	NA	NA	NA	NA	NA	UCSF Cohort	0	24	0	24	NA	NA	NA	NA
Addison's Disease, Full Study Group	0	0	39.0005	1	4	UCSF Cohort	0	62	1	61	0	0.016129	-0.254688	0.294302
Addison's Disease, Male-specific Study Group	0	0	39.0005	1	4	UCSF Cohort	0	38	1	37	0	0.0263158	-0.325883	0.295142
ANCA Vasculitis, Female-specific Study Group	Inf	0.188205	Inf	0.496689	0.993377	UCSF Cohort	2	74	0	76	0.0263158	0	0.325883	0.519542
ANCA Vasculitis, Full Study Group	Inf	0.188024	Inf	0.498195	0.99639	UCSF Cohort	2	137	0	139	0.0143885	0	0.240483	0.517929
ANCA Vasculitis, Male-specific Study Group	NA	NA	NA	NA	NA	UCSF Cohort	0	63	0	63	NA	NA	NA	NA
Autoimmune Hepatitis, Female-specific Study Group	0.66316	0.0546873	5.87415	1	3	UCSF Cohort	2	152	3	151	0.012987	0.0194805	-0.0516422	0.0738385
Autoimmune Hepatitis, Full Study Group	0.664068	0.0549479	5.86006	1	3	UCSF Cohort	2	205	3	204	0.00966184	0.0144928	-0.0444499	0.0737377
Autoimmune Hepatitis, Male-specific Study Group	NA	NA	NA	NA	NA	UCSF Cohort	0	53	0	53	NA	NA	NA	NA
Autoimmune Thyroiditis, Female-specific Study Group	2.23532	1.23381	4.19672	0.00634223	0.0253689	UCSF Cohort	39	651	18	672	0.0565217	0.026087	0.155633	0.824019
Autoimmune Thyroiditis, Full Study Group	1.9744	1.19373	3.33547	0.00670747	0.0268299	UCSF Cohort	50	887	26	911	0.0533618	0.0277481	0.131499	0.812274
Autoimmune Thyroiditis, Male-specific Study Group	1.39155	0.499685	4.06115	0.641012	2.56405	UCSF Cohort	11	236	8	239	0.0445344	0.0323887	0.0633519	0.108431
Celiac Disease, Female-specific Study Group	2.76262	0.644691	16.5283	0.216797	0.650392	UCSF Cohort	8	126	3	131	0.0597015	0.0223881	0.193295	0.352997
Celiac Disease, Full Study Group	3.44205	0.869269	19.7451	0.0872446	0.261734	UCSF Cohort	10	198	3	205	0.0480769	0.0144231	0.201348	0.537232
Celiac Disease, Male-specific Study Group	Inf	0.188216	Inf	0.496599	1.4898	UCSF Cohort	2	72	0	74	0.027027	0	0.330297	0.519639
Cutaneous Lupus, Female-specific Study Group	0.325117	0.00604948	4.17968	0.618827	2.47531	UCSF Cohort	1	61	3	59	0.016129	0.0483871	-0.188881	0.183154
Cutaneous Lupus, Full Study Group	0.659913	0.0537656	5.92473	1	4	UCSF Cohort	2	79	3	78	0.0246914	0.037037	-0.071739	0.0742005
Cutaneous Lupus, Male-specific Study Group	Inf	0.0256407	Inf	1	4	UCSF Cohort	1	18	0	19	0.0526316	0	0.462955	0.297356
Dermatologic, Female-specific Study Group	2.04414	1.12003	3.85767	0.0179034	0.143227	UCSF Cohort	36	800	18	818	0.0430622	0.0215311	0.123534	0.7142
Dermatologic, Full Study Group	1.75976	1.12851	2.78316	0.0113091	0.0904728	UCSF Cohort	59	1753	34	1778	0.0325607	0.0187638	0.0880534	0.755039
Dermatologic, Male-specific Study Group	1.44778	0.727123	2.95198	0.331884	2.65507	UCSF Cohort	23	953	16	960	0.0235656	0.0163934	0.0514619	0.206194
Endocrine, Female-specific Study Group	1.4268	1.00971	2.02659	0.0436421	0.349137	UCSF Cohort	86	2063	61	2088	0.0400186	0.0283853	0.0642373	0.557947
Endocrine, Full Study Group	1.3399	1.00853	1.7853	0.0432812	0.346249	UCSF Cohort	121	3878	91	3908	0.0302576	0.0227557	0.0468169	0.553122
Endocrine, Male-specific Study Group	1.16983	0.694432	1.98172	0.617021	4.93617	UCSF Cohort	35	1815	30	1820	0.0189189	0.0162162	0.0205878	0.095986
Gastrointestinal, Female-specific Study Group	1.53959	0.897844	2.68252	0.124022	0.992177	UCSF Cohort	38	992	25	1005	0.0368932	0.0242718	0.0736914	0.386951
Gastrointestinal, Full Study Group	1.40358	0.873768	2.27694	0.172086	1.37669	UCSF Cohort	46	1855	33	1868	0.0241978	0.0173593	0.0481037	0.316997
Gastrointestinal, Male-specific Study Group	1	0.32554	3.07182	1	8	UCSF Cohort	8	863	8	863	0.00918485	0.00918485	0	0.05
Graves Disease, Female-specific Study Group	2.91798	0.970826	10.544	0.0578479	0.231392	UCSF Cohort	14	202	5	211	0.0648148	0.0231481	0.209366	0.585457
Graves Disease, Full Study Group	2.88396	0.965692	10.3664	0.0594155	0.237662	UCSF Cohort	14	284	5	293	0.0469799	0.0167785	0.177171	0.580328
Graves Disease, Male-specific Study Group	NA	NA	NA	NA	NA	UCSF Cohort	0	82	0	82	NA	NA	NA	NA
Guillain-Barre Syndrome, Female-specific Study Group	Inf	0.188659	Inf	0.492958	1.47887	UCSF Cohort	2	34	0	36	0.0555556	0	0.475882	0.523572
Guillain-Barre Syndrome, Full Study Group	Inf	0.188135	Inf	0.497268	1.4918	UCSF Cohort	2	90	0	92	0.0217391	0	0.295963	0.518921
Guillain-Barre Syndrome, Male-specific Study Group	NA	NA	NA	NA	NA	UCSF Cohort	0	56	0	56	NA	NA	NA	NA
Hematologic, Female-specific Study Group	1.22623	0.557435	2.7405	0.713125	5.705	UCSF Cohort	17	295	14	298	0.0544872	0.0448718	0.0443034	0.085751
Hematologic, Full Study Group	1.52202	0.798408	2.96739	0.224161	1.79328	UCSF Cohort	27	599	18	608	0.043131	0.028754	0.0776186	0.279115
Hematologic, Male-specific Study Group	2.54584	0.724492	11.2435	0.17467	1.39736	UCSF Cohort	10	304	4	310	0.0318471	0.0127388	0.132622	0.382917
Idiopathic Thrombocytopenic Purpura, Female-specific Study Group	0.419993	0.068992	1.87579	0.336933	0.673866	UCSF Cohort	3	180	7	176	0.0163934	0.0382514	-0.136918	0.258299
Idiopathic Thrombocytopenic Purpura, Full Study Group	0.494212	0.131336	1.60395	0.297227	0.594453	UCSF Cohort	5	403	10	398	0.0122549	0.0245098	-0.0925471	0.262211
Idiopathic Thrombocytopenic Purpura, Male-specific Study Group	0.664278	0.0550084	5.8568	1	2	UCSF Cohort	2	223	3	222	0.00888889	0.0133333	-0.0426141	0.0737143
Inflammatory Bowel Disease	1.34135	0.787402	2.31017	0.308383	0.925149	UCSF Cohort	29	728	19	738	0.0383091	0.0250991	0.0758034	0.314062
Inflammatory Bowel Disease, Female-specific Study Group	1.54683	0.829757	2.9475	0.186271	0.558813	UCSF Cohort	36	1472	27	1481	0.0238727	0.0179045	0.0418381	0.209585
Inflammatory Bowel Disease, Male-specific Study Group	0.873903	0.268264	2.77346	1	3	UCSF Cohort	7	744	8	743	0.00932091	0.0106525	-0.0133989	0.0577579
Inflammatory Myositis, Female-specific Study Group	1.20456	0.301761	5.06079	1	4	UCSF Cohort	6	239	5	240	0.0244898	0.0204082	0.0275809	0.0607421
Inflammatory Myositis, Full Study Group	2.23446	0.70707	8.2877	0.205123	0.820491	UCSF Cohort	11	359	5	365	0.0297297	0.0135135	0.113556	0.339141
Inflammatory Myositis, Male-specific Study Group	Inf	0.930811	Inf	0.0600052	0.240021	UCSF Cohort	5	120	0	125	0.04	0	0.402716	0.889483
Large Vessel Vasculitis, Female-specific Study Group	2.2255	0.774134	7.25869	0.159139	0.318278	UCSF Cohort	13	244	6	251	0.0505837	0.0233463	0.146906	0.384267
Large Vessel Vasculitis, Full Study Group	2.19082	0.82841	6.43404	0.127771	0.255542	UCSF Cohort	15	341	7	349	0.0421348	0.0196629	0.132098	0.421795
Large Vessel Vasculitis, Male-specific Study Group	2.0137	0.103253	120.322	1	2	UCSF Cohort	2	97	1	98	0.020202	0.010101	0.0838861	0.0907626
Lichen Sclerosus, Female-specific Study Group	2.06331	0.424253	13.1608	0.496529	1.98612	UCSF Cohort	6	84	3	87	0.0666667	0.0333333	0.155107	0.180271
Lichen Sclerosus, Full Study Group	2.04292	0.425139	12.9008	0.500076	2.00031	UCSF Cohort	6	124	3	127	0.0461539	0.0230769	0.128042	0.178177
Lichen Sclerosus, Male-specific Study Group	NA	NA	NA	NA	NA	UCSF Cohort	0	40	0	40	NA	NA	NA	NA
Multiple Sclerosis, Female-specific Study Group	1.43639	0.489224	4.48258	0.626201	1.8786	UCSF Cohort	10	515	7	518	0.0190476	0.0133333	0.0454537	0.114069
Multiple Sclerosis, Full Study Group	1.40692	0.577217	3.56349	0.538114	1.61434	UCSF Cohort	14	775	10	779	0.017744	0.0126743	0.0415688	0.131001
Multiple Sclerosis, Male-specific Study Group	1.33772	0.223938	9.22004	1	3	UCSF Cohort	4	260	3	261	0.0151515	0.0113636	0.0332023	0.0668306
Musculoskeletal, Female-specific Study Group	1.3621	0.97407	1.91275	0.0720233	0.576187	UCSF Cohort	89	2262	66	2285	0.0378562	0.0280732	0.0549426	0.46968
Musculoskeletal, Full Study Group	1.54952	1.1569	2.08483	0.0028377	0.0227016	UCSF Cohort	124	3509	81	3552	0.0341316	0.0222956	0.0718741	0.865061
Musculoskeletal, Male-specific Study Group	2.37001	1.25382	4.69546	0.0060927	0.0487416	UCSF Cohort	35	1247	15	1267	0.0273011	0.0117005	0.115222	0.830772
Myasthenia Gravis, Female-specific Study Group	1	0.0713027	14.0247	1	3	UCSF Cohort	2	107	2	107	0.0183486	0.0183486	0	0.05
Myasthenia Gravis, Full Study Group	2.52941	0.408821	26.8357	0.44943	1.34829	UCSF Cohort	5	219	2	222	0.0223214	0.00892857	0.110666	0.215988
Myasthenia Gravis, Male-specific Study Group	Inf	0.415368	Inf	0.246725	0.740175	UCSF Cohort	3	112	0	115	0.026087	0	0.32445	0.691574
Neurologic, Female-specific Study Group	1.56694	0.626643	4.13419	0.400743	3.20595	UCSF Cohort	14	653	9	658	0.0209895	0.0134933	0.0579319	0.184797
Neurologic, Full Study Group	1.76414	0.824206	3.95452	0.159589	1.27671	UCSF Cohort	21	1079	12	1088	0.0190909	0.0109091	0.0679518	0.35724
Neurologic, Male-specific Study Group	2.35315	0.532846	14.1944	0.340892	2.72713	UCSF Cohort	7	426	3	430	0.0161663	0.00692841	0.0883166	0.255032
Overall, Female-specific Study Group	1.41206	1.16792	1.70976	0.000303282	0.000909846	UCSF Cohort	274	7712	196	7790	0.03431	0.024543	0.0579914	0.955858
Overall, Full Study Group	1.44197	1.22877	1.69406	5.23171e-06	1.56951e-05	UCSF Cohort	386	13410	270	13526	0.0279791	0.0195709	0.0554065	0.995876
Overall, Male-specific Study Group	1.52354	1.12309	2.07707	0.0060928	0.0182784	UCSF Cohort	112	5698	74	5736	0.0192771	0.0127367	0.0523885	0.806117
Pernicious Anemia, Female-specific Study Group	2.11474	0.766157	6.42133	0.170882	0.341765	UCSF Cohort	14	116	7	123	0.107692	0.0538462	0.200356	0.365357
Pernicious Anemia, Full Study Group	2.9386	1.22496	7.81755	0.0127341	0.0254682	UCSF Cohort	22	197	8	211	0.100457	0.0365297	0.2604	0.777843
Pernicious Anemia, Male-specific Study Group	8.60919	1.11351	389.225	0.0343927	0.0687854	UCSF Cohort	8	81	1	88	0.0898876	0.011236	0.396594	0.753534
Polymyalgia Rheumatica, Female-specific Study Group	2.28271	1.01751	5.4919	0.04467	0.17868	UCSF Cohort	22	309	10	321	0.0664653	0.0302115	0.172103	0.600301
Polymyalgia Rheumatica, Full Study Group	2.83499	1.36198	6.34554	0.00358595	0.0143438	UCSF Cohort	30	469	11	488	0.0601202	0.0220441	0.197393	0.876563
Polymyalgia Rheumatica, Male-specific Study Group	8.30967	1.09346	372.042	0.0365706	0.146282	UCSF Cohort	8	160	1	167	0.0476191	0.00595238	0.285519	0.744368
Psoriasis, Female-specific Study Group	2.03625	0.936495	4.69462	0.0760828	0.304331	UCSF Cohort	22	588	11	599	0.0360656	0.0180328	0.112753	0.503709
Psoriasis, Full Study Group	1.59371	0.945914	2.72979	0.0827548	0.331019	UCSF Cohort	41	1387	26	1402	0.0287115	0.0182073	0.0698378	0.462682
Psoriasis, Male-specific Study Group	1.27282	0.60805	2.7122	0.603774	2.41509	UCSF Cohort	19	799	15	803	0.0232274	0.0183374	0.0343371	0.106812
Rheumatoid Arthritis, Female-specific Study Group	1.13932	0.766294	1.69816	0.562884	2.25154	UCSF Cohort	59	1674	52	1681	0.034045	0.0300058	0.0229526	0.103714
Rheumatoid Arthritis, Full Study Group	1.26219	0.890417	1.79551	0.201439	0.805755	UCSF Cohort	79	2423	63	2439	0.0315747	0.0251799	0.0385725	0.27614
Rheumatoid Arthritis, Male-specific Study Group	1.83931	0.833382	4.28107	0.145492	0.58197	UCSF Cohort	20	749	11	758	0.0260078	0.0143043	0.0841783	0.378685
Sarcoidosis, Female-specific Study Group	2.52888	0.408829	26.8254	0.449495	1.79798	UCSF Cohort	5	223	2	226	0.0219298	0.00877193	0.109676	0.215942
Sarcoidosis, Full Study Group	1.33953	0.403436	4.72896	0.788704	3.15481	UCSF Cohort	8	399	6	401	0.019656	0.014742	0.0378926	0.08409
Sarcoidosis, Male-specific Study Group	0.746349	0.107778	4.48117	1	4	UCSF Cohort	3	176	4	175	0.0167598	0.0223464	-0.040451	0.0669393
Sjogrens Syndrome, Female-specific Study Group	1.43235	0.727248	2.88071	0.338576	1.3543	UCSF Cohort	24	468	17	475	0.0487805	0.0345529	0.0714557	0.201704
Sjogrens Syndrome, Full Study Group	1.58082	0.834021	3.06913	0.175824	0.703295	UCSF Cohort	28	602	18	612	0.0444444	0.0285714	0.0851318	0.326967
Sjogrens Syndrome, Male-specific Study Group	4.07102	0.396242	202.638	0.37043	1.48172	UCSF Cohort	4	134	1	137	0.0289855	0.00724638	0.171712	0.297157
Spondyloarthritis, Female-specific Study Group	1.77359	0.442913	8.39176	0.543339	2.17336	UCSF Cohort	7	202	4	205	0.0334928	0.0191388	0.0905195	0.152377
Spondyloarthritis, Full Study Group	1.11324	0.402665	3.12542	1	4	UCSF Cohort	10	495	9	496	0.019802	0.0178218	0.0145802	0.0561715
Spondyloarthritis, Male-specific Study Group	0.596419	0.0917649	3.0973	0.724698	2.89879	UCSF Cohort	3	293	5	291	0.0101351	0.0168919	-0.0589866	0.11076
Systemic Lupus Erythematosis, Female-specific Study Group	0.642699	0.270403	1.46451	0.340983	1.36393	UCSF Cohort	42	1717	38	1721	0.0238772	0.0216032	0.015259	0.0737712
Systemic Lupus Erythematosis, Full Study Group	0.645737	0.293504	1.37241	0.292354	1.16942	UCSF Cohort	52	2294	48	2298	0.0221654	0.0204604	0.011808	0.0689375
Systemic Lupus Erythematosis, Male-specific Study Group	0.663639	0.0548246	5.86671	1	4	UCSF Cohort	10	577	10	577	0.0170358	0.0170358	0	0.05
Systemic sclerosis, Female-specific Study Group	0.77451	0.242854	2.36022	0.801863	3.20745	UCSF Cohort	11	858	17	852	0.0126582	0.0195627	-0.0551587	0.209849
Systemic sclerosis, Full Study Group	0.723662	0.250695	1.99186	0.644841	2.57936	UCSF Cohort	13	1034	20	1027	0.0124164	0.0191022	-0.0539873	0.235008
Systemic sclerosis, Male-specific Study Group	0.497355	0.00834841	9.66711	1	4	UCSF Cohort	2	176	3	175	0.011236	0.0168539	-0.0479817	0.0737853
Systemic, Female-specific Study Group	1.1078	0.693328	1.77514	0.734621	5.87697	UCSF Cohort	7	446	9	444	0.0154525	0.0198676	-0.0335852	0.0797453
Systemic, Full Study Group	1.08518	0.715533	1.64881	0.76187	6.09496	UCSF Cohort	8	572	11	569	0.0137931	0.0189655	-0.0408774	0.107095
Systemic, Male-specific Study Group	1	0.370422	2.69962	1	8	UCSF Cohort	1	126	2	125	0.00787402	0.015748	-0.0739407	0.0906249
Type 1 Diabetes, Female-specific Study Group	1.0235	0.655344	1.5994	1	4	UCSF Cohort	45	1319	44	1320	0.0329912	0.0322581	0.00412688	0.0513316
Type 1 Diabetes, Full Study Group	1.07429	0.760052	1.52019	0.735002	2.94001	UCSF Cohort	74	2861	69	2866	0.025213	0.0235094	0.0110518	0.070775
Type 1 Diabetes, Male-specific Study Group	1.16295	0.65421	2.08107	0.68087	2.72348	UCSF Cohort	29	1542	25	1546	0.0184596	0.0159134	0.0196042	0.0852397
Vascular Subtype, Female-specific Study Group	2.21551	0.773144	7.20585	0.160441	1.28353	UCSF Cohort	13	294	6	301	0.0423453	0.019544	0.134002	0.382335
Vascular Subtype, Full Study Group	2.17987	0.827034	6.38328	0.129109	1.03287	UCSF Cohort	15	442	7	450	0.0328228	0.0153173	0.116191	0.419434
Vascular Subtype, Male-specific Study Group	2.00898	0.103546	119.493	1	8	UCSF Cohort	2	148	1	149	0.0133333	0.00666667	0.0679751	0.0905506
Vitiligo, Female-specific Study Group	9.71419	1.30159	432.946	0.0184582	0.073833	UCSF Cohort	9	90	1	98	0.0909091	0.010101	0.411207	0.824626
Vitiligo, Full Study Group	6.83916	1.51871	63.2527	0.00642233	0.0256893	UCSF Cohort	13	196	2	207	0.062201	0.00956938	0.308164	0.883026
Vitiligo, Male-specific Study Group	4.08977	0.396353	204.179	0.369253	1.47701	UCSF Cohort	4	106	1	109	0.0363636	0.00909091	0.192752	0.298242

## Sheet: Visit_Frequency Results
Analysis Description	Odds Ratio	lower_95CI_interval	upper_95CI_Interval	pval	corrected pval	Study Group	a	b	c	d	p1	p2	h	power
Addison's Disease, Female-specific Study Group	0	0	1.54327	0.1	0.4	UCSF Case-Control	0	3	3	0	0	1	-3.14159	0.970466
Addison's Disease, Full Study Group	0	0	1.54327	0.1	0.4	UCSF Case-Control	0	3	3	0	0	1	-3.14159	0.970466
Addison's Disease, Male-specific Study Group	NA	NA	NA	NA	NA	UCSF Case-Control	0	0	0	0	NA	NA	NA	NA
ANCA Vasculitis, Female-specific Study Group	1	0.00853405	117.178	1	2	UCSF Case-Control	2	2	1	1	0.5	0.5	0	0.05
ANCA Vasculitis, Full Study Group	1	0.00853405	117.178	1	2	UCSF Case-Control	2	2	1	1	0.5	0.5	0	0.05
ANCA Vasculitis, Male-specific Study Group	NA	NA	NA	NA	NA	UCSF Case-Control	0	0	0	0	NA	NA	NA	NA
Autoimmune Hepatitis, Female-specific Study Group	Inf	0.21942	Inf	0.333333	1	UCSF Case-Control	2	0	0	2	1	0	3.14159	0.881324
Autoimmune Hepatitis, Full Study Group	Inf	0.21942	Inf	0.333333	1	UCSF Case-Control	2	0	0	2	1	0	3.14159	0.881324
Autoimmune Hepatitis, Male-specific Study Group	NA	NA	NA	NA	NA	UCSF Case-Control	0	0	0	0	NA	NA	NA	NA
Autoimmune Thyroiditis, Female-specific Study Group	2.71067	1.19912	6.28645	0.0144151	0.0576606	UCSF Case-Control	40	26	18	32	0.606061	0.36	0.497539	0.756085
Autoimmune Thyroiditis, Full Study Group	2.88833	1.40891	6.04437	0.00273886	0.0109554	UCSF Case-Control	51	32	23	42	0.614458	0.353846	0.527603	0.889806
Autoimmune Thyroiditis, Male-specific Study Group	3.51051	0.691066	20.4342	0.155613	0.622454	UCSF Case-Control	11	6	5	10	0.647059	0.333333	0.638369	0.437347
Celiac Disease, Female-specific Study Group	40.8363	2.46649	3072.53	0.0033731	0.0101193	UCSF Case-Control	8	1	1	8	0.888889	0.111111	1.78225	0.965677
Celiac Disease, Full Study Group	20.443	2.20027	352.329	0.00332895	0.00998685	UCSF Case-Control	10	2	2	10	0.833333	0.166667	1.45946	0.94684
Celiac Disease, Male-specific Study Group	3.10575	0.067403	350.561	1	3	UCSF Case-Control	2	1	1	2	0.666667	0.333333	0.679674	0.132374
Cutaneous Lupus, Female-specific Study Group	1	0.00641299	155.933	1	4	UCSF Case-Control	1	1	1	1	0.5	0.5	0	0.05
Cutaneous Lupus, Full Study Group	3.10575	0.067403	350.561	1	4	UCSF Case-Control	2	1	1	2	0.666667	0.333333	0.679674	0.132374
Cutaneous Lupus, Male-specific Study Group	Inf	0.0256407	Inf	1	4	UCSF Case-Control	1	0	0	1	1	0	3.14159	NA
Dermatologic, Female-specific Study Group	2.05304	0.909604	4.71627	0.0877093	0.701675	UCSF Case-Control	35	25	21	31	0.583333	0.403846	0.360961	0.478198
Dermatologic, Full Study Group	3.06011	1.59187	5.98379	0.000474999	0.00379999	UCSF Case-Control	59	35	29	53	0.62766	0.353659	0.555209	0.956764
Dermatologic, Male-specific Study Group	6.37951	1.96083	22.9318	0.000966754	0.00773404	UCSF Case-Control	24	10	8	22	0.705882	0.266667	0.909908	0.952792
Endocrine, Female-specific Study Group	1.80784	1.08858	3.01875	0.0208734	0.166987	UCSF Case-Control	88	68	50	70	0.564103	0.416667	0.296007	0.683627
Endocrine, Full Study Group	1.90423	1.24882	2.91519	0.00226063	0.0180851	UCSF Case-Control	124	93	72	103	0.571429	0.411429	0.32143	0.88565
Endocrine, Male-specific Study Group	2.14536	0.964777	4.85671	0.0625025	0.50002	UCSF Case-Control	36	25	22	33	0.590164	0.4	0.382678	0.539087
Gastrointestinal, Female-specific Study Group	4.99088	2.04584	12.7558	0.000163516	0.00130813	UCSF Case-Control	37	17	15	35	0.685185	0.3	0.790925	0.980773
Gastrointestinal, Full Study Group	2.52729	1.21938	5.33155	0.0108334	0.086667	UCSF Case-Control	45	29	25	41	0.608108	0.378788	0.462801	0.780397
Gastrointestinal, Male-specific Study Group	0.410666	0.0833773	1.85827	0.31453	2.51624	UCSF Case-Control	8	12	10	6	0.4	0.625	-0.454038	0.272624
Graves Disease, Female-specific Study Group	2.28317	0.537004	10.5132	0.333213	1.33285	UCSF Case-Control	14	10	6	10	0.583333	0.375	0.420128	0.255744
Graves Disease, Full Study Group	1.44579	0.371615	5.79361	0.75967	3.03868	UCSF Case-Control	14	12	8	10	0.538462	0.444444	0.18834	0.0942196
Graves Disease, Male-specific Study Group	0	0	4.55748	0.333333	1.33333	UCSF Case-Control	0	2	2	0	0	1	-3.14159	0.881324
Guillain-Barre Syndrome, Female-specific Study Group	Inf	0.21942	Inf	0.333333	1	UCSF Case-Control	2	0	0	2	1	0	3.14159	0.881324
Guillain-Barre Syndrome, Full Study Group	Inf	0.203129	Inf	0.4	1.2	UCSF Case-Control	3	1	0	2	0.75	0	2.0944	0.676686
Guillain-Barre Syndrome, Male-specific Study Group	NA	NA	NA	NA	NA	UCSF Case-Control	0	0	0	0	NA	NA	NA	NA
Hematologic, Female-specific Study Group	2.64917	0.742972	10.0748	0.153647	1.22918	UCSF Case-Control	17	11	8	14	0.607143	0.363636	0.492187	0.408229
Hematologic, Full Study Group	3.0528	1.07741	9.08161	0.0339515	0.271612	UCSF Case-Control	26	16	11	21	0.619048	0.34375	0.558228	0.662414
Hematologic, Male-specific Study Group	3.93763	0.568048	35.2448	0.213757	1.71006	UCSF Case-Control	9	5	3	7	0.642857	0.3	0.701269	0.395157
Idiopathic Thrombocytopenic Purpura, Female-specific Study Group	1	0.0639203	15.6445	1	2	UCSF Case-Control	3	3	3	3	0.5	0.5	0	0.05
Idiopathic Thrombocytopenic Purpura, Full Study Group	1.52388	0.173632	14.4729	1	2	UCSF Case-Control	5	4	4	5	0.555556	0.444444	0.222682	0.075931
Idiopathic Thrombocytopenic Purpura, Male-specific Study Group	3.10575	0.067403	350.561	1	2	UCSF Case-Control	2	1	1	2	0.666667	0.333333	0.679674	0.132374
Inflammatory Bowel Disease	1.73872	0.785096	3.90038	0.192377	0.577131	UCSF Case-Control	28	16	14	26	0.636364	0.35	0.580919	0.757764
Inflammatory Bowel Disease, Female-specific Study Group	3.20204	1.21792	8.76736	0.0157479	0.0472438	UCSF Case-Control	35	27	23	31	0.564516	0.425926	0.278089	0.320892
Inflammatory Bowel Disease, Male-specific Study Group	0.365696	0.0647235	1.84481	0.285163	0.85549	UCSF Case-Control	7	11	9	5	0.388889	0.642857	-0.513845	0.302567
Inflammatory Myositis, Female-specific Study Group	0.757782	0.132273	4.2017	1	4	UCSF Case-Control	7	8	7	6	0.466667	0.538462	-0.143715	0.0666351
Inflammatory Myositis, Full Study Group	1.45324	0.369687	5.86996	0.757862	3.03145	UCSF Case-Control	12	10	9	11	0.545455	0.45	0.191202	0.0949007
Inflammatory Myositis, Male-specific Study Group	5.37707	0.414684	110.799	0.286131	1.14452	UCSF Case-Control	5	2	2	5	0.714286	0.285714	0.885822	0.381192
Large Vessel Vasculitis, Female-specific Study Group	1.36307	0.39694	4.77286	0.779349	1.5587	UCSF Case-Control	16	14	10	12	0.533333	0.454545	0.157751	0.086898
Large Vessel Vasculitis, Full Study Group	1.51605	0.475258	4.94658	0.59639	1.19278	UCSF Case-Control	18	15	11	14	0.545455	0.44	0.211325	0.125341
Large Vessel Vasculitis, Male-specific Study Group	3.10575	0.067403	350.561	1	2	UCSF Case-Control	2	1	1	2	0.666667	0.333333	0.679674	0.132374
Lichen Sclerosus, Female-specific Study Group	7.61356	0.654557	148.145	0.131935	0.527739	UCSF Case-Control	6	2	2	6	0.75	0.25	1.0472	0.553494
Lichen Sclerosus, Full Study Group	3.67956	0.405943	43.3442	0.346935	1.38774	UCSF Case-Control	6	3	3	6	0.666667	0.333333	0.679674	0.302509
Lichen Sclerosus, Male-specific Study Group	0	0	39.0005	1	4	UCSF Case-Control	0	1	1	0	0	1	-3.14159	NA
Multiple Sclerosis, Female-specific Study Group	0.683294	0.166251	2.72482	0.755738	2.26721	UCSF Case-Control	11	13	10	8	0.458333	0.555556	-0.194771	0.0957623
Multiple Sclerosis, Full Study Group	1	0.299557	3.33826	1	3	UCSF Case-Control	15	15	12	12	0.5	0.5	0	0.05
Multiple Sclerosis, Male-specific Study Group	3.52895	0.232322	78.3646	0.5671	1.7013	UCSF Case-Control	4	2	2	4	0.666667	0.333333	0.679674	0.217744
Musculoskeletal, Female-specific Study Group	1.05661	0.649397	1.72013	0.90645	7.2516	UCSF Case-Control	86	84	62	64	0.505882	0.492063	0.0276387	0.0563563
Musculoskeletal, Full Study Group	1.46571	0.969644	2.22089	0.0709445	0.567556	UCSF Case-Control	123	104	79	98	0.54185	0.446328	0.19135	0.479438
Musculoskeletal, Male-specific Study Group	3.65193	1.55468	8.88304	0.00190271	0.0152217	UCSF Case-Control	37	20	17	34	0.649123	0.333333	0.642691	0.915341
Myasthenia Gravis, Female-specific Study Group	1	0.0327002	30.5808	1	3	UCSF Case-Control	2	2	2	2	0.5	0.5	0	0.05
Myasthenia Gravis, Full Study Group	4.47368	0.408659	75.9005	0.314685	0.944056	UCSF Case-Control	6	3	2	5	0.666667	0.285714	0.782748	0.342318
Myasthenia Gravis, Male-specific Study Group	Inf	0.532866	Inf	0.142857	0.428571	UCSF Case-Control	4	1	0	3	0.8	0	2.2143	0.85816
Neurologic, Female-specific Study Group	1	0.299557	3.33826	1	8	UCSF Case-Control	15	15	12	12	0.5	0.5	0	0.05
Neurologic, Full Study Group	1.70207	0.624066	4.74052	0.354732	2.83785	UCSF Case-Control	24	19	14	19	0.55814	0.424242	0.268644	0.213002
Neurologic, Male-specific Study Group	7.06635	0.838913	100.593	0.0804954	0.643963	UCSF Case-Control	9	4	2	7	0.692308	0.222222	0.983822	0.621292
Overall, Female-specific Study Group	1.26021	1.03655	1.53343	0.0198197	0.0594591	UCSF Case-Control	260	211	2153	2202	0.552017	0.494374	0.115474	0.663016
Overall, Full Study Group	1.34476	1.14049	1.58681	0.000365352	0.00109606	UCSF Case-Control	370	282	3524	3612	0.567485	0.493834	0.147715	0.950579
Overall, Male-specific Study Group	1.59311	1.15998	2.19929	0.00345568	0.010367	UCSF Case-Control	110	71	1371	1410	0.607735	0.492988	0.231197	0.854045
Pernicious Anemia, Female-specific Study Group	3.7065	0.819768	19.1724	0.0991481	0.198296	UCSF Case-Control	14	8	5	11	0.636364	0.3125	0.660623	0.520242
Pernicious Anemia, Full Study Group	3.8951	1.12915	14.7437	0.0287643	0.0575286	UCSF Case-Control	21	12	7	16	0.636364	0.304348	0.678275	0.704411
Pernicious Anemia, Male-specific Study Group	4.00619	0.406032	61.7394	0.334842	0.669683	UCSF Case-Control	7	4	2	5	0.636364	0.285714	0.719138	0.318537
Polymyalgia Rheumatica, Female-specific Study Group	1	0.352279	2.83866	1	4	UCSF Case-Control	19	19	16	16	0.5	0.5	0	0.05
Polymyalgia Rheumatica, Full Study Group	1.40352	0.578474	3.43921	0.535436	2.14174	UCSF Case-Control	27	23	20	24	0.54	0.454545	0.17112	0.131446
Polymyalgia Rheumatica, Male-specific Study Group	3.75785	0.564531	30.4027	0.220347	0.881387	UCSF Case-Control	8	4	4	8	0.666667	0.333333	0.679674	0.3841
Psoriasis, Female-specific Study Group	1.36014	0.508839	3.67719	0.649209	2.59683	UCSF Case-Control	23	20	16	19	0.534884	0.457143	0.155644	0.105028
Psoriasis, Full Study Group	2.39623	1.12377	5.20379	0.0218195	0.087278	UCSF Case-Control	42	28	23	37	0.6	0.383333	0.436862	0.699571
Psoriasis, Male-specific Study Group	5.86936	1.59505	24.274	0.00500586	0.0200234	UCSF Case-Control	19	8	7	18	0.703704	0.28	0.875212	0.883629
Rheumatoid Arthritis, Female-specific Study Group	0.791399	0.439641	1.42013	0.484432	1.93773	UCSF Case-Control	60	66	46	40	0.47619	0.534884	-0.117461	0.133873
Rheumatoid Arthritis, Full Study Group	1.16381	0.69745	1.94499	0.62178	2.48712	UCSF Case-Control	81	76	54	59	0.515924	0.477876	0.0761148	0.0946235
Rheumatoid Arthritis, Male-specific Study Group	4.83659	1.43828	17.8109	0.00791084	0.0316434	UCSF Case-Control	21	10	8	19	0.677419	0.296296	0.782355	0.844246
Sarcoidosis, Female-specific Study Group	2.37182	0.265176	25.5296	0.637186	2.54875	UCSF Case-Control	6	4	3	5	0.6	0.375	0.454038	0.159753
Sarcoidosis, Full Study Group	2.52597	0.412103	17.7931	0.428308	1.71323	UCSF Case-Control	9	6	4	7	0.6	0.363636	0.477585	0.225349
Sarcoidosis, Male-specific Study Group	2.60168	0.0788058	234.451	1	4	UCSF Case-Control	3	2	1	2	0.6	0.333333	0.541195	0.114897
Sjogrens Syndrome, Female-specific Study Group	1.19497	0.480363	2.98955	0.832171	3.32868	UCSF Case-Control	26	24	19	21	0.52	0.475	0.0900315	0.0708783
Sjogrens Syndrome, Full Study Group	1.17162	0.498212	2.7677	0.841684	3.36674	UCSF Case-Control	30	28	21	23	0.517241	0.477273	0.0799598	0.0685184
Sjogrens Syndrome, Male-specific Study Group	1	0.0480244	20.8227	1	4	UCSF Case-Control	4	4	2	2	0.5	0.5	0	0.05
Spondyloarthritis, Female-specific Study Group	4.47368	0.408659	75.9005	0.314685	1.25874	UCSF Case-Control	6	3	2	5	0.666667	0.285714	0.782748	0.342318
Spondyloarthritis, Full Study Group	1.63996	0.331028	8.56718	0.722393	2.88957	UCSF Case-Control	10	8	6	8	0.555556	0.428571	0.254689	0.110261
Spondyloarthritis, Male-specific Study Group	0.619688	0.0532861	6.41945	1	4	UCSF Case-Control	4	5	4	3	0.444444	0.571429	-0.254689	0.0797366
Systemic Lupus Erythematosis, Female-specific Study Group	0.42651	0.124716	1.38683	0.182057	0.728229	UCSF Case-Control	48	54	43	37	0.470588	0.5375	-0.133928	0.145987
Systemic Lupus Erythematosis, Full Study Group	0.460309	0.144205	1.40929	0.202826	0.811305	UCSF Case-Control	58	64	49	43	0.47541	0.532609	-0.114464	0.131672
Systemic Lupus Erythematosis, Male-specific Study Group	1	0.00853405	117.178	1	4	UCSF Case-Control	10	10	6	6	0.5	0.5	0	0.05
Systemic sclerosis, Female-specific Study Group	0.275432	0.0634171	1.08709	0.0689935	0.275974	UCSF Case-Control	14	20	15	9	0.411765	0.625	-0.43008	0.364549
Systemic sclerosis, Full Study Group	0.272405	0.0694285	0.982886	0.0464799	0.18592	UCSF Case-Control	16	22	16	10	0.421053	0.615385	-0.391427	0.336737
Systemic sclerosis, Male-specific Study Group	0.321983	0.00285257	14.8361	1	4	UCSF Case-Control	2	2	1	1	0.5	0.5	0	0.05
Systemic, Female-specific Study Group	0.765998	0.407738	1.4335	0.455335	3.64268	UCSF Case-Control	8	15	14	7	0.347826	0.666667	-0.649091	0.575601
Systemic, Full Study Group	0.796141	0.445933	1.4173	0.490042	3.92034	UCSF Case-Control	9	17	16	8	0.346154	0.666667	-0.652604	0.635148
Systemic, Male-specific Study Group	1	0.18997	5.26398	1	8	UCSF Case-Control	1	2	2	1	0.333333	0.666667	-0.679674	0.132374
Type 1 Diabetes, Female-specific Study Group	1.68396	0.850258	3.36531	0.145937	0.583749	UCSF Case-Control	49	39	29	39	0.556818	0.426471	0.261476	0.366905
Type 1 Diabetes, Full Study Group	1.85184	1.08746	3.17286	0.0219775	0.0879098	UCSF Case-Control	78	59	47	66	0.569343	0.415929	0.308079	0.678812
Type 1 Diabetes, Male-specific Study Group	2.15665	0.882634	5.38996	0.0980801	0.392321	UCSF Case-Control	29	20	18	27	0.591837	0.4	0.38608	0.464181
Vascular Subtype, Female-specific Study Group	1.16037	0.346396	3.92136	1	8	UCSF Case-Control	16	15	11	12	0.516129	0.478261	0.0757556	0.058725
Vascular Subtype, Full Study Group	1.30653	0.418809	4.13248	0.794775	6.3582	UCSF Case-Control	18	16	12	14	0.529412	0.461538	0.135857	0.08169
Vascular Subtype, Male-specific Study Group	3.10575	0.067403	350.561	1	8	UCSF Case-Control	2	1	1	2	0.666667	0.333333	0.679674	0.132374
Vitiligo, Female-specific Study Group	3.27423	0.405796	33.2738	0.36985	1.4794	UCSF Case-Control	7	4	3	6	0.636364	0.333333	0.616064	0.27826
Vitiligo, Full Study Group	7.37523	1.21963	60.9902	0.0253277	0.101311	UCSF Case-Control	12	5	3	10	0.705882	0.230769	0.993	0.768892
Vitiligo, Male-specific Study Group	Inf	1.02482	Inf	0.047619	0.190476	UCSF Case-Control	5	1	0	4	0.833333	0	2.30052	0.945642
Addison's Disease, Female-specific Study Group	NA	NA	NA	NA	NA	UCSF Cohort	0	25	0	25	NA	NA	NA	NA
Addison's Disease, Full Study Group	NA	NA	NA	NA	NA	UCSF Cohort	0	63	0	63	NA	NA	NA	NA
Addison's Disease, Male-specific Study Group	NA	NA	NA	NA	NA	UCSF Cohort	0	38	0	38	NA	NA	NA	NA
ANCA Vasculitis, Female-specific Study Group	Inf	0.188205	Inf	0.496689	0.993377	UCSF Cohort	2	74	0	76	0.0263158	0	0.325883	0.519542
ANCA Vasculitis, Full Study Group	2.0097	0.103501	119.62	1	2	UCSF Cohort	2	137	1	138	0.0143885	0.00719424	0.0706413	0.090583
ANCA Vasculitis, Male-specific Study Group	0	0	39.0005	1	2	UCSF Cohort	0	63	1	62	0	0.015873	-0.252648	0.294281
Autoimmune Hepatitis, Female-specific Study Group	2.00869	0.103565	119.441	1	3	UCSF Cohort	2	153	1	154	0.0129032	0.00645161	0.0668591	0.0905374
Autoimmune Hepatitis, Full Study Group	2.00645	0.103704	119.049	1	3	UCSF Cohort	2	206	1	207	0.00961538	0.00480769	0.0576454	0.0904368
Autoimmune Hepatitis, Male-specific Study Group	NA	NA	NA	NA	NA	UCSF Cohort	0	53	0	53	NA	NA	NA	NA
Autoimmune Thyroiditis, Female-specific Study Group	1.81823	1.03864	3.25769	0.0353371	0.141348	UCSF Cohort	39	651	22	668	0.0565217	0.0318841	0.121035	0.613405
Autoimmune Thyroiditis, Full Study Group	1.82956	1.11818	3.04747	0.0146466	0.0585863	UCSF Cohort	50	884	28	906	0.0535332	0.0299786	0.118936	0.729158
Autoimmune Thyroiditis, Male-specific Study Group	1.87032	0.621907	6.2648	0.323641	1.29457	UCSF Cohort	11	233	6	238	0.045082	0.0245902	0.112983	0.238892
Celiac Disease, Female-specific Study Group	4.173	0.811041	41.1135	0.102693	0.308078	UCSF Cohort	8	124	2	130	0.0606061	0.0151515	0.250671	0.530521
Celiac Disease, Full Study Group	3.44315	0.869381	19.7543	0.0871957	0.261587	UCSF Cohort	10	196	3	203	0.0485437	0.0145631	0.202353	0.537354
Celiac Disease, Male-specific Study Group	2.01845	0.102961	121.158	1	3	UCSF Cohort	2	72	1	73	0.027027	0.0135135	0.0972752	0.0909755
Cutaneous Lupus, Female-specific Study Group	0.494786	0.00822224	9.72758	1	4	UCSF Cohort	1	64	2	63	0.0153846	0.0307692	-0.103938	0.0910932
Cutaneous Lupus, Full Study Group	1	0.0709032	14.1037	1	4	UCSF Cohort	2	80	2	80	0.0243902	0.0243902	0	0.05
Cutaneous Lupus, Male-specific Study Group	Inf	0.0256407	Inf	1	4	UCSF Cohort	1	16	0	17	0.0588235	0	0.489957	0.297886
Dermatologic, Female-specific Study Group	2.1668	1.17484	4.14919	0.0113099	0.0904789	UCSF Cohort	36	803	17	822	0.0429082	0.0202622	0.131646	0.769251
Dermatologic, Full Study Group	2.40521	1.47537	4.02747	0.000226143	0.00180914	UCSF Cohort	59	1756	25	1790	0.0325069	0.0137741	0.127308	0.969614
Dermatologic, Male-specific Study Group	2.91886	1.25269	7.58672	0.010076	0.0806079	UCSF Cohort	23	953	8	968	0.0235656	0.00819672	0.126921	0.800612
Endocrine, Female-specific Study Group	1.92525	1.31875	2.84325	0.00046966	0.00375728	UCSF Cohort	85	2061	45	2101	0.0396086	0.0209692	0.110077	0.950095
Endocrine, Full Study Group	1.64076	1.21355	2.23082	0.00102352	0.00818814	UCSF Cohort	120	3876	74	3922	0.03003	0.0185185	0.0753294	0.920314
Endocrine, Male-specific Study Group	1.21082	0.715617	2.06302	0.528707	4.22966	UCSF Cohort	35	1815	29	1821	0.0189189	0.0156757	0.024903	0.117862
Gastrointestinal, Female-specific Study Group	1.3221	0.787101	2.24176	0.320381	2.56305	UCSF Cohort	38	988	29	997	0.037037	0.0282651	0.0494675	0.201614
Gastrointestinal, Full Study Group	1.21569	0.769853	1.92982	0.440092	3.52073	UCSF Cohort	46	1854	38	1862	0.0242105	0.02	0.0286701	0.143128
Gastrointestinal, Male-specific Study Group	0.887923	0.296592	2.60625	1	8	UCSF Cohort	8	866	9	865	0.00915332	0.0102975	-0.0116639	0.0568381
Graves Disease, Female-specific Study Group	2.06592	0.761515	6.17853	0.178303	0.713211	UCSF Cohort	14	202	7	209	0.0648148	0.0324074	0.152828	0.35524
Graves Disease, Full Study Group	2.04706	0.759748	6.0855	0.18132	0.72528	UCSF Cohort	14	283	7	290	0.0471381	0.023569	0.129449	0.351249
Graves Disease, Male-specific Study Group	NA	NA	NA	NA	NA	UCSF Cohort	0	81	0	81	NA	NA	NA	NA
Guillain-Barre Syndrome, Female-specific Study Group	Inf	0.188659	Inf	0.492958	1.47887	UCSF Cohort	2	34	0	36	0.0555556	0	0.475882	0.523572
Guillain-Barre Syndrome, Full Study Group	2.01477	0.103188	120.51	1	3	UCSF Cohort	2	90	1	91	0.0217391	0.0108696	0.0870689	0.0908103
Guillain-Barre Syndrome, Male-specific Study Group	0	0	39.0005	1	3	UCSF Cohort	0	56	1	55	0	0.0178571	-0.268063	0.294444
Hematologic, Female-specific Study Group	3.53199	1.23039	12.3982	0.0150621	0.120496	UCSF Cohort	17	295	5	307	0.0544872	0.0160256	0.217331	0.774726
Hematologic, Full Study Group	3.47912	1.52217	8.93328	0.00162392	0.0129914	UCSF Cohort	27	599	8	618	0.043131	0.0127796	0.191828	0.924187
Hematologic, Male-specific Study Group	3.40432	0.86544	19.4313	0.0889472	0.711578	UCSF Cohort	10	304	3	311	0.0318471	0.00955414	0.163034	0.533046
Idiopathic Thrombocytopenic Purpura, Female-specific Study Group	0.74643	0.107825	4.4801	1	2	UCSF Cohort	3	180	4	179	0.0163934	0.0218579	-0.0399978	0.0669319
Idiopathic Thrombocytopenic Purpura, Full Study Group	0.711039	0.176431	2.62714	0.772738	1.54548	UCSF Cohort	5	403	7	401	0.0122549	0.0171569	-0.0408649	0.0898503
Idiopathic Thrombocytopenic Purpura, Male-specific Study Group	0.664278	0.0550084	5.8568	1	2	UCSF Cohort	2	223	3	222	0.00888889	0.0133333	-0.0426141	0.0737143
Inflammatory Bowel Disease	1.06027	0.641003	1.75709	0.903852	2.71155	UCSF Cohort	29	724	26	727	0.0385126	0.0345285	0.0212468	0.069688
Inflammatory Bowel Disease, Female-specific Study Group	1.11992	0.629764	2.00085	0.783796	2.35139	UCSF Cohort	36	1471	34	1473	0.0238885	0.0225614	0.00881223	0.0567297
Inflammatory Bowel Disease, Male-specific Study Group	0.873907	0.268271	2.77341	1	3	UCSF Cohort	7	747	8	746	0.00928382	0.0106101	-0.0133719	0.0577576
Inflammatory Myositis, Female-specific Study Group	1.67901	0.322536	10.9355	0.724267	2.89707	UCSF Cohort	5	236	3	238	0.0207469	0.0124481	0.0654732	0.110953
Inflammatory Myositis, Full Study Group	1.43986	0.488519	4.50942	0.624951	2.49981	UCSF Cohort	10	357	7	360	0.027248	0.0190736	0.0545572	0.114535
Inflammatory Myositis, Male-specific Study Group	1.25917	0.264026	6.50422	1	4	UCSF Cohort	5	121	4	122	0.0396825	0.031746	0.0428315	0.0633423
Large Vessel Vasculitis, Female-specific Study Group	2.68208	0.88047	9.75647	0.0903408	0.180682	UCSF Cohort	13	239	5	247	0.0515873	0.0198413	0.175598	0.504477
Large Vessel Vasculitis, Full Study Group	1.52128	0.629139	3.84376	0.415903	0.831806	UCSF Cohort	15	338	10	343	0.0424929	0.0283286	0.0770212	0.17588
Large Vessel Vasculitis, Male-specific Study Group	0.389594	0.0362686	2.44937	0.444839	0.889677	UCSF Cohort	2	99	5	96	0.019802	0.0495049	-0.166374	0.219224
Lichen Sclerosus, Female-specific Study Group	6.28994	0.740458	294.32	0.117982	0.471929	UCSF Cohort	6	88	1	93	0.0638298	0.0106383	0.304175	0.549906
Lichen Sclerosus, Full Study Group	6.20129	0.736639	288.584	0.120048	0.48019	UCSF Cohort	6	127	1	132	0.0451128	0.0075188	0.254416	0.5457
Lichen Sclerosus, Male-specific Study Group	NA	NA	NA	NA	NA	UCSF Cohort	0	39	0	39	NA	NA	NA	NA
Multiple Sclerosis, Female-specific Study Group	0.708972	0.278979	1.7343	0.53651	1.60953	UCSF Cohort	10	515	14	511	0.0190476	0.0266667	-0.0511578	0.131649
Multiple Sclerosis, Full Study Group	0.694736	0.322102	1.45821	0.386324	1.15897	UCSF Cohort	14	774	20	768	0.0177665	0.0253807	-0.0526122	0.181258
Multiple Sclerosis, Male-specific Study Group	0.662036	0.135801	2.82909	0.751535	2.25461	UCSF Cohort	4	259	6	257	0.0152091	0.0228137	-0.0559645	0.0983561
Musculoskeletal, Female-specific Study Group	1.60415	1.1254	2.3033	0.00803054	0.0642443	UCSF Cohort	87	2249	55	2281	0.0372432	0.0235445	0.0803049	0.783639
Musculoskeletal, Full Study Group	1.67116	1.23685	2.27091	0.000629965	0.00503972	UCSF Cohort	122	3495	74	3543	0.0337296	0.0204589	0.0823553	0.938501
Musculoskeletal, Male-specific Study Group	1.86531	1.03172	3.47199	0.0381479	0.305183	UCSF Cohort	35	1246	19	1262	0.0273224	0.0148322	0.0879331	0.604685
Myasthenia Gravis, Female-specific Study Group	2.01231	0.10334	120.077	1	3	UCSF Cohort	2	108	1	109	0.0181818	0.00909091	0.0795213	0.0907
Myasthenia Gravis, Full Study Group	1.67996	0.322402	10.9511	0.724091	2.17227	UCSF Cohort	5	219	3	221	0.0223214	0.0133929	0.0679553	0.111032
Myasthenia Gravis, Male-specific Study Group	1.51079	0.169674	18.4063	1	3	UCSF Cohort	3	111	2	112	0.0263158	0.0175439	0.0601957	0.0739782
Neurologic, Female-specific Study Group	0.931985	0.413134	2.08952	1	8	UCSF Cohort	14	654	15	653	0.0209581	0.0224551	-0.0102744	0.0540487
Neurologic, Full Study Group	0.87262	0.458969	1.64697	0.763614	6.10892	UCSF Cohort	21	1078	24	1075	0.0191083	0.021838	-0.0192869	0.0737271
Neurologic, Male-specific Study Group	0.77434	0.242684	2.36091	0.801772	6.41418	UCSF Cohort	7	424	9	422	0.0162413	0.0208817	-0.0344475	0.0797729
Overall, Female-specific Study Group	1.52334	1.25357	1.8547	1.61335e-05	4.84005e-05	UCSF Cohort	271	7684	180	7775	0.0340666	0.0226273	0.069278	0.992007
Overall, Full Study Group	1.4693	1.25023	1.72892	2.02863e-06	6.08589e-06	UCSF Cohort	383	13386	263	13506	0.0278161	0.0191009	0.0578299	0.997733
Overall, Male-specific Study Group	1.35622	1.00941	1.82826	0.0428936	0.128681	UCSF Cohort	112	5702	83	5731	0.0192638	0.0142759	0.0389518	0.555768
Pernicious Anemia, Female-specific Study Group	15.4615	2.28418	661.26	0.000708595	0.00141719	UCSF Cohort	14	116	1	129	0.107692	0.00769231	0.493084	0.978069
Pernicious Anemia, Full Study Group	24.2368	3.84472	1004.54	3.44457e-06	6.88913e-06	UCSF Cohort	22	197	1	218	0.100457	0.00456621	0.509771	0.99963
Pernicious Anemia, Male-specific Study Group	Inf	1.7982	Inf	0.00662898	0.013258	UCSF Cohort	8	81	0	89	0.0898876	0	0.608993	0.982246
Polymyalgia Rheumatica, Female-specific Study Group	2.54686	1.10548	6.38919	0.0256822	0.102729	UCSF Cohort	22	300	9	313	0.068323	0.0279503	0.192973	0.687437
Polymyalgia Rheumatica, Full Study Group	2.83638	1.36241	6.34962	0.00357745	0.0143098	UCSF Cohort	30	463	11	482	0.0608519	0.0223124	0.198641	0.876723
Polymyalgia Rheumatica, Male-specific Study Group	4.13168	0.807988	40.5202	0.104221	0.416883	UCSF Cohort	8	163	2	169	0.0467836	0.0116959	0.219317	0.527133
Psoriasis, Female-specific Study Group	2.03644	0.936531	4.69527	0.0760628	0.304251	UCSF Cohort	22	585	11	596	0.0362438	0.0181219	0.113039	0.503762
Psoriasis, Full Study Group	2.19156	1.23629	4.01949	0.00569522	0.0227809	UCSF Cohort	41	1387	19	1409	0.0287115	0.0133053	0.10932	0.831764
Psoriasis, Male-specific Study Group	2.40645	0.99889	6.39251	0.050331	0.201324	UCSF Cohort	19	802	8	813	0.0231425	0.00974421	0.107692	0.587842
Rheumatoid Arthritis, Female-specific Study Group	1.42886	0.935686	2.19952	0.102315	0.409262	UCSF Cohort	58	1672	41	1689	0.033526	0.0236994	0.0591583	0.413017
Rheumatoid Arthritis, Full Study Group	1.516	1.0487	2.20698	0.0259368	0.103747	UCSF Cohort	78	2417	52	2443	0.0312625	0.0208417	0.0657477	0.641424
Rheumatoid Arthritis, Male-specific Study Group	1.83942	0.833398	4.2815	0.145471	0.581883	UCSF Cohort	20	745	11	754	0.0261438	0.0143791	0.0844026	0.378718
Sarcoidosis, Female-specific Study Group	5.07499	0.56152	241.54	0.215625	0.8625	UCSF Cohort	5	221	1	225	0.0221239	0.00442478	0.165454	0.420384
Sarcoidosis, Full Study Group	2.01836	0.535601	9.23378	0.384103	1.53641	UCSF Cohort	8	399	4	403	0.019656	0.00982801	0.0827278	0.218592
Sarcoidosis, Male-specific Study Group	1	0.132129	7.56838	1	4	UCSF Cohort	3	178	3	178	0.0165746	0.0165746	0	0.05
Sjogrens Syndrome, Female-specific Study Group	1.52525	0.766046	3.11539	0.258147	1.03259	UCSF Cohort	24	463	16	471	0.0492813	0.0328542	0.0831884	0.254594
Sjogrens Syndrome, Full Study Group	1.49541	0.796131	2.86673	0.233945	0.935779	UCSF Cohort	28	597	19	606	0.0448	0.0304	0.0760431	0.269523
Sjogrens Syndrome, Male-specific Study Group	1.34185	0.22243	9.33297	1	4	UCSF Cohort	4	134	3	135	0.0289855	0.0217391	0.0462065	0.0670409
Spondyloarthritis, Female-specific Study Group	1.41263	0.378874	5.74087	0.771125	3.0845	UCSF Cohort	7	203	5	205	0.0333333	0.0238095	0.0573634	0.090427
Spondyloarthritis, Full Study Group	1.25475	0.441742	3.69111	0.812862	3.25145	UCSF Cohort	10	497	8	499	0.0197239	0.0157791	0.0299199	0.0763773
Spondyloarthritis, Male-specific Study Group	1	0.132833	7.52826	1	4	UCSF Cohort	3	294	3	294	0.010101	0.010101	0	0.05
Systemic Lupus Erythematosis, Female-specific Study Group	0.544426	0.234107	1.20043	0.145973	0.583891	UCSF Cohort	41	1706	38	1709	0.0234688	0.0217516	0.0115537	0.0634616
Systemic Lupus Erythematosis, Full Study Group	0.645732	0.293501	1.37241	0.29235	1.1694	UCSF Cohort	51	2284	46	2289	0.0218415	0.0197002	0.0150195	0.0806773
Systemic Lupus Erythematosis, Male-specific Study Group	Inf	0.187978	Inf	0.498575	1.9943	UCSF Cohort	10	578	8	580	0.0170068	0.0136054	0.0277483	0.0763111
Systemic sclerosis, Female-specific Study Group	0.662437	0.19231	2.10424	0.604129	2.41651	UCSF Cohort	11	859	20	850	0.0126437	0.0229885	-0.0790484	0.377948
Systemic sclerosis, Full Study Group	0.632135	0.2062	1.80048	0.477165	1.90866	UCSF Cohort	13	1033	20	1026	0.0124283	0.0191205	-0.0540135	0.235011
Systemic sclerosis, Male-specific Study Group	0.497376	0.00834945	9.66662	1	4	UCSF Cohort	2	174	0	176	0.0113636	0	0.213607	0.517522
Systemic, Female-specific Study Group	1.08079	0.674296	1.73626	0.820125	6.561	UCSF Cohort	6	441	9	438	0.0134228	0.0201342	-0.052516	0.123051
Systemic, Full Study Group	1.1111	0.727823	1.70028	0.681706	5.45364	UCSF Cohort	7	568	11	564	0.0121739	0.0191304	-0.0563942	0.15952
Systemic, Male-specific Study Group	1.25408	0.442082	3.68458	0.813094	6.50475	UCSF Cohort	1	127	2	126	0.0078125	0.015625	-0.073648	0.0906211
Type 1 Diabetes, Female-specific Study Group	2.13133	1.23266	3.79574	0.00534748	0.0213899	UCSF Cohort	44	1314	21	1337	0.0324006	0.0154639	0.112623	0.83515
Type 1 Diabetes, Full Study Group	1.67576	1.13292	2.50391	0.00865316	0.0346126	UCSF Cohort	73	2860	44	2889	0.0248892	0.0150017	0.0712704	0.779152
Type 1 Diabetes, Male-specific Study Group	1.26567	0.703516	2.30185	0.484811	1.93925	UCSF Cohort	29	1546	23	1552	0.0184127	0.0146032	0.0299473	0.134001
Vascular Subtype, Female-specific Study Group	2.66791	0.878631	9.67912	0.0913208	0.730567	UCSF Cohort	13	289	5	297	0.0430464	0.0165563	0.159931	0.502156
Vascular Subtype, Full Study Group	1.37557	0.582936	3.35095	0.551382	4.41106	UCSF Cohort	15	439	11	443	0.0330396	0.0242291	0.0529836	0.125587
Vascular Subtype, Male-specific Study Group	0.325545	0.0316505	1.8584	0.282511	2.26009	UCSF Cohort	2	150	6	146	0.0131579	0.0394737	-0.1701	0.316944
Vitiligo, Female-specific Study Group	3.18462	0.763078	18.8654	0.13351	0.534039	UCSF Cohort	9	89	3	95	0.0918367	0.0306122	0.264037	0.455598
Vitiligo, Full Study Group	3.39092	1.02464	14.5184	0.0445429	0.178172	UCSF Cohort	13	195	4	204	0.0625	0.0192308	0.227114	0.639145
Vitiligo, Male-specific Study Group	4.08977	0.396353	204.179	0.369253	1.47701	UCSF Cohort	4	106	1	109	0.0363636	0.00909091	0.192752	0.298242

## Sheet: NoAge@Death Results
Analysis Description	Odds Ratio	lower_95CI_interval	upper_95CI_Interval	pval	corrected pval	Study Group	a	b	c	d	p1	p2	h	power
Addison's Disease, Female-specific Study Group	NA	NA	NA	NA	NA	UCSF Case-Control	0	0	0	0	NA	NA	NA	NA
Addison's Disease, Full Study Group	NA	NA	NA	NA	NA	UCSF Case-Control	0	0	0	0	NA	NA	NA	NA
Addison's Disease, Male-specific Study Group	NA	NA	NA	NA	NA	UCSF Case-Control	0	0	0	0	NA	NA	NA	NA
ANCA Vasculitis, Female-specific Study Group	Inf	0.21942	Inf	0.333333	0.666667	UCSF Case-Control	2	0	0	2	1	0	3.14159	0.881324
ANCA Vasculitis, Full Study Group	3.10575	0.067403	350.561	1	2	UCSF Case-Control	2	1	1	2	0.666667	0.333333	0.679674	0.132374
ANCA Vasculitis, Male-specific Study Group	0	0	39.0005	1	2	UCSF Case-Control	0	1	1	0	0	1	-3.14159	NA
Autoimmune Hepatitis, Female-specific Study Group	3.10575	0.067403	350.561	1	3	UCSF Case-Control	2	1	1	2	0.666667	0.333333	0.679674	0.132374
Autoimmune Hepatitis, Full Study Group	1	0.0327002	30.5808	1	3	UCSF Case-Control	2	2	2	2	0.5	0.5	0	0.05
Autoimmune Hepatitis, Male-specific Study Group	0	0	39.0005	1	3	UCSF Case-Control	0	1	1	0	0	1	-3.14159	NA
Autoimmune Thyroiditis, Female-specific Study Group	1.65012	0.776729	3.54386	0.214887	0.85955	UCSF Case-Control	41	33	24	32	0.554054	0.428571	0.251667	0.295284
Autoimmune Thyroiditis, Full Study Group	2.083	1.04703	4.19804	0.0354609	0.141844	UCSF Case-Control	51	37	27	41	0.579545	0.397059	0.367135	0.623203
Autoimmune Thyroiditis, Male-specific Study Group	6.84691	1.01895	62.6953	0.04718	0.18872	UCSF Case-Control	10	4	3	9	0.714286	0.25	0.96651	0.690362
Celiac Disease, Female-specific Study Group	Inf	3.50297	Inf	0.0013986	0.0041958	UCSF Case-Control	8	1	0	7	0.888889	0	2.46192	0.998279
Celiac Disease, Full Study Group	Inf	5.99913	Inf	0.000119076	0.000357228	UCSF Case-Control	10	1	0	9	0.909091	0	2.52904	0.999877
Celiac Disease, Male-specific Study Group	Inf	0.21942	Inf	0.333333	1	UCSF Case-Control	2	0	0	2	1	0	3.14159	0.881324
Cutaneous Lupus, Female-specific Study Group	0.321983	0.00285257	14.8361	1	4	UCSF Case-Control	1	2	2	1	0.333333	0.666667	-0.679674	0.132374
Cutaneous Lupus, Full Study Group	1	0.0327002	30.5808	1	4	UCSF Case-Control	2	2	2	2	0.5	0.5	0	0.05
Cutaneous Lupus, Male-specific Study Group	Inf	0.0256407	Inf	1	4	UCSF Case-Control	1	0	0	1	1	0	3.14159	NA
Dermatologic, Female-specific Study Group	2.41601	1.05695	5.65394	0.0351946	0.281556	UCSF Case-Control	38	26	18	30	0.59375	0.375	0.441297	0.637293
Dermatologic, Full Study Group	2.36964	1.27178	4.46976	0.00536634	0.0429307	UCSF Case-Control	63	43	32	52	0.59434	0.380952	0.430221	0.837735
Dermatologic, Male-specific Study Group	2.28553	0.848172	6.35205	0.111289	0.890312	UCSF Case-Control	25	17	14	22	0.595238	0.388889	0.41574	0.448539
Endocrine, Female-specific Study Group	1.23248	0.767775	1.98173	0.423158	3.38526	UCSF Case-Control	88	80	66	74	0.52381	0.471429	0.104811	0.150244
Endocrine, Full Study Group	1.32572	0.890074	1.97769	0.174481	1.39585	UCSF Case-Control	123	108	91	106	0.532468	0.461929	0.141197	0.307438
Endocrine, Male-specific Study Group	1.59364	0.731626	3.50725	0.272673	2.18139	UCSF Case-Control	35	28	25	32	0.555556	0.438596	0.234459	0.249673
Gastrointestinal, Female-specific Study Group	19.0827	6.14291	69.6726	1.54851e-09	1.23881e-08	UCSF Case-Control	41	12	6	35	0.773585	0.146341	1.36467	0.999998
Gastrointestinal, Full Study Group	4.38304	2.03018	9.77303	6.38072e-05	0.000510458	UCSF Case-Control	49	25	19	43	0.662162	0.306452	0.727778	0.988309
Gastrointestinal, Male-specific Study Group	0.387934	0.0907627	1.5453	0.21672	1.73376	UCSF Case-Control	8	13	13	8	0.380952	0.619048	-0.480808	0.344072
Graves Disease, Female-specific Study Group	6.5759	1.31342	40.8821	0.0175921	0.0703683	UCSF Case-Control	14	6	4	12	0.7	0.25	0.935116	0.796169
Graves Disease, Full Study Group	6.5759	1.31342	40.8821	0.0175921	0.0703683	UCSF Case-Control	14	6	4	12	0.7	0.25	0.935116	0.796169
Graves Disease, Male-specific Study Group	NA	NA	NA	NA	NA	UCSF Case-Control	0	0	0	0	NA	NA	NA	NA
Guillain-Barre Syndrome, Female-specific Study Group	Inf	0.21942	Inf	0.333333	1	UCSF Case-Control	2	0	0	2	1	0	3.14159	0.881324
Guillain-Barre Syndrome, Full Study Group	Inf	0.203129	Inf	0.4	1.2	UCSF Case-Control	3	1	0	2	0.75	0	2.0944	0.676686
Guillain-Barre Syndrome, Male-specific Study Group	NA	NA	NA	NA	NA	UCSF Case-Control	0	0	0	0	NA	NA	NA	NA
Hematologic, Female-specific Study Group	10.7694	2.37383	60.4589	0.000712337	0.0056987	UCSF Case-Control	17	5	5	17	0.772727	0.227273	1.15386	0.969047
Hematologic, Full Study Group	6.20078	2.0906	19.9338	0.000407461	0.00325969	UCSF Case-Control	27	11	10	26	0.710526	0.277778	0.89516	0.970544
Hematologic, Male-specific Study Group	2.88657	0.544882	17.2625	0.272303	2.17843	UCSF Case-Control	10	6	5	9	0.625	0.357143	0.542432	0.3167
Idiopathic Thrombocytopenic Purpura, Female-specific Study Group	2.06996	0.106048	51.7634	1	2	UCSF Case-Control	3	2	2	3	0.6	0.4	0.402716	0.0975881
Idiopathic Thrombocytopenic Purpura, Full Study Group	2.59867	0.255406	32.6048	0.61927	1.23854	UCSF Case-Control	5	3	3	5	0.625	0.375	0.505361	0.172734
Idiopathic Thrombocytopenic Purpura, Male-specific Study Group	3.10575	0.067403	350.561	1	2	UCSF Case-Control	2	1	1	2	0.666667	0.333333	0.679674	0.132374
Inflammatory Bowel Disease	3.50287	1.51507	8.37183	0.00224695	0.00674086	UCSF Case-Control	32	10	5	27	0.761905	0.15625	1.30936	0.999853
Inflammatory Bowel Disease, Female-specific Study Group	16.4197	4.68385	69.8858	3.58446e-07	1.07534e-06	UCSF Case-Control	39	22	17	34	0.639344	0.333333	0.622265	0.906516
Inflammatory Bowel Disease, Male-specific Study Group	0.350559	0.0742051	1.51609	0.193876	0.581628	UCSF Case-Control	7	12	12	7	0.368421	0.631579	-0.532588	0.375242
Inflammatory Myositis, Female-specific Study Group	0.574333	0.0978629	3.16209	0.70639	2.82556	UCSF Case-Control	6	8	8	6	0.428571	0.571429	-0.286695	0.118069
Inflammatory Myositis, Full Study Group	1.21609	0.297595	5.0441	1	4	UCSF Case-Control	11	10	9	10	0.52381	0.473684	0.100293	0.0615715
Inflammatory Myositis, Male-specific Study Group	7.95544	0.4309	585.202	0.242424	0.969697	UCSF Case-Control	5	2	1	4	0.714286	0.2	1.08641	0.45843
Large Vessel Vasculitis, Female-specific Study Group	4.94095	1.03776	27.5558	0.0437102	0.0874203	UCSF Case-Control	13	6	5	12	0.684211	0.294118	0.8017	0.670552
Large Vessel Vasculitis, Full Study Group	5.68442	1.35008	28.0265	0.0138973	0.0277947	UCSF Case-Control	17	8	5	14	0.68	0.263158	0.861737	0.808232
Large Vessel Vasculitis, Male-specific Study Group	Inf	0.197895	Inf	0.428571	0.857143	UCSF Case-Control	4	2	0	2	0.666667	0	1.91063	0.648063
Lichen Sclerosus, Female-specific Study Group	8.69127	0.654997	528.404	0.131222	0.524887	UCSF Case-Control	8	4	1	5	0.666667	0.166667	1.06956	0.571117
Lichen Sclerosus, Full Study Group	8.69127	0.654997	528.404	0.131222	0.524887	UCSF Case-Control	8	4	1	5	0.666667	0.166667	1.06956	0.571117
Lichen Sclerosus, Male-specific Study Group	NA	NA	NA	NA	NA	UCSF Case-Control	0	0	0	0	NA	NA	NA	NA
Multiple Sclerosis, Female-specific Study Group	1.57905	0.341601	7.6744	0.733222	2.19967	UCSF Case-Control	12	10	6	8	0.545455	0.428571	0.234382	0.105339
Multiple Sclerosis, Full Study Group	1.97082	0.538842	7.56803	0.380129	1.14039	UCSF Case-Control	16	12	8	12	0.571429	0.4	0.344705	0.217792
Multiple Sclerosis, Male-specific Study Group	3.52895	0.232322	78.3646	0.5671	1.7013	UCSF Case-Control	4	2	2	4	0.666667	0.333333	0.679674	0.217744
Musculoskeletal, Female-specific Study Group	1.38878	0.87214	2.21709	0.177153	1.41723	UCSF Case-Control	95	82	65	78	0.536723	0.454545	0.164547	0.310066
Musculoskeletal, Full Study Group	1.56429	1.05138	2.33339	0.026404	0.211232	UCSF Case-Control	131	107	86	110	0.55042	0.438776	0.223769	0.640567
Musculoskeletal, Male-specific Study Group	2.17883	0.971129	4.9813	0.0599324	0.479459	UCSF Case-Control	36	25	21	32	0.590164	0.396226	0.390387	0.547386
Myasthenia Gravis, Female-specific Study Group	0.203327	0.00256041	4.58619	0.52381	1.57143	UCSF Case-Control	2	4	3	1	0.333333	0.75	-0.863436	0.267348
Myasthenia Gravis, Full Study Group	0.641679	0.0608511	6.03453	1	3	UCSF Case-Control	5	6	4	3	0.454545	0.571429	-0.234382	0.0773279
Myasthenia Gravis, Male-specific Study Group	2.60168	0.0788058	234.451	1	3	UCSF Case-Control	3	2	1	2	0.6	0.333333	0.541195	0.114897
Neurologic, Female-specific Study Group	1.38746	0.388694	5.06804	0.773287	6.1863	UCSF Case-Control	16	14	9	11	0.533333	0.45	0.166884	0.0890803
Neurologic, Full Study Group	1.77492	0.623633	5.18839	0.336591	2.69272	UCSF Case-Control	24	19	12	17	0.55814	0.413793	0.289822	0.226251
Neurologic, Male-specific Study Group	3.02714	0.406519	28.217	0.386997	3.09598	UCSF Case-Control	8	5	3	6	0.615385	0.333333	0.572705	0.261852
Overall, Female-specific Study Group	1.32811	1.09371	1.61435	0.0038538	0.0115614	UCSF Case-Control	270	209	2169	2230	0.563674	0.493067	0.141563	0.837009
Overall, Full Study Group	1.31883	1.12174	1.55175	0.000712185	0.00213656	UCSF Case-Control	380	295	3561	3646	0.562963	0.494103	0.138055	0.929192
Overall, Male-specific Study Group	1.301	0.962394	1.7633	0.089052	0.267156	UCSF Case-Control	110	86	1392	1416	0.561224	0.495727	0.131304	0.427615
Pernicious Anemia, Female-specific Study Group	19.0944	2.98344	184.431	0.000412397	0.000824794	UCSF Case-Control	14	3	3	14	0.823529	0.176471	1.40744	0.983959
Pernicious Anemia, Full Study Group	7.89871	2.22594	31.8359	0.000516072	0.00103214	UCSF Case-Control	22	8	7	21	0.733333	0.25	1.00912	0.96997
Pernicious Anemia, Male-specific Study Group	2.67751	0.40983	20.2575	0.413649	0.827298	UCSF Case-Control	8	5	4	7	0.615385	0.363636	0.509095	0.237282
Polymyalgia Rheumatica, Female-specific Study Group	2.79824	0.976896	8.39358	0.0561065	0.224426	UCSF Case-Control	25	16	11	20	0.609756	0.354839	0.515878	0.582212
Polymyalgia Rheumatica, Full Study Group	3.79514	1.49791	10.0635	0.00335721	0.0134288	UCSF Case-Control	34	19	13	28	0.641509	0.317073	0.66149	0.888861
Polymyalgia Rheumatica, Male-specific Study Group	10.4037	1.18968	157.527	0.0299731	0.119892	UCSF Case-Control	9	3	2	8	0.75	0.2	1.1671	0.778102
Psoriasis, Female-specific Study Group	1.77681	0.623688	5.18875	0.335912	1.34365	UCSF Case-Control	22	17	13	18	0.564103	0.419355	0.290557	0.226662
Psoriasis, Full Study Group	1.79642	0.867532	3.76225	0.123196	0.492785	UCSF Case-Control	43	33	26	36	0.565789	0.419355	0.29396	0.404411
Psoriasis, Male-specific Study Group	1.80121	0.623688	5.33607	0.330183	1.32073	UCSF Case-Control	21	16	13	18	0.567568	0.419355	0.297548	0.23101
Rheumatoid Arthritis, Female-specific Study Group	0.965668	0.555841	1.67698	1	4	UCSF Case-Control	65	66	51	50	0.496183	0.50495	-0.0175348	0.0520111
Rheumatoid Arthritis, Full Study Group	1	0.622012	1.60769	1	4	UCSF Case-Control	86	86	68	68	0.5	0.5	0	0.05
Rheumatoid Arthritis, Male-specific Study Group	1.11021	0.410225	3.01625	1	4	UCSF Case-Control	21	20	17	18	0.512195	0.485714	0.052968	0.0560903
Sarcoidosis, Female-specific Study Group	1.46966	0.186569	12.3958	1	4	UCSF Case-Control	6	5	4	5	0.545455	0.444444	0.202376	0.0735306
Sarcoidosis, Full Study Group	1.68343	0.324307	9.24813	0.715249	2.861	UCSF Case-Control	9	7	6	8	0.5625	0.428571	0.268675	0.113665
Sarcoidosis, Male-specific Study Group	2.06996	0.106048	51.7634	1	4	UCSF Case-Control	3	2	2	3	0.6	0.4	0.402716	0.0975881
Sjogrens Syndrome, Female-specific Study Group	1.47517	0.56775	3.8843	0.50674	2.02696	UCSF Case-Control	24	20	17	21	0.545455	0.447368	0.196493	0.143911
Sjogrens Syndrome, Full Study Group	1.86898	0.749652	4.75207	0.203875	0.815501	UCSF Case-Control	28	21	17	24	0.571429	0.414634	0.31492	0.318717
Sjogrens Syndrome, Male-specific Study Group	Inf	0.532866	Inf	0.142857	0.571429	UCSF Case-Control	4	1	0	3	0.8	0	2.2143	0.85816
Spondyloarthritis, Female-specific Study Group	1	0.179277	5.57795	1	4	UCSF Case-Control	7	7	7	7	0.5	0.5	0	0.05
Spondyloarthritis, Full Study Group	1.54305	0.348843	7.08432	0.739519	2.95807	UCSF Case-Control	10	8	8	10	0.555556	0.444444	0.222682	0.102487
Spondyloarthritis, Male-specific Study Group	6.40831	0.211733	621.934	0.485714	1.94286	UCSF Case-Control	3	1	1	3	0.75	0.25	1.0472	0.316258
Systemic Lupus Erythematosis, Female-specific Study Group	0.228281	0.0696356	0.695136	0.00675318	0.0270127	UCSF Case-Control	45	45	38	38	0.5	0.5	0	0.05
Systemic Lupus Erythematosis, Full Study Group	0.23044	0.0745922	0.666782	0.00465705	0.0186282	UCSF Case-Control	54	50	42	46	0.519231	0.477273	0.0839412	0.0892784
Systemic Lupus Erythematosis, Male-specific Study Group	0.321983	0.00285257	14.8361	1	4	UCSF Case-Control	9	5	4	8	0.642857	0.333333	0.629589	0.359767
Systemic sclerosis, Female-specific Study Group	1	0.190387	5.25247	1	4	UCSF Case-Control	13	25	21	9	0.342105	0.7	-0.732805	0.850944
Systemic sclerosis, Full Study Group	1.27562	0.259803	6.41698	1	4	UCSF Case-Control	14	27	23	10	0.341463	0.69697	-0.727556	0.87514
Systemic sclerosis, Male-specific Study Group	Inf	0.0256407	Inf	1	4	UCSF Case-Control	1	2	2	1	0.333333	0.666667	-0.679674	0.132374
Systemic, Female-specific Study Group	1	0.519016	1.92672	1	8	UCSF Case-Control	8	8	7	7	0.5	0.5	0	0.05
Systemic, Full Study Group	1.18182	0.644386	2.17223	0.664028	5.31222	UCSF Case-Control	9	8	7	8	0.529412	0.466667	0.125574	0.0645155
Systemic, Male-specific Study Group	3.41534	0.55622	24.891	0.237744	1.90195	UCSF Case-Control	1	0	0	1	1	0	3.14159	NA
Type 1 Diabetes, Female-specific Study Group	0.8372	0.446238	1.56683	0.654129	2.61652	UCSF Case-Control	46	50	44	40	0.479167	0.52381	-0.0893158	0.0918427
Type 1 Diabetes, Full Study Group	1	0.6132	1.63079	1	4	UCSF Case-Control	76	76	68	68	0.5	0.5	0	0.05
Type 1 Diabetes, Male-specific Study Group	1.34242	0.590392	3.0747	0.563658	2.25463	UCSF Case-Control	30	26	24	28	0.535714	0.461538	0.148489	0.120392
Vascular Subtype, Female-specific Study Group	4.94095	1.03776	27.5558	0.0437102	0.349681	UCSF Case-Control	13	6	5	12	0.684211	0.294118	0.8017	0.670552
Vascular Subtype, Full Study Group	4.25599	1.08222	18.7839	0.0361432	0.289146	UCSF Case-Control	17	9	6	14	0.653846	0.3	0.724284	0.68269
Vascular Subtype, Male-specific Study Group	2.41422	0.0847468	195.653	1	8	UCSF Case-Control	4	3	1	2	0.571429	0.333333	0.483184	0.107783
Vitiligo, Female-specific Study Group	10.4037	1.18968	157.527	0.0299731	0.119892	UCSF Case-Control	9	3	2	8	0.75	0.2	1.1671	0.778102
Vitiligo, Full Study Group	11.7217	1.92287	100.837	0.0038476	0.0153904	UCSF Case-Control	13	4	3	12	0.764706	0.2	1.20141	0.923855
Vitiligo, Male-specific Study Group	10.9072	0.45474	968.762	0.206349	0.825397	UCSF Case-Control	4	1	1	4	0.8	0.2	1.287	0.529911
Addison's Disease, Female-specific Study Group	NA	NA	NA	NA	NA	UCSF Cohort	0	24	0	24	NA	NA	NA	NA
Addison's Disease, Full Study Group	NA	NA	NA	NA	NA	UCSF Cohort	0	62	0	62	NA	NA	NA	NA
Addison's Disease, Male-specific Study Group	NA	NA	NA	NA	NA	UCSF Cohort	0	38	0	38	NA	NA	NA	NA
ANCA Vasculitis, Female-specific Study Group	1	0.0125768	79.5113	1	2	UCSF Cohort	1	73	1	73	0.0135135	0.0135135	0	0.05
ANCA Vasculitis, Full Study Group	0.49755	0.00835807	9.66253	1	2	UCSF Cohort	1	136	2	135	0.00729927	0.0145985	-0.0711606	0.0905895
ANCA Vasculitis, Male-specific Study Group	0	0	39.0005	1	2	UCSF Cohort	0	63	1	62	0	0.015873	-0.252648	0.294281
Autoimmune Hepatitis, Female-specific Study Group	Inf	0.187995	Inf	0.498433	1.4953	UCSF Cohort	2	158	0	160	0.0125	0	0.224075	0.517675
Autoimmune Hepatitis, Full Study Group	Inf	0.187949	Inf	0.498824	1.49647	UCSF Cohort	2	211	0	213	0.00938967	0	0.194105	0.517258
Autoimmune Hepatitis, Male-specific Study Group	NA	NA	NA	NA	NA	UCSF Cohort	0	53	0	53	NA	NA	NA	NA
Autoimmune Thyroiditis, Female-specific Study Group	4.06975	1.97438	9.22047	2.82148e-05	0.000112859	UCSF Cohort	39	654	10	683	0.0562771	0.01443	0.238191	0.993317
Autoimmune Thyroiditis, Full Study Group	4.34093	2.26093	9.01812	8.20688e-07	3.28275e-06	UCSF Cohort	50	891	12	929	0.053135	0.0127524	0.238868	0.999362
Autoimmune Thyroiditis, Male-specific Study Group	5.69206	1.22325	53.3612	0.0207942	0.0831768	UCSF Cohort	11	237	2	246	0.0443548	0.00806452	0.244542	0.777311
Celiac Disease, Female-specific Study Group	4.17026	0.810839	41.074	0.102793	0.308378	UCSF Cohort	8	126	2	132	0.0597015	0.0149254	0.248725	0.530298
Celiac Disease, Full Study Group	3.44151	0.869214	19.7406	0.0872688	0.261806	UCSF Cohort	10	199	3	206	0.0478469	0.0143541	0.200851	0.537173
Celiac Disease, Male-specific Study Group	2.0182	0.102977	121.114	1	3	UCSF Cohort	2	73	1	74	0.0266667	0.0133333	0.0966115	0.0909642
Cutaneous Lupus, Female-specific Study Group	1	0.0125562	79.6418	1	4	UCSF Cohort	1	65	1	65	0.0151515	0.0151515	0	0.05
Cutaneous Lupus, Full Study Group	2.01601	0.103111	120.728	1	4	UCSF Cohort	2	83	1	84	0.0235294	0.0117647	0.0906439	0.0908661
Cutaneous Lupus, Male-specific Study Group	Inf	0.0256407	Inf	1	4	UCSF Cohort	1	18	0	19	0.0526316	0	0.462955	0.297356
Dermatologic, Female-specific Study Group	2.39013	1.26045	4.74889	0.00583421	0.0466737	UCSF Cohort	35	805	15	825	0.0416667	0.0178571	0.143075	0.834524
Dermatologic, Full Study Group	2.46284	1.49859	4.16435	0.000188496	0.00150797	UCSF Cohort	58	1760	24	1794	0.0319032	0.0132013	0.128854	0.972881
Dermatologic, Male-specific Study Group	2.59192	1.14811	6.39817	0.0190729	0.152583	UCSF Cohort	23	955	9	969	0.0235174	0.00920245	0.115768	0.72577
Endocrine, Female-specific Study Group	2.63987	1.73804	4.0945	1.33448e-06	1.06759e-05	UCSF Cohort	85	2072	33	2124	0.0394066	0.015299	0.151663	0.998739
Endocrine, Full Study Group	2.39447	1.70629	3.40187	1.0051e-07	8.04078e-07	UCSF Cohort	120	3893	51	3962	0.0299028	0.0127087	0.12165	0.999758
Endocrine, Male-specific Study Group	1.96224	1.07703	3.69455	0.0259333	0.207466	UCSF Cohort	35	1821	18	1838	0.0188578	0.00969828	0.0782383	0.664011
Gastrointestinal, Female-specific Study Group	4.34197	2.0502	10.268	2.03008e-05	0.000162406	UCSF Cohort	38	997	9	1026	0.036715	0.00869565	0.198835	0.994815
Gastrointestinal, Full Study Group	2.85563	1.57665	5.43311	0.000236367	0.00189094	UCSF Cohort	45	1863	16	1892	0.0235849	0.00838574	0.124964	0.971268
Gastrointestinal, Male-specific Study Group	1	0.297931	3.35649	1	8	UCSF Cohort	7	866	7	866	0.00801833	0.00801833	0	0.05
Graves Disease, Female-specific Study Group	6.82431	1.51666	63.081	0.00646074	0.025843	UCSF Cohort	13	205	2	216	0.059633	0.00917431	0.301527	0.882598
Graves Disease, Full Study Group	6.73183	1.50386	62.0137	0.00670727	0.0268291	UCSF Cohort	13	287	2	298	0.0433333	0.00666667	0.255919	0.879881
Graves Disease, Male-specific Study Group	NA	NA	NA	NA	NA	UCSF Cohort	0	82	0	82	NA	NA	NA	NA
Guillain-Barre Syndrome, Female-specific Study Group	Inf	0.188684	Inf	0.492754	1.47826	UCSF Cohort	2	33	0	35	0.0571429	0	0.482766	0.523794
Guillain-Barre Syndrome, Full Study Group	Inf	0.188139	Inf	0.497238	1.49171	UCSF Cohort	2	89	0	91	0.021978	0	0.297597	0.518953
Guillain-Barre Syndrome, Male-specific Study Group	NA	NA	NA	NA	NA	UCSF Cohort	0	56	0	56	NA	NA	NA	NA
Hematologic, Female-specific Study Group	2.18678	0.878438	5.94734	0.100746	0.805966	UCSF Cohort	17	297	8	306	0.0541401	0.0254777	0.149059	0.463312
Hematologic, Full Study Group	3.08716	1.39498	7.52558	0.00345139	0.0276111	UCSF Cohort	27	602	9	620	0.0429253	0.0143084	0.177582	0.882839
Hematologic, Male-specific Study Group	10.2675	1.44521	447.268	0.0110454	0.0883634	UCSF Cohort	10	305	1	314	0.031746	0.0031746	0.245514	0.868902
Idiopathic Thrombocytopenic Purpura, Female-specific Study Group	1.50654	0.170513	18.2274	1	2	UCSF Cohort	3	183	2	184	0.016129	0.0107527	0.0469242	0.0737707
Idiopathic Thrombocytopenic Purpura, Full Study Group	2.5159	0.409032	26.5713	0.451124	0.902248	UCSF Cohort	5	407	2	410	0.0121359	0.00485437	0.0813148	0.214808
Idiopathic Thrombocytopenic Purpura, Male-specific Study Group	Inf	0.187941	Inf	0.498891	0.997783	UCSF Cohort	2	224	0	226	0.00884956	0	0.188423	0.517185
Inflammatory Bowel Disease	2.73175	1.40323	5.6502	0.00192518	0.00577554	UCSF Cohort	29	727	7	749	0.0383598	0.00925926	0.201513	0.974879
Inflammatory Bowel Disease, Female-specific Study Group	4.26425	1.81337	11.607	0.000266274	0.000798823	UCSF Cohort	35	1473	13	1495	0.0232095	0.00862069	0.119922	0.908729
Inflammatory Bowel Disease, Male-specific Study Group	1	0.266001	3.75938	1	3	UCSF Cohort	6	746	6	746	0.00797872	0.00797872	0	0.05
Inflammatory Myositis, Female-specific Study Group	0.658923	0.189885	2.11002	0.601558	2.40623	UCSF Cohort	6	241	9	238	0.0242915	0.0364372	-0.0711376	0.124095
Inflammatory Myositis, Full Study Group	1	0.387653	2.57962	1	4	UCSF Cohort	11	359	11	359	0.0297297	0.0297297	0	0.05
Inflammatory Myositis, Male-specific Study Group	2.55439	0.408447	27.3272	0.446345	1.78538	UCSF Cohort	5	118	2	121	0.0406504	0.0162602	0.150295	0.218156
Large Vessel Vasculitis, Female-specific Study Group	3.09322	0.921052	13.3399	0.0722082	0.144416	UCSF Cohort	12	241	4	249	0.0474308	0.0158103	0.186946	0.556745
Large Vessel Vasculitis, Full Study Group	2.87037	0.963638	10.2956	0.0600604	0.120121	UCSF Cohort	14	339	5	348	0.0396601	0.0141643	0.162384	0.578248
Large Vessel Vasculitis, Male-specific Study Group	2.01356	0.103262	120.298	1	2	UCSF Cohort	2	98	1	99	0.02	0.01	0.0834593	0.0907563
Lichen Sclerosus, Female-specific Study Group	3.12299	0.539317	32.4664	0.278033	1.11213	UCSF Cohort	6	85	2	89	0.0659341	0.021978	0.221774	0.321591
Lichen Sclerosus, Full Study Group	3.08375	0.53838	31.7988	0.281446	1.12579	UCSF Cohort	6	125	2	129	0.0458015	0.0152672	0.183608	0.318041
Lichen Sclerosus, Male-specific Study Group	NA	NA	NA	NA	NA	UCSF Cohort	0	40	0	40	NA	NA	NA	NA
Multiple Sclerosis, Female-specific Study Group	3.37508	0.862471	19.1891	0.0903044	0.270913	UCSF Cohort	10	519	3	526	0.0189036	0.00567108	0.125099	0.529755
Multiple Sclerosis, Full Study Group	2.35623	0.845248	7.52016	0.113028	0.339083	UCSF Cohort	14	778	6	786	0.0176768	0.00757576	0.0923995	0.451824
Multiple Sclerosis, Male-specific Study Group	1.33774	0.223932	9.2205	1	3	UCSF Cohort	4	259	3	260	0.0152091	0.0114068	0.0332663	0.0668315
Musculoskeletal, Female-specific Study Group	1.69889	1.18503	2.4563	0.00327717	0.0262174	UCSF Cohort	87	2251	52	2286	0.0372113	0.0222412	0.0888515	0.859467
Musculoskeletal, Full Study Group	1.96894	1.43555	2.72285	1.3393e-05	0.000107144	UCSF Cohort	122	3502	63	3561	0.0336645	0.0173841	0.104581	0.993645
Musculoskeletal, Male-specific Study Group	3.24168	1.60039	7.10975	0.000478482	0.00382786	UCSF Cohort	35	1251	11	1275	0.0272162	0.00855365	0.146225	0.959762
Myasthenia Gravis, Female-specific Study Group	2.01208	0.103354	120.038	1	3	UCSF Cohort	2	110	1	111	0.0178571	0.00892857	0.0787985	0.09069
Myasthenia Gravis, Full Study Group	2.52914	0.408825	26.8305	0.449463	1.34839	UCSF Cohort	5	221	2	224	0.0221239	0.00884956	0.110167	0.215965
Myasthenia Gravis, Male-specific Study Group	3.04051	0.240002	161.586	0.621674	1.86502	UCSF Cohort	3	111	1	113	0.0263158	0.00877193	0.138291	0.181194
Neurologic, Female-specific Study Group	3.55049	1.10736	14.8842	0.0297968	0.238375	UCSF Cohort	14	659	4	669	0.0208024	0.00594354	0.135128	0.698062
Neurologic, Full Study Group	2.65551	1.12389	6.96438	0.0232132	0.185705	UCSF Cohort	21	1083	8	1096	0.0190217	0.00724638	0.106263	0.704251
Neurologic, Male-specific Study Group	1.76124	0.443932	8.26609	0.54619	4.36952	UCSF Cohort	7	424	4	427	0.0162413	0.00928074	0.0626053	0.15095
Overall, Female-specific Study Group	2.08199	1.67902	2.59216	3.36166e-12	1.0085e-11	UCSF Cohort	268	7722	131	7859	0.0335419	0.0163955	0.111574	1
Overall, Full Study Group	2.10119	1.75377	2.52467	4.66823e-17	1.40047e-16	UCSF Cohort	379	13435	183	13631	0.0274359	0.0132474	0.102103	1
Overall, Male-specific Study Group	2.15651	1.53452	3.06518	3.79002e-06	1.13701e-05	UCSF Cohort	111	5713	52	5772	0.0190591	0.00892857	0.0877292	0.997233
Pernicious Anemia, Female-specific Study Group	2.48718	0.862129	8.17279	0.101154	0.202308	UCSF Cohort	14	115	6	123	0.108527	0.0465116	0.236663	0.47642
Pernicious Anemia, Full Study Group	3.37463	1.3546	9.56379	0.00620795	0.0124159	UCSF Cohort	22	196	7	211	0.100917	0.0321101	0.286221	0.848089
Pernicious Anemia, Male-specific Study Group	8.60919	1.11351	389.225	0.0343927	0.0687854	UCSF Cohort	8	81	1	88	0.0898876	0.011236	0.396594	0.753534
Polymyalgia Rheumatica, Female-specific Study Group	2.06965	0.942974	4.81197	0.0725979	0.290392	UCSF Cohort	22	306	11	317	0.0670732	0.0335366	0.155604	0.513095
Polymyalgia Rheumatica, Full Study Group	2.59321	1.2712	5.63026	0.00668902	0.0267561	UCSF Cohort	30	471	12	489	0.0598802	0.0239521	0.183651	0.828109
Polymyalgia Rheumatica, Male-specific Study Group	8.30032	1.09284	371.508	0.036642	0.146568	UCSF Cohort	8	165	1	172	0.0462428	0.00578035	0.281264	0.744073
Psoriasis, Female-specific Study Group	2.24349	1.00904	5.35456	0.0471396	0.188558	UCSF Cohort	22	588	10	600	0.0360656	0.0163934	0.125361	0.590727
Psoriasis, Full Study Group	2.31483	1.29305	4.30291	0.00344921	0.0137968	UCSF Cohort	41	1390	18	1413	0.0286513	0.0125786	0.11539	0.87004
Psoriasis, Male-specific Study Group	2.40645	0.99889	6.39251	0.050331	0.201324	UCSF Cohort	19	802	8	813	0.0231425	0.00974421	0.107692	0.587842
Rheumatoid Arthritis, Female-specific Study Group	1.64986	1.05812	2.60492	0.0259567	0.103827	UCSF Cohort	57	1664	35	1686	0.0331203	0.020337	0.0798278	0.648676
Rheumatoid Arthritis, Full Study Group	1.85969	1.25503	2.78911	0.00150298	0.00601191	UCSF Cohort	77	2413	42	2448	0.0309237	0.0168675	0.0930556	0.907159
Rheumatoid Arthritis, Male-specific Study Group	2.90495	1.17131	8.18032	0.0181357	0.0725428	UCSF Cohort	20	749	7	762	0.0260078	0.00910273	0.132846	0.740531
Sarcoidosis, Female-specific Study Group	1.25496	0.266306	6.40974	1	4	UCSF Cohort	5	224	4	225	0.0218341	0.0174673	0.0315101	0.0631225
Sarcoidosis, Full Study Group	2.01822	0.535603	9.2326	0.38413	1.53652	UCSF Cohort	8	402	4	406	0.0195122	0.0097561	0.0824202	0.218573
Sarcoidosis, Male-specific Study Group	Inf	0.414579	Inf	0.247922	0.99169	UCSF Cohort	3	178	0	181	0.0165746	0	0.258201	0.690179
Sjogrens Syndrome, Female-specific Study Group	1.88861	0.91133	4.09035	0.0924965	0.369986	UCSF Cohort	24	465	13	476	0.0490797	0.0265849	0.119226	0.461951
Sjogrens Syndrome, Full Study Group	2.20646	1.09356	4.68757	0.0250664	0.100266	UCSF Cohort	28	599	13	614	0.0446571	0.0207336	0.136867	0.678464
Sjogrens Syndrome, Male-specific Study Group	Inf	0.665952	Inf	0.122278	0.489111	UCSF Cohort	4	134	0	138	0.0289855	0	0.342169	0.811196
Spondyloarthritis, Female-specific Study Group	1.77336	0.442932	8.3894	0.543392	2.17357	UCSF Cohort	7	204	4	207	0.0331754	0.0189574	0.090078	0.15235
Spondyloarthritis, Full Study Group	2.01865	0.623333	7.582	0.298139	1.19256	UCSF Cohort	10	500	5	505	0.0196078	0.00980392	0.0826249	0.261428
Spondyloarthritis, Male-specific Study Group	3.01534	0.24055	158.949	0.623741	2.49496	UCSF Cohort	3	296	1	298	0.0100334	0.00334448	0.0849431	0.179787
Systemic Lupus Erythematosis, Female-specific Study Group	2.0108	0.623129	7.52947	0.29965	1.1986	UCSF Cohort	41	1719	25	1735	0.0232954	0.0142045	0.0675212	0.517201
Systemic Lupus Erythematosis, Full Study Group	2.01089	0.695351	6.55599	0.235856	0.943426	UCSF Cohort	51	2298	28	2321	0.0217114	0.01192	0.0769791	0.751175
Systemic Lupus Erythematosis, Male-specific Study Group	2.00755	0.103636	119.242	1	4	UCSF Cohort	10	579	3	586	0.0169779	0.00509338	0.118485	0.529269
Systemic sclerosis, Female-specific Study Group	1.16907	0.333535	4.24619	1	4	UCSF Cohort	10	863	5	868	0.0114547	0.00572738	0.0629608	0.260137
Systemic sclerosis, Full Study Group	0.887432	0.295668	2.61167	1	4	UCSF Cohort	12	1039	6	1045	0.0114177	0.00570885	0.062858	0.302209
Systemic sclerosis, Male-specific Study Group	0.329349	0.00620566	4.16505	0.622018	2.48807	UCSF Cohort	2	176	1	177	0.011236	0.00561798	0.0623515	0.0904863
Systemic, Female-specific Study Group	1.65502	0.977801	2.85336	0.0615387	0.49231	UCSF Cohort	7	448	6	449	0.0153846	0.0131868	0.0185345	0.0590002
Systemic, Full Study Group	1.83941	1.13363	3.04089	0.0120749	0.0965994	UCSF Cohort	8	574	9	573	0.0137457	0.0154639	-0.0143288	0.0568721
Systemic, Male-specific Study Group	3.37079	0.862036	19.1537	0.0905062	0.72405	UCSF Cohort	1	126	3	124	0.00787402	0.023622	-0.130908	0.180959
Type 1 Diabetes, Female-specific Study Group	2.1812	1.26455	3.87702	0.003829	0.015316	UCSF Cohort	45	1321	21	1345	0.0329429	0.0153733	0.116408	0.860437
Type 1 Diabetes, Full Study Group	1.97158	1.31109	3.00814	0.000767438	0.00306975	UCSF Cohort	74	2868	38	2904	0.025153	0.0129164	0.090746	0.935804
Type 1 Diabetes, Male-specific Study Group	1.71881	0.909119	3.34921	0.101286	0.405143	UCSF Cohort	29	1547	17	1559	0.018401	0.0107868	0.0640454	0.435689
Vascular Subtype, Female-specific Study Group	2.45452	0.792623	9.00863	0.137803	1.10242	UCSF Cohort	12	290	5	297	0.0397351	0.0165563	0.143304	0.421224
Vascular Subtype, Full Study Group	2.03027	0.758189	6.00368	0.184081	1.47265	UCSF Cohort	14	440	7	447	0.030837	0.0154185	0.104055	0.347657
Vascular Subtype, Male-specific Study Group	1	0.0716447	13.9578	1	8	UCSF Cohort	2	150	2	150	0.0131579	0.0131579	0	0.05
Vitiligo, Female-specific Study Group	4.23918	0.815844	42.0618	0.100364	0.401456	UCSF Cohort	8	90	2	96	0.0816327	0.0204082	0.292808	0.535765
Vitiligo, Full Study Group	4.17137	1.10296	23.3825	0.0319768	0.127907	UCSF Cohort	12	195	3	204	0.057971	0.0144928	0.244965	0.702704
Vitiligo, Male-specific Study Group	4.09062	0.396358	204.249	0.369199	1.4768	UCSF Cohort	4	105	1	108	0.0366973	0.00917431	0.193654	0.298291

## Sheet: Individual_Comorbidity Results
Analysis Description	Odds Ratio	lower_95CI_interval	upper_95CI_Interval	pval	corrected pval	Study Group	a	b	c	d	p1	p2	h	power
Overall, full group	1.44182	1.22071	1.70477	1.22347e-05	3.6704e-05	UCSF case-control	375	268	3511	3618	0.583204	0.492495	0.182195	0.993145
Overall, female group	1.4291	1.17209	1.74491	0.00034601	0.00103803	UCSF case-control	268	194	2140	2214	0.580087	0.491502	0.177863	0.953039
Overall, male group	1.48054	1.07985	2.03873	0.0138958	0.0416873	UCSF case-control	107	74	1371	1404	0.59116	0.494054	0.195238	0.720732
Vascular Subtype, male group	1	0.00641299	155.933	1	8	UCSF case-control	1	1	1	1	0.5	0.5	0	0.05
Vascular Subtype, full group	0.678032	0.217612	2.07222	0.608894	4.87115	UCSF case-control	16	19	15	12	0.457143	0.555556	-0.197161	0.120147
Vascular Subtype, female group	0.65961	0.20216	2.10412	0.59639	4.77112	UCSF case-control	15	18	14	11	0.454545	0.56	-0.211325	0.125341
Systemic Subtype, male group	1.54305	0.348843	7.08432	0.739519	5.91615	UCSF case-control	10	8	8	10	0.555556	0.444444	0.222682	0.102487
Systemic Subtype, full group	1	0.558509	1.79048	1	8	UCSF case-control	57	57	47	47	0.5	0.5	0	0.05
Systemic Subtype, female group	0.910495	0.476883	1.73595	0.878035	7.02428	UCSF case-control	47	49	39	37	0.489583	0.513158	-0.0471537	0.0608731
Neurologic Subtype, male group	2.90271	0.407568	24.4537	0.394856	3.15885	UCSF case-control	7	4	4	7	0.636364	0.363636	0.552453	0.2538
Neurologic Subtype, full group	1	0.369633	2.70538	1	8	UCSF case-control	20	20	18	18	0.5	0.5	0	0.05
Neurologic Subtype, female group	0.643782	0.189852	2.13052	0.585679	4.68543	UCSF case-control	13	16	14	11	0.448276	0.56	-0.223924	0.129966
Musculoskeletal Subtype, male group	1.77393	0.788654	4.04545	0.18452	1.47616	UCSF case-control	34	26	22	30	0.566667	0.423077	0.288191	0.330619
Musculoskeletal Subtype, full group	1.54855	1.03664	2.31931	0.0319656	0.255724	UCSF case-control	129	106	84	107	0.548936	0.439791	0.218741	0.612323
Musculoskeletal Subtype, female group	1.47293	0.919904	2.36569	0.111544	0.89235	UCSF case-control	95	80	62	77	0.542857	0.446043	0.193944	0.400277
Hematologic Subtype, male group	6.84691	1.01895	62.6953	0.04718	0.37744	UCSF case-control	10	4	3	9	0.714286	0.25	0.96651	0.690362
Hematologic Subtype, full group	6.32207	2.02205	22.0682	0.000640309	0.00512247	UCSF case-control	29	14	7	22	0.674419	0.241379	0.899955	0.962897
Hematologic Subtype, female group	5.91158	1.36389	31.8219	0.0133826	0.107061	UCSF case-control	19	10	4	13	0.655172	0.235294	0.873463	0.815815
Gastrointestinal Subtype, male group	0.67352	0.159012	2.76425	0.751186	6.00949	UCSF case-control	10	12	10	8	0.454545	0.555556	-0.202376	0.0975897
Gastrointestinal Subtype, full group	3.81296	1.78292	8.39945	0.000277905	0.00222324	UCSF case-control	50	28	19	41	0.641026	0.316667	0.661355	0.970717
Gastrointestinal Subtype, female group	8.92023	3.29644	26.4125	1.62153e-06	1.29722e-05	UCSF case-control	40	16	9	33	0.714286	0.214286	1.05116	0.999288
Endocrine Subtype, male group	1.58285	0.731151	3.46094	0.276212	2.2097	UCSF case-control	36	29	25	32	0.553846	0.438596	0.231019	0.246697
Endocrine Subtype, full group	2.56696	1.65705	4.00292	1.18971e-05	9.51769e-05	UCSF case-control	131	88	59	102	0.598174	0.36646	0.467993	0.994583
Endocrine Subtype, female group	3.29887	1.90449	5.79565	7.66089e-06	6.12871e-05	UCSF case-control	95	59	34	70	0.616883	0.326923	0.589418	0.996363
Dermatologic Subtype, male group	5.27431	1.59555	19.0825	0.00411737	0.0329389	UCSF case-control	21	9	9	21	0.7	0.3	0.823034	0.890208
Dermatologic Subtype, full group	3.88298	1.95309	7.90446	4.33757e-05	0.000347005	UCSF case-control	59	32	24	51	0.648352	0.32	0.669507	0.990175
Dermatologic Subtype, female group	3.26523	1.37191	8.05081	0.00565759	0.0452607	UCSF case-control	38	23	15	30	0.622951	0.333333	0.588287	0.849369
Addison's_Disease , female group	0	0	39.0005	1	4	UCSF case-control	0	1	1	0	0	1	-3.14159	NA
Addison's_Disease , full group	0	0	39.0005	1	4	UCSF case-control	0	1	1	0	0	1	-3.14159	NA
Addison's_Disease , male group	NA	NA	NA	NA	NA	UCSF case-control	0	0	0	0	NA	NA	NA	NA
ANCA_Vasculitis , female group	3.10575	0.067403	350.561	1	2	UCSF case-control	2	1	1	2	0.666667	0.333333	0.679674	0.132374
ANCA_Vasculitis , full group	3.10575	0.067403	350.561	1	2	UCSF case-control	2	1	1	2	0.666667	0.333333	0.679674	0.132374
ANCA_Vasculitis , male group	NA	NA	NA	NA	NA	UCSF case-control	0	0	0	0	NA	NA	NA	NA
Autoimmune_Hepatitis , female group	Inf	0.21942	Inf	0.333333	1	UCSF case-control	2	0	0	2	1	0	3.14159	0.881324
Autoimmune_Hepatitis , full group	Inf	0.21942	Inf	0.333333	1	UCSF case-control	2	0	0	2	1	0	3.14159	0.881324
Autoimmune_Hepatitis , male group	NA	NA	NA	NA	NA	UCSF case-control	0	0	0	0	NA	NA	NA	NA
Autoimmune_Thyroiditis , female group	3.18262	1.42816	7.30835	0.00331275	0.013251	UCSF case-control	45	28	17	34	0.616438	0.333333	0.574872	0.882978
Autoimmune_Thyroiditis , full group	4.02396	1.9438	8.57148	7.18357e-05	0.000287343	UCSF case-control	56	31	20	45	0.643678	0.307692	0.686257	0.986988
Autoimmune_Thyroiditis , male group	11.905	1.72815	119.547	0.00702821	0.0281129	UCSF case-control	11	3	3	11	0.785714	0.214286	1.21649	0.895907
Celiac_Disease , female group	40.8363	2.46649	3072.53	0.0033731	0.0101193	UCSF case-control	8	1	1	8	0.888889	0.111111	1.78225	0.965677
Celiac_Disease , full group	20.443	2.20027	352.329	0.00332895	0.00998685	UCSF case-control	10	2	2	10	0.833333	0.166667	1.45946	0.94684
Celiac_Disease , male group	3.10575	0.067403	350.561	1	3	UCSF case-control	2	1	1	2	0.666667	0.333333	0.679674	0.132374
Cutaneous_Lupus , female group	Inf	0.0256407	Inf	1	4	UCSF case-control	1	0	0	1	1	0	3.14159	NA
Cutaneous_Lupus , full group	Inf	0.21942	Inf	0.333333	1.33333	UCSF case-control	2	0	0	2	1	0	3.14159	0.881324
Cutaneous_Lupus , male group	Inf	0.0256407	Inf	1	4	UCSF case-control	1	0	0	1	1	0	3.14159	NA
Graves_Disease , female group	22.1294	2.89666	310.334	0.000678918	0.00271567	UCSF case-control	13	3	2	12	0.8125	0.142857	1.47073	0.980246
Graves_Disease , full group	7.26215	1.37694	48.1719	0.0149192	0.0596767	UCSF case-control	13	5	4	12	0.722222	0.25	0.984153	0.817093
Graves_Disease , male group	0	0	4.55748	0.333333	1.33333	UCSF case-control	0	2	2	0	0	1	-3.14159	0.881324
Guillain-Barre_Syndrome , female group	Inf	0.21942	Inf	0.333333	1	UCSF case-control	2	0	0	2	1	0	3.14159	0.881324
Guillain-Barre_Syndrome , full group	Inf	0.21942	Inf	0.333333	1	UCSF case-control	2	0	0	2	1	0	3.14159	0.881324
Guillain-Barre_Syndrome , male group	NA	NA	NA	NA	NA	UCSF case-control	0	0	0	0	NA	NA	NA	NA
Idiopathic_Thrombocytic_Purpura , female group	0.44338	0.00607605	11.0056	1	2	UCSF case-control	5	6	2	1	0.454545	0.666667	-0.430872	0.101444
Idiopathic_Thrombocytic_Purpura , full group	0.295613	0.0220363	2.47486	0.370709	0.741419	UCSF case-control	7	10	5	2	0.411765	0.714286	-0.620311	0.281813
Idiopathic_Thrombocytic_Purpura , male group	0.203327	0.00256041	4.58619	0.52381	1.04762	UCSF case-control	2	4	3	1	0.333333	0.75	-0.863436	0.267348
Inflammatory_Bowel_Disease , female group	6.03946	2.04556	19.5639	0.000462253	0.00138676	UCSF case-control	31	15	8	24	0.673913	0.25	0.87885	0.968409
Inflammatory_Bowel_Disease , full group	2.77901	1.2152	6.53414	0.0132762	0.0398286	UCSF case-control	40	26	17	31	0.606061	0.354167	0.509714	0.766398
Inflammatory_Bowel_Disease , male group	0.644487	0.138455	2.88136	0.737986	2.21396	UCSF case-control	9	11	9	7	0.45	0.5625	-0.225495	0.103172
Inflammatory_Myositis , female group	0.777733	0.149278	3.93495	1	4	UCSF case-control	9	10	7	6	0.473684	0.538462	-0.129655	0.0649928
Inflammatory_Myositis , full group	1.44579	0.371615	5.79361	0.75967	3.03868	UCSF case-control	14	12	8	10	0.538462	0.444444	0.18834	0.0942196
Inflammatory_Myositis , male group	7.95544	0.4309	585.202	0.242424	0.969697	UCSF case-control	5	2	1	4	0.714286	0.2	1.08641	0.45843
Large_Vessel_Vasculitis , female group	0.750536	0.226281	2.44952	0.787491	1.57498	UCSF case-control	15	17	13	11	0.46875	0.541667	-0.145971	0.0840925
Large_Vessel_Vasculitis , full group	0.765385	0.241986	2.38773	0.794775	1.58955	UCSF case-control	16	18	14	12	0.470588	0.538462	-0.135857	0.08169
Large_Vessel_Vasculitis , male group	1	0.00641299	155.933	1	2	UCSF case-control	1	1	1	1	0.5	0.5	0	0.05
Lichen_Sclerosus , female group	6.78852	0.419982	456.287	0.265734	1.06294	UCSF case-control	6	3	1	4	0.666667	0.2	0.983338	0.422015
Lichen_Sclerosus , full group	2.79346	0.248566	45.763	0.608392	2.43357	UCSF case-control	6	4	2	4	0.6	0.333333	0.541195	0.182214
Lichen_Sclerosus , male group	0	0	39.0005	1	4	UCSF case-control	0	1	1	0	0	1	-3.14159	NA
Multiple_Sclerosis , female group	0.449932	0.101796	1.86209	0.340644	1.02193	UCSF case-control	9	13	11	7	0.409091	0.611111	-0.406928	0.248978
Multiple_Sclerosis , full group	0.737749	0.213748	2.50212	0.781251	2.34375	UCSF case-control	13	15	13	11	0.464286	0.541667	-0.15492	0.0862211
Multiple_Sclerosis , male group	3.52895	0.232322	78.3646	0.5671	1.7013	UCSF case-control	4	2	2	4	0.666667	0.333333	0.679674	0.217744
Myasthenia_Gravis , female group	0.483101	0.0193187	9.42971	1	3	UCSF case-control	2	3	3	2	0.4	0.6	-0.402716	0.0975881
Myasthenia_Gravis , full group	1	0.125892	7.94334	1	3	UCSF case-control	5	5	5	5	0.5	0.5	0	0.05
Myasthenia_Gravis , male group	2.06996	0.106048	51.7634	1	3	UCSF case-control	3	2	2	3	0.6	0.4	0.402716	0.0975881
Pernicious_Anemia , female group	18.4232	2.6203	237.496	0.000965052	0.0019301	UCSF case-control	14	4	2	12	0.777778	0.142857	1.38463	0.972926
Pernicious_Anemia , full group	47.6121	7.56658	569.401	2.17751e-07	4.35502e-07	UCSF case-control	22	4	2	20	0.846154	0.0909091	1.72292	0.999967
Pernicious_Anemia , male group	Inf	6.78756	Inf	0.0001554	0.0003108	UCSF case-control	8	0	0	8	1	0	3.14159	0.999992
Polymyalgia_Rheumatica , female group	1.39009	0.500963	3.91145	0.637847	2.55139	UCSF case-control	23	20	14	17	0.534884	0.451613	0.16675	0.10906
Polymyalgia_Rheumatica , full group	1.27463	0.536938	3.04686	0.686472	2.74589	UCSF case-control	30	27	20	23	0.526316	0.465116	0.12248	0.0930718
Polymyalgia_Rheumatica , male group	1	0.165721	6.03424	1	4	UCSF case-control	7	7	6	6	0.5	0.5	0	0.05
Psoriasis , female group	1.93094	0.695417	5.50972	0.240541	0.962163	UCSF case-control	24	18	13	19	0.571429	0.40625	0.331964	0.293167
Psoriasis , full group	2.68076	1.22785	5.98439	0.0113378	0.0453511	UCSF case-control	41	26	21	36	0.61194	0.368421	0.492088	0.779631
Psoriasis , male group	4.36864	1.1941	17.5975	0.0227074	0.0908297	UCSF case-control	17	8	8	17	0.68	0.32	0.736536	0.740242
Rheumatoid_Arthritis , female group	1.53335	0.854967	2.76469	0.162984	0.651935	UCSF case-control	63	52	41	52	0.547826	0.44086	0.214356	0.336422
Rheumatoid_Arthritis , full group	1.54691	0.936937	2.56406	0.0912432	0.364973	UCSF case-control	84	69	55	70	0.54902	0.44	0.218487	0.441341
Rheumatoid_Arthritis , male group	1.57764	0.556765	4.55644	0.471976	1.8879	UCSF case-control	21	17	14	18	0.552632	0.4375	0.230786	0.160863
Sarcoidosis , female group	1.55841	0.165713	16.4335	1	4	UCSF case-control	6	5	3	4	0.545455	0.428571	0.234382	0.0773279
Sarcoidosis , full group	1.30061	0.2468	7.0653	1	4	UCSF case-control	9	8	6	7	0.529412	0.461538	0.135857	0.0657167
Sarcoidosis , male group	1	0.0639203	15.6445	1	4	UCSF case-control	3	3	3	3	0.5	0.5	0	0.05
Sjogrens_Syndrome , female group	2.50794	0.93386	6.99848	0.0708878	0.283551	UCSF case-control	29	20	12	21	0.591837	0.363636	0.460949	0.534677
Sjogrens_Syndrome , full group	2.64962	1.06001	6.84843	0.035693	0.142772	UCSF case-control	33	22	14	25	0.6	0.358974	0.487289	0.643493
Sjogrens_Syndrome , male group	3.52895	0.232322	78.3646	0.5671	2.2684	UCSF case-control	4	2	2	4	0.666667	0.333333	0.679674	0.217744
Spondyloarthritis , female group	2.02883	0.286707	16.0874	0.669921	2.67969	UCSF case-control	7	5	4	6	0.583333	0.4	0.368806	0.138359
Spondyloarthritis , full group	1.24225	0.27956	5.62383	1	4	UCSF case-control	10	9	8	9	0.526316	0.470588	0.111513	0.0628768
Spondyloarthritis , male group	0.586426	0.0427671	7.05356	1	4	UCSF case-control	3	4	4	3	0.428571	0.571429	-0.286695	0.0835546
Systemic_Lupus_Erythematosis , female group	0.378204	0.111791	1.2153	0.113499	0.453997	UCSF case-control	12	19	17	10	0.387097	0.62963	-0.490026	0.460856
Systemic_Lupus_Erythematosis , full group	0.387475	0.127477	1.13005	0.088282	0.353128	UCSF case-control	14	22	20	12	0.388889	0.625	-0.476773	0.501009
Systemic_Lupus_Erythematosis , male group	0.483101	0.0193187	9.42971	1	4	UCSF case-control	2	3	3	2	0.4	0.6	-0.402716	0.0975881
Systemic_sclerosis , female group	0.200849	0.0401665	0.8632	0.0277827	0.111131	UCSF case-control	8	16	13	5	0.333333	0.722222	-0.800391	0.728077
Systemic_sclerosis , full group	0.268297	0.0599039	1.07756	0.066585	0.26634	UCSF case-control	9	16	13	6	0.36	0.684211	-0.661104	0.584038
Systemic_sclerosis , male group	Inf	0.0256407	Inf	1	4	UCSF case-control	1	0	0	1	1	0	3.14159	NA
Type_1_Diabetes , female group	3.4991	1.58285	8.02887	0.00119243	0.00476972	UCSF case-control	53	34	15	34	0.609195	0.306122	0.61836	0.933459
Type_1_Diabetes , full group	2.14149	1.2319	3.75684	0.00582947	0.0233179	UCSF case-control	83	61	38	60	0.576389	0.387755	0.379798	0.826471
Type_1_Diabetes , male group	1.25332	0.545697	2.89547	0.697026	2.7881	UCSF case-control	30	27	23	26	0.526316	0.469388	0.113919	0.0900023
Vitiligo , female group	27.3263	2.058	1740.08	0.00547749	0.02191	UCSF case-control	9	2	1	8	0.818182	0.111111	1.5809	0.940302
Vitiligo , full group	58.3198	4.94861	3465.08	6.87994e-05	0.000275198	UCSF case-control	13	2	1	12	0.866667	0.0769231	1.83194	0.997977
Vitiligo , male group	Inf	1.33906	Inf	0.0285714	0.114286	UCSF case-control	4	0	0	4	1	0	3.14159	0.993484
Overall, full group	1.31135	1.12134	1.5348	0.000606419	0.00181926	UCSF cohort	383	13409	294	13498	0.0277697	0.0213167	0.0417948	0.934576
Overall, female group	1.35873	1.12523	1.64282	0.00127108	0.00381323	UCSF cohort	272	7708	202	7778	0.0340852	0.0253133	0.0518131	0.90539
Overall, male group	1.21052	0.907591	1.61776	0.202365	0.607094	UCSF cohort	111	5701	92	5720	0.0190984	0.0158293	0.0249836	0.270356
Dermatologic Subtype, female group	2.04398	1.11998	3.85723	0.0179102	0.143281	UCSF cohort	36	803	18	821	0.0429082	0.0214541	0.123305	0.714149
Dermatologic Subtype, full group	1.9332	1.22445	3.10609	0.00371813	0.029745	UCSF cohort	59	1757	31	1785	0.032489	0.0170705	0.100418	0.856773
Dermatologic Subtype, male group	1.78725	0.86233	3.86533	0.128924	1.03139	UCSF cohort	23	954	13	964	0.0235415	0.013306	0.0768631	0.397122
Endocrine Subtype, female group	1.40955	0.996555	2.00364	0.0524314	0.419451	UCSF cohort	85	2061	61	2085	0.0396086	0.028425	0.0619012	0.527027
Endocrine Subtype, full group	1.35903	1.02063	1.81517	0.0352445	0.281956	UCSF cohort	120	3879	89	3910	0.0300075	0.0222556	0.0487261	0.586638
Endocrine Subtype, male group	1.25473	0.738111	2.15095	0.446056	3.56845	UCSF cohort	35	1818	28	1825	0.0188883	0.0151106	0.0292681	0.144695
Gastrointestinal Subtype, female group	1.88103	1.05541	3.44581	0.0307611	0.246089	UCSF cohort	37	995	20	1012	0.0358527	0.0193798	0.101666	0.636633
Gastrointestinal Subtype, full group	1.37232	0.852112	2.23076	0.207957	1.66365	UCSF cohort	45	1858	33	1870	0.0236469	0.017341	0.044638	0.280356
Gastrointestinal Subtype, male group	0.611993	0.218691	1.60233	0.380395	3.04316	UCSF cohort	8	863	13	858	0.00918485	0.0149254	-0.052981	0.197549
Hematologic Subtype, female group	2.50713	0.970885	7.25857	0.058895	0.47116	UCSF cohort	17	296	7	306	0.0543131	0.0223642	0.17021	0.567264
Hematologic Subtype, full group	1.89327	0.942367	3.9626	0.0758798	0.607039	UCSF cohort	26	601	14	613	0.0414673	0.0223285	0.110161	0.49627
Hematologic Subtype, male group	1.29361	0.422616	4.14297	0.801071	6.40857	UCSF cohort	9	305	7	307	0.0286624	0.022293	0.0405008	0.0799868
Musculoskeletal Subtype, female group	1.42883	1.01747	2.01668	0.0389381	0.311505	UCSF cohort	89	2261	63	2287	0.0378723	0.0268085	0.0627688	0.576008
Musculoskeletal Subtype, full group	1.53022	1.14366	2.05646	0.00365692	0.0292554	UCSF cohort	124	3505	82	3547	0.0341692	0.0225958	0.0700551	0.847123
Musculoskeletal Subtype, male group	1.86534	1.03173	3.47209	0.0381447	0.305157	UCSF cohort	35	1244	19	1260	0.0273651	0.0148554	0.0880033	0.6047
Neurologic Subtype, female group	0.600574	0.283071	1.23023	0.181588	1.4527	UCSF cohort	14	656	23	647	0.0208955	0.0343284	-0.0825897	0.327218
Neurologic Subtype, full group	0.649696	0.353606	1.17048	0.163814	1.31051	UCSF cohort	21	1080	32	1069	0.0190736	0.0290645	-0.06554	0.336668
Neurologic Subtype, male group	0.77434	0.242684	2.36091	0.801772	6.41418	UCSF cohort	7	424	9	422	0.0162413	0.0208817	-0.0344475	0.0797729
Systemic Subtype, female group	1.13841	0.710305	1.83124	0.649241	5.19393	UCSF cohort	42	1712	37	1717	0.0239453	0.0210946	0.0192228	0.0878745
Systemic Subtype, full group	1.08518	0.715533	1.64882	0.761869	6.09495	UCSF cohort	52	2293	48	2297	0.0221748	0.0204691	0.0118105	0.0689377
Systemic Subtype, male group	0.907608	0.34266	2.37428	1	8	UCSF cohort	10	581	11	580	0.0169205	0.0186125	-0.0128123	0.0555751
Vascular Subtype, female group	0.860903	0.369764	1.9783	0.84698	6.77584	UCSF cohort	13	290	15	288	0.0429043	0.049505	-0.031462	0.0673498
Vascular Subtype, full group	0.741723	0.348384	1.54664	0.491043	3.92835	UCSF cohort	15	440	20	435	0.032967	0.043956	-0.0572863	0.138931
Vascular Subtype, male group	0.393127	0.0368776	2.44736	0.447656	3.58125	UCSF cohort	2	150	5	147	0.0131579	0.0328947	-0.134835	0.217232
Addison's_Disease , female group	0	0	0	NA	NA	UCSF cohort	0	24	0	24	NA	NA	NA	NA
Addison's_Disease , full group	0	0	0	NA	NA	UCSF cohort	0	60	0	60	NA	NA	NA	NA
Addison's_Disease , male group	0	0	0	NA	NA	UCSF cohort	0	36	0	36	NA	NA	NA	NA
ANCA_Vasculitis , female group	0.48857	0.0429284	3.53125	0.681078	1.36216	UCSF cohort	2	73	4	71	0.0266667	0.0533333	-0.13802	0.134989
ANCA_Vasculitis , full group	0.392476	0.0367651	2.44773	0.447137	0.894274	UCSF cohort	2	137	5	134	0.0143885	0.0359712	-0.14115	0.217597
ANCA_Vasculitis , male group	0	0	39.0005	1	2	UCSF cohort	0	64	1	63	0	0.015625	-0.250656	0.29426
Autoimmune_Hepatitis , female group	2.00847	0.103578	119.403	1	3	UCSF cohort	2	157	1	158	0.0125786	0.00628931	0.0660047	0.0905274
Autoimmune_Hepatitis , full group	2.00633	0.103712	119.027	1	3	UCSF cohort	2	210	1	211	0.00943396	0.00471698	0.0570951	0.0904312
Autoimmune_Hepatitis , male group	0	0	0	NA	NA	UCSF cohort	0	53	0	53	NA	NA	NA	NA
Autoimmune_Thyroiditis , female group	1.90761	1.08152	3.45259	0.0240818	0.0963271	UCSF cohort	39	651	21	669	0.0565217	0.0304348	0.129377	0.671164
Autoimmune_Thyroiditis , full group	2.14364	1.28011	3.68063	0.00278588	0.0111435	UCSF cohort	50	886	24	912	0.0534188	0.025641	0.144827	0.879626
Autoimmune_Thyroiditis , male group	3.78273	0.982516	21.3756	0.053911	0.215644	UCSF cohort	11	235	3	243	0.0447154	0.0121951	0.204823	0.622352
Celiac_Disease , female group	4.17026	0.810839	41.074	0.102793	0.308378	UCSF cohort	8	126	2	132	0.0597015	0.0149254	0.248725	0.530298
Celiac_Disease , full group	2.5699	0.726322	11.4139	0.172187	0.516562	UCSF cohort	10	199	4	205	0.0478469	0.0191388	0.163469	0.386469
Celiac_Disease , male group	1	0.0707523	14.1338	1	3	UCSF cohort	2	73	2	73	0.0266667	0.0266667	0	0.05
Cutaneous_Lupus , female group	1	0.0125533	79.6604	1	4	UCSF cohort	1	64	1	64	0.0153846	0.0153846	0	0.05
Cutaneous_Lupus , full group	2.0162	0.103099	120.763	1	4	UCSF cohort	2	82	1	83	0.0238095	0.0119048	0.0911914	0.0908749
Cutaneous_Lupus , male group	Inf	0.0256407	Inf	1	4	UCSF cohort	1	18	0	19	0.0526316	0	0.462955	0.297356
Graves_Disease , female group	1.79907	0.687094	5.06156	0.273751	1.09501	UCSF cohort	14	204	8	210	0.0642202	0.0366972	0.126909	0.263224
Graves_Disease , full group	1.78501	0.686503	4.99053	0.277233	1.10893	UCSF cohort	14	286	8	292	0.0466667	0.0266667	0.107414	0.260182
Graves_Disease , male group	0	0	0	NA	NA	UCSF cohort	0	82	0	82	NA	NA	NA	NA
Guillain-Barre_Syndrome , female group	0.650948	0.0513021	6.06607	1	3	UCSF cohort	2	34	3	33	0.0555556	0.0833333	-0.109803	0.0752106
Guillain-Barre_Syndrome , full group	0.490835	0.0433769	3.52284	0.682349	2.04705	UCSF cohort	2	91	4	89	0.0215054	0.0430108	-0.123457	0.134303
Guillain-Barre_Syndrome , male group	0	0	39.0005	1	3	UCSF cohort	0	57	1	56	0	0.0175439	-0.265687	0.294418
Idiopathic_Thrombocytic_Purpura , female group	1	0.132148	7.56725	1	2	UCSF cohort	3	180	3	180	0.0163934	0.0163934	0	0.05
Idiopathic_Thrombocytic_Purpura , full group	0.620708	0.158356	2.17335	0.577942	1.15588	UCSF cohort	5	403	8	400	0.0122549	0.0196078	-0.059121	0.134829
Idiopathic_Thrombocytic_Purpura , male group	0.39537	0.0372674	2.44605	0.449446	0.898893	UCSF cohort	2	223	5	220	0.00888889	0.0222222	-0.110416	0.215976
Inflammatory_Bowel_Disease , female group	1.67144	0.874808	3.28507	0.129303	0.387909	UCSF cohort	28	726	17	737	0.0371353	0.0225464	0.0863871	0.388868
Inflammatory_Bowel_Disease , full group	1.25586	0.737959	2.15519	0.445138	1.33541	UCSF cohort	35	1469	28	1476	0.0232713	0.018617	0.0325521	0.145086
Inflammatory_Bowel_Disease , male group	0.633132	0.206888	1.7998	0.477992	1.43398	UCSF cohort	7	743	11	739	0.00933333	0.0146667	-0.0492879	0.159108
Inflammatory_Myositis , female group	0.853805	0.233315	3.01619	1	4	UCSF cohort	6	237	7	236	0.0246914	0.0288066	-0.0255237	0.0591159
Inflammatory_Myositis , full group	1.10292	0.419386	2.93649	1	4	UCSF cohort	11	358	10	359	0.0298103	0.0271003	0.0163035	0.0556367
Inflammatory_Myositis , male group	1.69073	0.320922	11.1275	0.722125	2.8885	UCSF cohort	5	121	3	123	0.0396825	0.0238095	0.0912481	0.111919
Large_Vessel_Vasculitis , female group	1	0.417517	2.39511	1	2	UCSF cohort	13	241	13	241	0.0511811	0.0511811	0	0.05
Large_Vessel_Vasculitis , full group	0.87731	0.400821	1.90156	0.856778	1.71356	UCSF cohort	15	339	17	337	0.0423729	0.0480226	-0.0272093	0.0651426
Large_Vessel_Vasculitis , male group	0.49149	0.0435074	3.5204	0.682717	1.36543	UCSF cohort	2	98	4	96	0.02	0.04	-0.118922	0.134105
Lichen_Sclerosus , female group	Inf	1.21347	Inf	0.0287577	0.115031	UCSF cohort	6	87	0	93	0.0645161	0	0.513628	0.938525
Lichen_Sclerosus , full group	Inf	1.20225	Inf	0.0295013	0.118005	UCSF cohort	6	127	0	133	0.0451128	0	0.428056	0.937082
Lichen_Sclerosus , male group	0	0	0	NA	NA	UCSF cohort	0	40	0	40	NA	NA	NA	NA
Multiple_Sclerosis , female group	0.580554	0.235167	1.3575	0.24163	0.72489	UCSF cohort	10	516	17	509	0.0190114	0.0323194	-0.0848723	0.28018
Multiple_Sclerosis , full group	0.601813	0.284066	1.23086	0.182516	0.547547	UCSF cohort	14	774	23	765	0.0177665	0.0291878	-0.0759955	0.326077
Multiple_Sclerosis , male group	0.662018	0.135791	2.82916	0.751526	2.25458	UCSF cohort	4	258	6	256	0.0152672	0.0229008	-0.0560732	0.0983597
Myasthenia_Gravis , female group	0.661774	0.054292	5.8957	1	3	UCSF cohort	2	109	3	108	0.018018	0.027027	-0.0610221	0.0739928
Myasthenia_Gravis , full group	1	0.226712	4.41088	1	3	UCSF cohort	5	220	5	220	0.0222222	0.0222222	0	0.05
Myasthenia_Gravis , male group	1.51079	0.169674	18.4063	1	3	UCSF cohort	3	111	2	112	0.0263158	0.0175439	0.0601957	0.0739782
Pernicious_Anemia , female group	3.7815	1.14482	16.221	0.02543	0.0508599	UCSF cohort	14	117	4	127	0.10687	0.0305344	0.314779	0.721606
Pernicious_Anemia , full group	3.7535	1.42781	11.6085	0.00454882	0.00909763	UCSF cohort	21	199	6	214	0.0954545	0.0272727	0.296384	0.874626
Pernicious_Anemia , male group	3.68882	0.676132	37.4243	0.168471	0.336942	UCSF cohort	7	82	2	87	0.0786517	0.0224719	0.267577	0.430628
Polymyalgia_Rheumatica , female group	1.89181	0.878406	4.27249	0.111686	0.446743	UCSF cohort	22	304	12	314	0.0674847	0.0368098	0.139473	0.428947
Polymyalgia_Rheumatica , full group	1.92995	1.00368	3.8444	0.0485963	0.194385	UCSF cohort	30	467	16	481	0.0603622	0.0321932	0.135654	0.570844
Polymyalgia_Rheumatica , male group	2.04491	0.535355	9.46317	0.37905	1.5162	UCSF cohort	8	163	4	167	0.0467836	0.0233918	0.128944	0.222151
Psoriasis , female group	1.48367	0.727345	3.10767	0.316511	1.26604	UCSF cohort	22	587	15	594	0.0361248	0.0246305	0.0672718	0.216774
Psoriasis , full group	1.4778	0.88641	2.49643	0.143109	0.572438	UCSF cohort	41	1387	28	1400	0.0287115	0.0196078	0.0595529	0.35638
Psoriasis , male group	1.47215	0.684455	3.26672	0.372344	1.48938	UCSF cohort	19	800	13	806	0.023199	0.015873	0.0531671	0.189529
Rheumatoid_Arthritis , female group	1.38503	0.913439	2.11495	0.131304	0.525217	UCSF cohort	59	1679	43	1695	0.0339471	0.0247411	0.0547142	0.364451
Rheumatoid_Arthritis , full group	1.47796	1.02744	2.13978	0.0345416	0.138167	UCSF cohort	79	2419	54	2444	0.0316253	0.0216173	0.0624457	0.597538
Rheumatoid_Arthritis , male group	1.83956	0.833418	4.28205	0.145443	0.581774	UCSF cohort	20	740	11	749	0.0263158	0.0144737	0.0846855	0.37876
Sarcoidosis , female group	0.829921	0.19731	3.31683	1	4	UCSF cohort	5	222	6	221	0.0220264	0.0264317	-0.0286797	0.0607618
Sarcoidosis , full group	0.886798	0.294481	2.61866	1	4	UCSF cohort	8	400	9	399	0.0196078	0.0220588	-0.0171679	0.0569159
Sarcoidosis , male group	1	0.132129	7.56838	1	4	UCSF cohort	3	178	3	178	0.0165746	0.0165746	0	0.05
Sjogrens_Syndrome , female group	2.24105	1.04271	5.12891	0.037422	0.149688	UCSF cohort	24	465	11	478	0.0490798	0.0224949	0.145684	0.624776
Sjogrens_Syndrome , full group	2.20637	1.09354	4.68731	0.0250703	0.100281	UCSF cohort	28	600	13	615	0.044586	0.0207006	0.136754	0.678441
Sjogrens_Syndrome , male group	2.02464	0.284788	22.731	0.684078	2.73631	UCSF cohort	4	135	2	137	0.028777	0.0143885	0.100441	0.133376
Spondyloarthritis , female group	1.41269	0.378857	5.7416	0.771109	3.08443	UCSF cohort	7	202	5	204	0.0334928	0.0239234	0.0575045	0.0904327
Spondyloarthritis , full group	1.43671	0.48916	4.48504	0.626087	2.50435	UCSF cohort	10	495	7	498	0.019802	0.0138614	0.0463601	0.114112
Spondyloarthritis , male group	1.50409	0.171003	18.1241	1	4	UCSF cohort	3	293	2	294	0.0101351	0.00675676	0.0371038	0.0736503
Systemic_Lupus_Erythematosis , female group	0.606295	0.257123	1.36492	0.260893	1.04357	UCSF cohort	11	857	18	850	0.0126728	0.0207373	-0.0633886	0.261796
Systemic_Lupus_Erythematosis , full group	0.585911	0.269582	1.22329	0.171833	0.687333	UCSF cohort	13	1033	22	1024	0.0124283	0.0210325	-0.0676492	0.340074
Systemic_Lupus_Erythematosis , male group	0.495265	0.0442648	3.50637	0.684837	2.73935	UCSF cohort	2	176	4	174	0.011236	0.0224719	-0.0885485	0.132972
Systemic_sclerosis , female group	0.630989	0.20541	1.80122	0.476216	1.90486	UCSF cohort	7	447	11	443	0.0154185	0.0242291	-0.0635997	0.159995
Systemic_sclerosis , full group	0.56573	0.203947	1.45814	0.281654	1.12662	UCSF cohort	8	574	14	568	0.0137457	0.024055	-0.076426	0.256386
Systemic_sclerosis , male group	0.32938	0.00620682	4.16494	0.622041	2.48817	UCSF cohort	1	127	3	125	0.0078125	0.0234375	-0.130387	0.180943
Type_1_Diabetes , female group	1.19544	0.749041	1.9173	0.498748	1.99499	UCSF cohort	44	1315	37	1322	0.0323767	0.0272259	0.03032	0.124057
Type_1_Diabetes , full group	1.16275	0.815161	1.66249	0.435005	1.74002	UCSF cohort	73	2863	63	2873	0.0248638	0.0214578	0.0226593	0.139804
Type_1_Diabetes , male group	1.11751	0.632054	1.98523	0.785865	3.14346	UCSF cohort	29	1548	26	1551	0.0183893	0.016487	0.0145385	0.0693019
Vitiligo , female group	4.82289	0.960958	47.0826	0.0579993	0.231997	UCSF cohort	9	88	2	95	0.0927835	0.0206186	0.330866	0.63468
Vitiligo , full group	6.84264	1.51919	63.2931	0.00641336	0.0256534	UCSF cohort	13	194	2	205	0.0628019	0.00966184	0.309699	0.883126
Vitiligo , male group	Inf	0.667475	Inf	0.121583	0.486333	UCSF cohort	4	106	0	110	0.0363636	0	0.383735	0.812163
Addison's_Disease, female group	NA	NA	NA	NA	NA	Stanford case-control	0	0	0	0	NA	NA	NA	NA
Addison's_Disease, full group	NA	NA	NA	NA	NA	Stanford case-control	0	0	0	0	NA	NA	NA	NA
Addison's_Disease, male group	NA	NA	NA	NA	NA	Stanford case-control	0	0	0	0	NA	NA	NA	NA
ANCA_Vasculitis, female group	2.41422	0.0847468	195.653	0.545455	2	Stanford case-control	4	3	1	2	0.571429	0.333333	0.483184	0.107783
ANCA_Vasculitis, full group	4.34109	0.222201	313.042	1	1.09091	Stanford case-control	5	3	1	3	0.625	0.25	0.776279	0.244997
ANCA_Vasculitis, male group	Inf	0.0256407	Inf	1	2	Stanford case-control	1	0	0	1	1	0	3.14159	NA
Autoimmune_Hepatitis, female group	1	0.0767497	13.0294	0.637186	3	Stanford case-control	4	4	3	3	0.5	0.5	0	0.05
Autoimmune_Hepatitis, full group	2.37182	0.265176	25.5296	1	1.91156	Stanford case-control	6	4	3	5	0.6	0.375	0.454038	0.159753
Autoimmune_Hepatitis, male group	NA	NA	NA	NA	NA	Stanford case-control	2	0	0	2	1	0	3.14159	0.881324
Autoimmune_Thyroiditis, female group	1.16208	0.506185	2.67921	0.608723	3.3833	Stanford case-control	34	32	21	23	0.515152	0.477273	0.0757779	0.0675405
Autoimmune_Thyroiditis, full group	1.26087	0.612303	2.60883	0.845825	2.43489	Stanford case-control	44	40	27	31	0.52381	0.465517	0.116657	0.104969
Autoimmune_Thyroiditis, male group	NA	NA	NA	NA	NA	Stanford case-control	10	8	6	8	0.555556	0.428571	0.254689	0.110261
Celiac_Disease, female group	0.652164	0.196307	2.11662	0.484367	1.77399	Stanford case-control	14	17	14	11	0.451613	0.56	-0.217216	0.127502
Celiac_Disease, full group	1.53892	0.560435	4.29686	0.591329	1.4531	Stanford case-control	22	18	15	19	0.55	0.441176	0.218088	0.154573
Celiac_Disease, male group	40.8363	2.46649	3072.53	0.0033731	0.0101193	Stanford case-control	8	1	1	8	0.888889	0.111111	1.78225	0.965677
Cutaneous_Lupus, female group	1.79176	0.129568	32.1159	0.334842	4	Stanford case-control	5	4	2	3	0.555556	0.4	0.312699	0.086713
Cutaneous_Lupus, full group	4.00619	0.406032	61.7394	1	1.33937	Stanford case-control	7	4	2	5	0.636364	0.285714	0.719138	0.318537
Cutaneous_Lupus, male group	Inf	0.21942	Inf	0.333333	1.33333	Stanford case-control	2	0	0	2	1	0	3.14159	0.881324
Dermatologic, female group	0.964824	0.551378	1.68774	1	2.66667	Stanford case-control	63	64	50	49	0.496063	0.505051	-0.0179753	0.0520617
Dermatologic, full group	1.55527	1.01875	2.38118	1	0.107433	Stanford case-control	118	97	75	96	0.548837	0.438596	0.220948	0.577855
Dermatologic, male group	3.10985	1.55966	6.32498	NA	0.00210959	Stanford case-control	55	33	25	47	0.625	0.347222	0.563202	0.943424
Endocrine, female group	0.966321	0.559374	1.66865	1	2.66667	Stanford case-control	70	71	50	49	0.496454	0.505051	-0.0171934	0.0519719
Endocrine, full group	1.2764	0.826674	1.97413	1	0.778349	Stanford case-control	111	100	73	84	0.526066	0.464968	0.122277	0.212813
Endocrine, male group	2.13829	0.998877	4.65307	NA	0.134316	Stanford case-control	41	29	23	35	0.585714	0.396552	0.380681	0.573018
Gastrointestinal, female group	1.24326	0.668771	2.31853	0.554444	1.47812	Stanford case-control	55	50	38	43	0.52381	0.469136	0.109405	0.114672
Gastrointestinal, full group	2.2472	1.3452	3.78256	1	0.00397278	Stanford case-control	88	61	48	75	0.590604	0.390244	0.403529	0.911874
Gastrointestinal, male group	9.29432	3.25409	29.0636	NA	1e-05	Stanford case-control	33	11	10	32	0.75	0.238095	1.07492	0.998748
Graves_Disease, female group	0	0	39.0005	1	4	Stanford case-control	1	2	1	0	0.333333	1	-1.91063	NA
Graves_Disease, full group	0	0	39.0005	1	4	Stanford case-control	1	2	1	0	0.333333	1	-1.91063	NA
Graves_Disease, male group	NA	NA	NA	NA	NA	Stanford case-control	0	0	0	0	NA	NA	NA	NA
Guillain-Barre_Syndrome, female group	Inf	0.0256407	Inf	1	3	Stanford case-control	1	0	0	1	1	0	3.14159	NA
Guillain-Barre_Syndrome, full group	1	0.00641299	155.933	1	3	Stanford case-control	1	1	1	1	0.5	0.5	0	0.05
Guillain-Barre_Syndrome, male group	NA	NA	NA	NA	NA	Stanford case-control	0	1	1	0	0	1	-3.14159	NA
Hematologic, female group	2.34312	0.793022	7.19244	0.193322	0.368984	Stanford case-control	21	14	12	19	0.6	0.387097	0.429129	0.413028
Hematologic, full group	1.84525	0.838281	4.11885	0.269982	0.372102	Stanford case-control	36	27	23	32	0.571429	0.418182	0.307723	0.385116
Hematologic, male group	1.35547	0.399661	4.67841	NA	2.08334	Stanford case-control	15	13	11	13	0.535714	0.458333	0.15492	0.0862211
Idiopathic_Thrombocytic_Purpura, female group	1	0.108989	9.17526	0.554444	2	Stanford case-control	5	5	4	4	0.5	0.5	0	0.05
Idiopathic_Thrombocytic_Purpura, full group	1.67739	0.45356	6.42349	1	1.10889	Stanford case-control	14	11	9	12	0.56	0.428571	0.263637	0.144646
Idiopathic_Thrombocytic_Purpura, male group	NA	NA	NA	NA	NA	Stanford case-control	9	6	5	8	0.6	0.384615	0.434226	0.208758
Inflammatory_Bowel_Disease, female group	1.49972	0.684497	3.31739	0.00748444	1.07123	Stanford case-control	37	31	23	29	0.544118	0.442308	0.203992	0.198013
Inflammatory_Bowel_Disease, full group	2.3213	1.23518	4.4158	0.357077	0.0224533	Stanford case-control	60	41	32	51	0.594059	0.385542	0.42021	0.809586
Inflammatory_Bowel_Disease, male group	NA	NA	NA	NA	NA	Stanford case-control	23	10	9	22	0.69697	0.290323	0.837648	0.917583
Inflammatory_Myositis, female group	0.1257	0.00170881	2.32072	0.334842	0.969697	Stanford case-control	2	5	4	1	0.285714	0.8	-1.08641	0.45843
Inflammatory_Myositis, full group	0.249614	0.0161971	2.46286	0.242424	1.33937	Stanford case-control	4	7	5	2	0.363636	0.714286	-0.719138	0.318537
Inflammatory_Myositis, male group	NA	NA	NA	NA	NA	Stanford case-control	2	2	1	1	0.5	0.5	0	0.05
Large_Vessel_Vasculitis, female group	1.60223	0.732001	3.54592	0.193322	0.539964	Stanford case-control	37	30	23	30	0.552239	0.433962	0.237131	0.252002
Large_Vessel_Vasculitis, full group	1.60765	0.808414	3.22421	0.269982	0.386643	Stanford case-control	48	39	29	38	0.551724	0.432836	0.238369	0.311154
Large_Vessel_Vasculitis, male group	NA	NA	NA	NA	NA	Stanford case-control	11	9	6	8	0.55	0.428571	0.243515	0.10755
Lichen_Sclerosus, female group	1.24915	0.275024	5.79709	1	4	Stanford case-control	11	10	7	8	0.52381	0.466667	0.114353	0.063208
Lichen_Sclerosus, full group	1.24915	0.275024	5.79709	1	4	Stanford case-control	11	10	7	8	0.52381	0.466667	0.114353	0.063208
Lichen_Sclerosus, male group	NA	NA	NA	NA	NA	Stanford case-control	0	0	0	0	NA	NA	NA	NA
Multiple_Sclerosis, female group	0.397627	0.0947975	1.5523	0.170383	0.669428	Stanford case-control	10	15	12	7	0.4	0.631579	-0.467652	0.336228
Multiple_Sclerosis, full group	0.407079	0.114558	1.37154	0.223143	0.51115	Stanford case-control	12	18	15	9	0.4	0.625	-0.454038	0.381455
Multiple_Sclerosis, male group	NA	NA	NA	NA	NA	Stanford case-control	2	3	3	2	0.4	0.6	-0.402716	0.0975881
Musculoskeletal, female group	1.25014	0.888852	1.75997	0.518615	0.56012	Stanford case-control	169	153	121	137	0.524845	0.468992	0.111765	0.267343
Musculoskeletal, full group	1.35927	1.02143	1.81039	1	0.0927598	Stanford case-control	239	208	169	200	0.534676	0.457995	0.153517	0.588116
Musculoskeletal, male group	1.66682	0.966145	2.89085	NA	0.180383	Stanford case-control	70	55	48	63	0.56	0.432432	0.25584	0.500729
Myasthenia_Gravis, female group	2.79346	0.248566	45.763	0.31453	1.82517	Stanford case-control	6	4	2	4	0.6	0.333333	0.541195	0.182214
Myasthenia_Gravis, full group	2.43507	0.538136	11.9937	0.608392	0.943589	Stanford case-control	12	8	6	10	0.6	0.375	0.454038	0.272624
Myasthenia_Gravis, male group	NA	NA	NA	NA	NA	Stanford case-control	6	4	4	6	0.6	0.4	0.402716	0.146809
Neurologic, female group	0.770224	0.247223	2.36761	0.859515	2.12588	Stanford case-control	17	19	14	12	0.472222	0.538462	-0.132583	0.0809144
Neurologic, full group	0.8433	0.344651	2.05308	0.853952	2.22881	Stanford case-control	25	27	22	20	0.480769	0.52381	-0.0861081	0.0699582
Neurologic, male group	1	0.202691	4.93362	NA	2.66667	Stanford case-control	8	8	8	8	0.5	0.5	0	0.05
Overall, female group	1.11087	0.949252	1.30035	1	0.583555	Stanford case-control	371	337	3746	3780	0.524011	0.497741	0.0525588	0.26715
Overall, full group	1.22852	1.07949	1.39862	1	0.00505256	Stanford case-control	567	469	6050	6148	0.547297	0.495983	0.10277	0.887968
Overall, male group	1.52595	1.20811	1.93218	0.802478	0.000924623	Stanford case-control	196	132	2304	2368	0.597561	0.493151	0.210081	0.957088
Pernicious_Anemia, female group	3.24572	0.882655	12.9082	0.237705	0.16396	Stanford case-control	16	9	8	15	0.64	0.347826	0.593048	0.536931
Pernicious_Anemia, full group	1.94562	0.696259	5.58291	0.0819802	0.475411	Stanford case-control	22	16	14	20	0.578947	0.411765	0.335958	0.296055
Pernicious_Anemia, male group	NA	NA	NA	NA	NA	Stanford case-control	6	7	6	5	0.461538	0.545455	-0.168034	0.0694859
Polymyalgia_Rheumatica, female group	2.32793	1.31423	4.16722	0.00085416	0.0117493	Stanford case-control	77	54	36	59	0.587786	0.378947	0.421022	0.87785
Polymyalgia_Rheumatica, full group	2.2191	1.37097	3.61624	0.00293734	0.00341664	Stanford case-control	103	73	52	82	0.585227	0.38806	0.397085	0.933646
Polymyalgia_Rheumatica, male group	NA	NA	NA	NA	NA	Stanford case-control	26	19	16	23	0.577778	0.410256	0.336655	0.337054
Psoriasis, female group	0.952138	0.490973	1.84484	0.109704	4	Stanford case-control	45	46	37	36	0.494505	0.506849	-0.0246883	0.052833
Psoriasis, full group	1.47885	0.921234	2.38144	1	0.438817	Stanford case-control	93	78	62	77	0.54386	0.446043	0.195956	0.403697
Psoriasis, male group	NA	NA	NA	NA	NA	Stanford case-control	48	32	25	41	0.6	0.378788	0.446222	0.765307
Rheumatoid_Arthritis, female group	1	0.648799	1.54131	0.518615	4	Stanford case-control	103	103	81	81	0.5	0.5	0	0.05
Rheumatoid_Arthritis, full group	1.1455	0.785138	1.67235	1	2.07446	Stanford case-control	136	128	102	110	0.515152	0.481132	0.0680525	0.114335
Rheumatoid_Arthritis, male group	NA	NA	NA	NA	NA	Stanford case-control	33	25	21	29	0.568966	0.42	0.299063	0.341033
Sarcoidosis, female group	0.72443	0.107162	4.67825	0.737986	4	Stanford case-control	6	7	6	5	0.461538	0.545455	-0.168034	0.0694859
Sarcoidosis, full group	1.55162	0.347059	7.22257	1	2.95195	Stanford case-control	11	9	7	9	0.55	0.4375	0.225495	0.103172
Sarcoidosis, male group	NA	NA	NA	NA	NA	Stanford case-control	5	2	1	4	0.714286	0.2	1.08641	0.45843
Sjogrens_Syndrome, female group	0.874007	0.398044	1.9133	0.859515	3.41581	Stanford case-control	33	35	27	25	0.485294	0.519231	-0.067887	0.0656974
Sjogrens_Syndrome, full group	1.13265	0.534362	2.40718	0.853952	3.43806	Stanford case-control	38	36	27	29	0.513514	0.482143	0.0627522	0.0645002
Sjogrens_Syndrome, male group	NA	NA	NA	NA	NA	Stanford case-control	5	1	0	4	0.833333	0	2.30052	0.945642
Spondyloarthritis, female group	1.14597	0.362335	3.64938	1	4	Stanford case-control	16	15	13	14	0.516129	0.481481	0.0693092	0.0579787
Spondyloarthritis, full group	0.936772	0.432604	2.02564	1	4	Stanford case-control	32	33	29	28	0.492308	0.508772	-0.03293	0.0537809
Spondyloarthritis, male group	0.780854	0.259611	2.32269	0.802478	3.20991	Stanford case-control	16	18	16	14	0.470588	0.533333	-0.125574	0.0792527
Systemic_Lupus_Erythematosis, female group	1.44851	0.487777	4.37322	0.156701	2.46921	Stanford case-control	60	58	48	50	0.508475	0.489796	0.0373595	0.0586033
Systemic_Lupus_Erythematosis, full group	2.17542	0.776899	6.28256	0.617302	0.626804	Stanford case-control	74	63	51	62	0.540146	0.451327	0.177878	0.288058
Systemic_Lupus_Erythematosis, male group	NA	NA	NA	NA	NA	Stanford case-control	14	5	3	12	0.736842	0.2	1.13697	0.908541
Systemic_sclerosis, female group	0.393215	0.0761758	1.85397	0.10314	1.21132	Stanford case-control	18	15	14	17	0.545455	0.451613	0.187961	0.116779
Systemic_sclerosis, full group	0.279407	0.0566169	1.23199	0.302829	0.412559	Stanford case-control	22	15	14	21	0.594595	0.4	0.391694	0.382698
Systemic_sclerosis, male group	NA	NA	NA	NA	NA	Stanford case-control	4	0	0	4	1	0	3.14159	0.993484
Systemic, female group	1.07721	0.608898	1.90732	0.891336	2.37689	Stanford case-control	7	11	10	6	0.388889	0.625	-0.476773	0.28395
Systemic, full group	1.42588	0.840053	2.42886	0.203715	0.54324	Stanford case-control	7	13	12	6	0.35	0.666667	-0.64453	0.509556
Systemic, male group	10.2573	1.79427	81.9053	0.00489579	0.0130554	Stanford case-control	0	2	2	0	0	1	-3.14159	0.881324
Type_1_Diabetes, female group	1	0.473494	2.11196	0.354523	4	Stanford case-control	38	38	28	28	0.5	0.5	0	0.05
Type_1_Diabetes, full group	1.32206	0.76171	2.30188	1	1.41809	Stanford case-control	69	61	47	55	0.530769	0.460784	0.140089	0.185096
Type_1_Diabetes, male group	NA	NA	NA	NA	NA	Stanford case-control	31	23	19	27	0.574074	0.413043	0.323497	0.364224
Vascular, female group	1.67778	0.779216	3.65488	0.207444	0.553184	Stanford case-control	40	32	23	31	0.555556	0.425926	0.260037	0.30344
Vascular, full group	1.7433	0.889815	3.44833	0.111788	0.298101	Stanford case-control	52	41	29	40	0.55914	0.42029	0.278661	0.41844
Vascular, male group	1.96119	0.431103	9.54859	0.499792	1.33278	Stanford case-control	12	9	6	9	0.571429	0.4	0.344705	0.174972
Vitiligo, female group	0.349575	0.0397918	2.45383	0.733222	1.60129	Stanford case-control	6	9	6	3	0.4	0.666667	-0.541195	0.249981
Vitiligo, full group	1.57905	0.341601	7.6744	0.400323	2.93289	Stanford case-control	12	10	6	8	0.545455	0.428571	0.234382	0.105339
Vitiligo, male group	NA	NA	NA	NA	NA	Stanford case-control	6	1	0	5	0.857143	0	2.3664	0.981303
Addison's_Disease, female group	0	0	0	NA	NA	Stanford cohort	0	0	0	0	NA	NA	NA	NA
Addison's_Disease, full group	0	0	0	NA	NA	Stanford cohort	0	0	0	0	NA	NA	NA	NA
Addison's_Disease, male group	0	0	0	NA	NA	Stanford cohort	0	0	0	0	NA	NA	NA	NA
ANCA_Vasculitis, female group	0.665415	0.0553371	5.8392	1	2	Stanford cohort	2	425	3	424	0.00468384	0.00702576	-0.0308523	0.0735883
ANCA_Vasculitis, full group	0.749081	0.109349	4.4453	1	2	Stanford cohort	3	698	4	697	0.0042796	0.00570613	-0.0202911	0.06669
ANCA_Vasculitis, male group	1	0.0127008	78.735	1	2	Stanford cohort	1	273	1	273	0.00364964	0.00364964	0	0.05
Autoimmune_Hepatitis, female group	0.599196	0.0928417	3.08682	0.726142	2.17843	Stanford cohort	3	1300	5	1298	0.00230238	0.0038373	-0.0279681	0.110115
Autoimmune_Hepatitis, full group	0.713518	0.178219	2.61747	0.774016	2.32205	Stanford cohort	5	1699	7	1697	0.00293427	0.00410798	-0.0198841	0.089397
Autoimmune_Hepatitis, male group	1	0.0721808	13.8541	1	3	Stanford cohort	2	399	2	399	0.00498753	0.00498753	0	0.05
Autoimmune_Thyroiditis, female group	1	0.582076	1.71799	1	4	Stanford cohort	30	14546	30	14546	0.00205818	0.00205818	0	0.05
Autoimmune_Thyroiditis, full group	1.17688	0.725948	1.91772	0.560955	2.24382	Stanford cohort	40	17064	34	17070	0.00233863	0.00198784	0.00755665	0.107549
Autoimmune_Thyroiditis, male group	2.50566	0.721458	10.9609	0.178961	0.715843	Stanford cohort	10	2518	4	2524	0.0039557	0.00158228	0.046295	0.376898
Celiac_Disease, female group	0.81203	0.358916	1.8027	0.710666	2.132	Stanford cohort	13	4988	16	4985	0.00259948	0.00319936	-0.0111718	0.0864502
Celiac_Disease, full group	1.23598	0.620455	2.49715	0.626631	1.87989	Stanford cohort	21	6992	17	6996	0.00299444	0.00242407	0.0109881	0.099736
Celiac_Disease, male group	8.02478	1.07426	355.826	0.0388528	0.116559	Stanford cohort	8	2003	1	2010	0.00397812	0.000497265	0.0816259	0.735119
Cutaneous_Lupus, female group	1.66884	0.323967	10.77	0.726154	2.90462	Stanford cohort	5	1337	3	1339	0.00372578	0.00223547	0.0275575	0.110109
Cutaneous_Lupus, full group	1.75307	0.444622	8.18335	0.548102	2.19241	Stanford cohort	7	1551	4	1554	0.00449294	0.00256739	0.032777	0.150001
Cutaneous_Lupus, male group	2.00624	0.103718	119.012	1	4	Stanford cohort	2	213	1	214	0.00930233	0.00465116	0.0566926	0.0904272
Dermatologic, female group	1.18427	0.795133	1.77023	0.438743	1.16998	Stanford cohort	58	17565	49	17574	0.00329115	0.00278046	0.00929117	0.140652
Dermatologic, full group	1.30228	0.968731	1.75594	0.081707	0.217885	Stanford cohort	108	30060	83	30085	0.00357995	0.00275126	0.0147839	0.442729
Dermatologic, male group	1.47244	0.93291	2.34941	0.100565	0.268174	Stanford cohort	50	12487	34	12503	0.00398819	0.00271197	0.0221881	0.419571
Endocrine, female group	0.890088	0.626874	1.26141	0.550785	1.46876	Stanford cohort	65	21896	73	21888	0.00295979	0.00332407	-0.00651186	0.104812
Endocrine, full group	0.936708	0.709588	1.2358	0.681994	1.81865	Stanford cohort	104	32334	111	32327	0.00320612	0.00342191	-0.0037553	0.0765885
Endocrine, male group	1.02642	0.638941	1.65001	1	2.66667	Stanford cohort	39	10434	38	10435	0.00372386	0.00362838	0.00157777	0.0514946
Gastrointestinal, female group	1.23343	0.808738	1.89056	0.357569	0.953519	Stanford cohort	53	13930	43	13940	0.00379032	0.00307516	0.0122438	0.17601
Gastrointestinal, full group	1.56566	1.10282	2.23908	0.0111368	0.0296981	Stanford cohort	86	23624	55	23655	0.00362716	0.0023197	0.024161	0.748799
Gastrointestinal, male group	2.75597	1.38603	5.86344	0.00243125	0.00648335	Stanford cohort	33	9691	12	9712	0.00339367	0.00123406	0.0463035	0.897724
Graves_Disease, female group	0	0	5.3182	0.498113	1.99245	Stanford cohort	0	133	2	131	0	0.0150376	-0.245875	0.518016
Graves_Disease, full group	0	0	5.31921	0.498413	1.99365	Stanford cohort	0	158	2	156	0	0.0126582	-0.225495	0.517696
Graves_Disease, male group	0	0	0	NA	NA	Stanford cohort	0	25	0	25	NA	NA	NA	NA
Guillain-Barre_Syndrome, female group	Inf	0.0256407	Inf	1	3	Stanford cohort	1	338	0	339	0.00294985	0	0.108679	0.293227
Guillain-Barre_Syndrome, full group	Inf	0.0256407	Inf	1	3	Stanford cohort	1	675	0	676	0.00147929	0	0.0769421	0.293108
Guillain-Barre_Syndrome, male group	0	0	0	NA	NA	Stanford cohort	0	337	0	337	NA	NA	NA	NA
Hematologic, female group	1.35963	0.644793	2.93731	0.485483	1.29462	Stanford cohort	19	2641	14	2646	0.00714286	0.00526316	0.0240099	0.141393
Hematologic, full group	1.27109	0.735981	2.21675	0.433549	1.15613	Stanford cohort	33	4695	26	4702	0.0069797	0.00549915	0.0188353	0.150218
Hematologic, male group	1.16776	0.499973	2.77112	0.844529	2.25208	Stanford cohort	14	2053	12	2055	0.0067731	0.00580552	0.0122484	0.0679438
Idiopathic_Thrombocytic_Purpura, female group	0.666124	0.138058	2.81339	0.753626	1.50725	Stanford cohort	4	2196	6	2194	0.00181818	0.00272727	-0.019188	0.0975337
Idiopathic_Thrombocytic_Purpura, full group	1.08357	0.455225	2.60161	1	2	Stanford cohort	13	3992	12	3993	0.00324594	0.00299625	0.00447723	0.054611
Idiopathic_Thrombocytic_Purpura, male group	1.50233	0.476427	5.14043	0.606475	1.21295	Stanford cohort	9	1795	6	1798	0.00498891	0.00332594	0.0259762	0.122108
Inflammatory_Bowel_Disease, female group	1.6115	0.931582	2.8435	0.0918439	0.275532	Stanford cohort	37	7870	23	7884	0.0046794	0.00290881	0.029	0.445775
Inflammatory_Bowel_Disease, full group	1.87839	1.20276	2.98346	0.0045487	0.0136461	Stanford cohort	60	15269	32	15297	0.00391415	0.00208755	0.0337969	0.841069
Inflammatory_Bowel_Disease, male group	2.56038	1.14031	6.29084	0.0199302	0.0597906	Stanford cohort	23	7397	9	7411	0.00309973	0.00121294	0.0417394	0.719847
Inflammatory_Myositis, female group	0.39909	0.0379187	2.44382	0.452416	1.80966	Stanford cohort	2	1157	5	1154	0.00172563	0.00431406	-0.0483525	0.213913
Inflammatory_Myositis, full group	0.498926	0.109731	1.86653	0.386844	1.54737	Stanford cohort	4	1703	8	1699	0.00234329	0.00468658	-0.0401715	0.21669
Inflammatory_Myositis, male group	0.665692	0.0554173	5.83493	1	4	Stanford cohort	2	545	3	544	0.00365631	0.00548446	-0.0272414	0.0735577
Large_Vessel_Vasculitis, female group	2.28995	1.20933	4.54117	0.00894092	0.0178818	Stanford cohort	34	1812	15	1831	0.0184182	0.00812568	0.0917374	0.795911
Large_Vessel_Vasculitis, full group	2.28232	1.29804	4.158	0.00299644	0.00599289	Stanford cohort	43	2792	19	2816	0.0151675	0.00670194	0.083026	0.878181
Large_Vessel_Vasculitis, male group	2.26062	0.628376	10.0804	0.26525	0.530499	Stanford cohort	9	978	4	983	0.00911854	0.00405268	0.063866	0.294552
Lichen_Sclerosus, female group	2.00212	0.53578	9.09445	0.387275	1.5491	Stanford cohort	8	3445	4	3449	0.00231683	0.00115841	0.02822	0.216393
Lichen_Sclerosus, full group	2.00198	0.535781	9.0933	0.387301	1.54921	Stanford cohort	8	3678	4	3682	0.00217037	0.00108519	0.027312	0.216375
Lichen_Sclerosus, male group	0	0	0	NA	NA	Stanford cohort	0	232	0	232	NA	NA	NA	NA
Multiple_Sclerosis, female group	0.699562	0.22579	2.03808	0.628727	1.88618	Stanford cohort	7	4475	10	4472	0.0015618	0.00223115	-0.0154453	0.113135
Multiple_Sclerosis, full group	0.899861	0.323289	2.46608	1	3	Stanford cohort	9	6085	10	6084	0.00147686	0.00164096	-0.00416079	0.0560645
Multiple_Sclerosis, male group	Inf	0.187827	Inf	0.499845	1.49953	Stanford cohort	2	1609	0	1611	0.00124146	0	0.0704834	0.51617
Musculoskeletal, female group	1.48097	1.15317	1.90787	0.00179148	0.00477729	Stanford cohort	161	19577	109	19629	0.00815685	0.00552234	0.032115	0.890733
Musculoskeletal, full group	1.46869	1.19292	1.81201	0.000231246	0.000616656	Stanford cohort	230	28589	157	28662	0.00798085	0.00544779	0.031157	0.962471
Musculoskeletal, male group	1.44082	0.981297	2.13069	0.0631413	0.168377	Stanford cohort	69	9006	48	9027	0.00760331	0.00528926	0.0290326	0.498328
Myasthenia_Gravis, female group	1.25108	0.26844	6.32347	1	3	Stanford cohort	5	1028	4	1029	0.00484027	0.00387222	0.0147219	0.0629199
Myasthenia_Gravis, full group	1.86285	0.68893	5.52726	0.261883	0.78565	Stanford cohort	13	1850	7	1856	0.00697799	0.00375738	0.0445918	0.275035
Myasthenia_Gravis, male group	2.68153	0.640754	15.7475	0.225006	0.675017	Stanford cohort	8	822	3	827	0.00963855	0.00361446	0.0763558	0.34315
Neurologic, female group	0.928445	0.401442	2.13164	1	2.66667	Stanford cohort	13	5812	14	5811	0.00223176	0.00240343	-0.00357078	0.0542649
Neurologic, full group	1.35386	0.691679	2.70186	0.429049	1.14413	Stanford cohort	23	8566	17	8572	0.00267784	0.00197928	0.0145345	0.158645
Neurologic, male group	3.34148	0.859059	18.9118	0.0919061	0.245083	Stanford cohort	10	2753	3	2760	0.00361925	0.00108578	0.054479	0.525923
Overall, female group	1.21454	1.0416	1.41698	0.0127042	0.0381127	Stanford cohort	375	84086	309	84152	0.00443992	0.00365849	0.0123194	0.716234
Overall, full group	1.29702	1.1435	1.47192	4.32e-05	0.000129589	Stanford cohort	574	129612	443	129743	0.00440908	0.00340282	0.0161658	0.984786
Overall, male group	1.48718	1.18819	1.86622	0.000425691	0.00127707	Stanford cohort	199	45500	134	45565	0.00435458	0.00293223	0.0237213	0.948
Pernicious_Anemia, female group	1.90281	0.748576	5.23543	0.204347	0.408693	Stanford cohort	15	451	8	458	0.0321888	0.0171674	0.0979741	0.321436
Pernicious_Anemia, full group	1.44023	0.685738	3.10827	0.385929	0.771858	Stanford cohort	20	713	14	719	0.0272851	0.0190996	0.0545953	0.18148
Pernicious_Anemia, male group	0.830443	0.197896	3.31083	1	2	Stanford cohort	5	262	6	261	0.0187266	0.0224719	-0.0263953	0.0607217
Polymyalgia_Rheumatica, female group	2.55934	1.61041	4.17373	2.64e-05	0.000105428	Stanford cohort	68	2507	27	2548	0.0264078	0.0104854	0.121301	0.991633
Polymyalgia_Rheumatica, full group	2.32381	1.58927	3.45048	4.9e-06	1.96e-05	Stanford cohort	94	3875	41	3928	0.0236835	0.0103301	0.105392	0.996881
Polymyalgia_Rheumatica, male group	1.87301	0.938106	3.89844	0.0785258	0.314103	Stanford cohort	26	1368	14	1380	0.0186514	0.010043	0.0732293	0.489417
Psoriasis, female group	1.07719	0.679304	1.71186	0.82399	3.29596	Stanford cohort	42	10854	39	10857	0.00385463	0.0035793	0.00452526	0.0628759
Psoriasis, full group	1.21213	0.874357	1.68492	0.262895	1.05158	Stanford cohort	86	20791	71	20806	0.00411937	0.00340087	0.0117527	0.224652
Psoriasis, male group	1.37663	0.852611	2.24499	0.20587	0.823481	Stanford cohort	44	9931	32	9943	0.00441103	0.00320802	0.0195896	0.28255
Rheumatoid_Arthritis, female group	1.29539	0.947513	1.77677	0.107953	0.431813	Stanford cohort	97	13709	75	13731	0.00702593	0.00543242	0.0202949	0.39226
Rheumatoid_Arthritis, full group	1.211	0.926929	1.58496	0.166475	0.665901	Stanford cohort	127	17916	105	17938	0.00703874	0.00581943	0.0152731	0.305595
Rheumatoid_Arthritis, male group	1	0.581262	1.72039	1	4	Stanford cohort	30	4204	30	4204	0.0070855	0.0070855	0	0.05
Sarcoidosis, female group	0.713397	0.178131	2.61794	0.773953	3.09581	Stanford cohort	5	1468	7	1466	0.00339443	0.00475221	-0.0213924	0.0894191
Sarcoidosis, full group	0.817581	0.298903	2.17433	0.823462	3.29385	Stanford cohort	9	2582	11	2580	0.00347356	0.00424547	-0.0124646	0.0733598
Sarcoidosis, male group	1	0.185758	5.38335	1	4	Stanford cohort	4	1113	4	1113	0.00358102	0.00358102	0	0.05
Sjogrens_Syndrome, female group	1.03591	0.593865	1.80954	1	4	Stanford cohort	29	5482	28	5483	0.0052622	0.00508075	0.00252991	0.0520227
Sjogrens_Syndrome, full group	1.13866	0.669403	1.94659	0.702823	2.81129	Stanford cohort	33	6154	29	6158	0.00533376	0.00468725	0.00916126	0.0802355
Sjogrens_Syndrome, male group	4.014	0.395914	197.969	0.374072	1.49629	Stanford cohort	4	671	1	674	0.00592593	0.00148148	0.0771135	0.293829
Spondyloarthritis, female group	1.07175	0.4815	2.40029	1	4	Stanford cohort	15	3550	14	3551	0.00420757	0.00392707	0.00440794	0.0539768
Spondyloarthritis, full group	1.24102	0.708378	2.19453	0.50357	2.01428	Stanford cohort	31	7180	25	7186	0.00429899	0.00346693	0.0133981	0.126801
Spondyloarthritis, male group	1.45647	0.633783	3.47621	0.441213	1.76485	Stanford cohort	16	3628	11	3633	0.00439078	0.00301866	0.022683	0.162367
Systemic_Lupus_Erythematosis, female group	0.947204	0.468329	1.9088	1	4	Stanford cohort	54	13701	58	13697	0.00392585	0.00421665	-0.00456763	0.0665938
Systemic_Lupus_Erythematosis, full group	1.04778	0.549065	2.00469	1	4	Stanford cohort	66	16517	65	16518	0.00397998	0.00391968	0.000961414	0.0508784
Systemic_Lupus_Erythematosis, male group	2.00431	0.286304	22.2179	0.686894	2.74757	Stanford cohort	12	2812	7	2817	0.00424929	0.00247875	0.0308503	0.212556
Systemic_sclerosis, female group	0.498435	0.153135	1.43869	0.23671	0.946842	Stanford cohort	18	6323	19	6322	0.00283867	0.00299637	-0.00292422	0.0531114
Systemic_sclerosis, full group	0.498686	0.153268	1.43882	0.236898	0.947594	Stanford cohort	22	7096	21	7097	0.00309076	0.00295027	0.00256028	0.0526767
Systemic_sclerosis, male group	0	0	0	NA	NA	Stanford cohort	4	771	2	773	0.00516129	0.00258065	0.0421643	0.131882
Systemic, female group	0.930795	0.629902	1.37336	0.77652	2.07072	Stanford cohort	6	1807	12	1801	0.00330943	0.00661886	-0.047774	0.301321
Systemic, full group	1.01545	0.709403	1.45396	1	2.66667	Stanford cohort	6	2152	12	2146	0.00278035	0.0055607	-0.0437718	0.301126
Systemic, male group	1.71716	0.622227	5.15609	0.358465	0.955907	Stanford cohort	0	345	0	345	NA	NA	NA	NA
Type_1_Diabetes, female group	0.786218	0.496249	1.23736	0.324804	1.29922	Stanford cohort	37	7640	47	7630	0.00481959	0.00612218	-0.0176906	0.194934
Type_1_Diabetes, full group	0.804065	0.572019	1.12651	0.216364	0.865457	Stanford cohort	66	15714	82	15698	0.00418251	0.00519645	-0.014863	0.261687
Type_1_Diabetes, male group	0.827966	0.487694	1.39576	0.531493	2.12597	Stanford cohort	29	8070	35	8064	0.00358069	0.00432152	-0.0118222	0.116932
Vascular, female group	1.95935	1.07618	3.6868	0.0261041	0.0696109	Stanford cohort	35	2174	18	2191	0.0158443	0.00814848	0.0716337	0.663024
Vascular, full group	1.96909	1.16353	3.41786	0.00996511	0.0265736	Stanford cohort	45	3373	23	3395	0.0131656	0.00672908	0.0657429	0.775731
Vascular, male group	2.00778	0.623052	7.50931	0.300235	0.800626	Stanford cohort	10	1197	5	1202	0.008285	0.0041425	0.0534827	0.25964
Vitiligo, female group	1.33382	0.225384	9.11395	1	4	Stanford cohort	4	2313	3	2314	0.00172637	0.00129478	0.0111416	0.0666315
Vitiligo, full group	1.80145	0.541684	6.84808	0.423589	1.69436	Stanford cohort	9	4566	5	4570	0.00196721	0.0010929	0.0226057	0.190937
Vitiligo, male group	2.50299	0.40924	26.3194	0.452761	1.81105	Stanford cohort	5	2253	2	2256	0.00221435	0.00088574	0.034617	0.213674

## Sheet: num_Comorbidities Results
Analysis Description	Odds Ratio	lower_95CI_interval	upper_95CI_Interval	pval	corrected pval	Study Group	a	b	c	d	p1	p2	h	power
Gastrointestinal Subtype, female group	7.94919	3.12571	21.5658	1.63257e-06	1.30606e-05	UCSF case-control	39	14	13	38	0.735849	0.254902	1.00353	0.999201
Inflammatory_Bowel_Disease , female group	7.66973	2.6398	24.2758	4.22165e-05	0.00012665	UCSF case-control	30	11	10	29	0.731707	0.25641	0.990702	0.993229
Autoimmune_Thyroiditis , full group	2.87615	1.63394	5.28151	9.87032e-05	0.000394813	UCSF cohort	50	890	18	922	0.0531915	0.0191489	0.187806	0.982638
Autoimmune_Thyroiditis , female group	3.38132	1.71601	7.15855	0.000151223	0.000604894	UCSF cohort	39	655	12	682	0.056196	0.0172911	0.214916	0.979497
Overall, full group	1.32158	1.12946	1.5476	0.000436494	0.00130948	UCSF cohort	382	13443	291	13534	0.0276311	0.0210488	0.0428105	0.94513
Graves_Disease , female group	15.6937	2.68823	131.577	0.000610545	0.00244218	UCSF case-control	15	4	3	14	0.789474	0.176471	1.32116	0.977108
Endocrine Subtype, female group	2.44915	1.45181	4.17068	0.000524741	0.00419792	UCSF case-control	95	66	41	70	0.590062	0.369369	0.445441	0.950595
Polymyalgia_Rheumatica , full group	4.72578	1.76745	13.3741	0.00105809	0.00423236	UCSF case-control	31	15	12	28	0.673913	0.3	0.766768	0.943713
Endocrine Subtype, full group	2.05861	1.34239	3.17209	0.000689969	0.00551975	UCSF case-control	130	96	65	99	0.575221	0.396341	0.359847	0.939196
Gastrointestinal Subtype, full group	3.24302	1.57572	6.82304	0.00086531	0.00692248	UCSF case-control	48	27	25	46	0.64	0.352113	0.58406	0.941481
Graves_Disease , full group	9.72212	1.92951	62.5817	0.00291828	0.0116731	UCSF case-control	15	5	4	14	0.75	0.222222	1.11263	0.92849
Endocrine Subtype, female group	1.74963	1.21371	2.54541	0.00218007	0.0174406	UCSF cohort	86	2073	50	2109	0.0398333	0.0231589	0.0963161	0.885816
Autoimmune_Thyroiditis , full group	2.76605	1.34333	5.82042	0.0044203	0.0176812	UCSF case-control	54	36	21	39	0.6	0.35	0.506051	0.859113
Endocrine Subtype, full group	1.56831	1.16589	2.11993	0.00248844	0.0199075	UCSF cohort	121	3896	78	3939	0.030122	0.0194175	0.0692773	0.873852
Overall, full group	1.24804	1.06167	1.46795	0.00688984	0.0206695	UCSF case-control	371	303	3519	3587	0.550445	0.495215	0.110632	0.783766
Inflammatory_Bowel_Disease , full group	2.80649	1.25978	6.40278	0.00961036	0.0288311	UCSF case-control	38	23	21	36	0.622951	0.368421	0.514744	0.797918
Overall, female group	1.27442	1.05875	1.53555	0.00989505	0.0296852	UCSF cohort	272	7728	215	7785	0.034	0.026875	0.0415456	0.747811
Overall, male group	1.45593	1.0744	1.98162	0.0145044	0.0435133	UCSF cohort	110	5715	76	5749	0.0188841	0.0130472	0.046763	0.713532
Overall, female group	1.25802	1.03553	1.52955	0.0202867	0.06086	UCSF case-control	262	213	2150	2199	0.551579	0.494367	0.114609	0.659734
Type_1_Diabetes , female group	2.42552	1.16122	5.1732	0.0164254	0.0657015	UCSF case-control	53	38	20	35	0.582418	0.363636	0.441818	0.73463
Vitiligo , full group	9.88481	1.38703	101.51	0.0169317	0.0677269	UCSF case-control	10	3	3	10	0.769231	0.230769	1.13722	0.826236
Type_1_Diabetes , full group	1.89972	1.10235	3.29763	0.0194451	0.0777804	UCSF case-control	82	63	41	60	0.565517	0.405941	0.320659	0.696432
Pernicious_Anemia , full group	3.0653	1.0157	9.77475	0.0463942	0.0927885	UCSF case-control	23	14	10	19	0.621622	0.344828	0.561264	0.619102
Polymyalgia_Rheumatica , female group	3.58759	1.16395	11.7735	0.0234139	0.0936554	UCSF case-control	22	12	10	20	0.647059	0.333333	0.638369	0.721912
Hematologic Subtype, full group	3.50702	1.27608	10.1574	0.0123228	0.0985827	UCSF case-control	29	17	11	23	0.630435	0.323529	0.624636	0.788692
Polymyalgia_Rheumatica , male group	10.4037	1.18968	157.527	0.0299731	0.119892	UCSF case-control	9	3	2	8	0.75	0.2	1.1671	0.778102
Musculoskeletal Subtype, male group	2.08795	1.13192	3.99655	0.0164174	0.131339	UCSF cohort	35	1247	17	1265	0.0273011	0.0132605	0.101162	0.726171
Sjogrens_Syndrome , female group	3.0628	1.07794	9.18652	0.0338715	0.135486	UCSF case-control	28	18	10	20	0.608696	0.333333	0.558978	0.663479
Autoimmune_Thyroiditis , male group	7.99254	1.06396	104.635	0.0414053	0.165621	UCSF case-control	11	5	2	8	0.6875	0.2	1.0279	0.722387
Autoimmune_Thyroiditis , female group	2.24794	1.02154	5.05049	0.0435393	0.174157	UCSF case-control	43	31	19	31	0.581081	0.38	0.405247	0.600148
Pernicious_Anemia , full group	2.09755	0.910265	5.14885	0.0871431	0.174286	UCSF cohort	20	198	10	208	0.0917431	0.0458716	0.183753	0.483489
Pernicious_Anemia , male group	5.51239	0.782428	51.9089	0.0995327	0.199065	UCSF case-control	9	4	3	8	0.692308	0.272727	0.866653	0.561813
Systemic_Lupus_Erythematosis , full group	0.340472	0.110134	1.00253	0.0506244	0.202498	UCSF case-control	14	23	20	11	0.378378	0.645161	-0.540272	0.602176
Musculoskeletal Subtype, full group	1.37539	1.03649	1.83067	0.0265148	0.212119	UCSF cohort	124	3509	91	3542	0.0341316	0.0250482	0.0537607	0.629816
Celiac_Disease , full group	3.44151	0.869214	19.7406	0.0872688	0.261806	UCSF cohort	10	199	3	206	0.0478469	0.0143541	0.200851	0.537172
Multiple_Sclerosis , female group	0.333381	0.0889178	1.16554	0.0929352	0.278806	UCSF case-control	11	18	15	8	0.37931	0.652174	-0.553041	0.508312
Celiac_Disease , female group	4.16893	0.81074	41.0547	0.102842	0.308525	UCSF cohort	8	127	2	133	0.0592593	0.0148148	0.247769	0.530189
Sjogrens_Syndrome , full group	2.33165	0.90773	6.18972	0.0829958	0.331983	UCSF case-control	32	23	13	22	0.581818	0.371429	0.42444	0.501237
Pernicious_Anemia , female group	2.11376	0.766063	6.41643	0.171026	0.342052	UCSF cohort	14	117	7	124	0.10687	0.0534351	0.199524	0.365157
Gastrointestinal Subtype, female group	1.78967	1.01237	3.24241	0.0448484	0.358787	UCSF cohort	37	997	21	1013	0.0357834	0.0203095	0.0946269	0.576003
Rheumatoid_Arthritis , male group	2.0259	0.897928	4.88096	0.0954454	0.381782	UCSF cohort	20	746	10	756	0.0261097	0.0130548	0.0955772	0.464413
Inflammatory_Bowel_Disease , female group	1.67141	0.874802	3.28497	0.129311	0.387932	UCSF cohort	28	727	17	738	0.0370861	0.0225166	0.0863281	0.388855
Celiac_Disease , full group	3.80504	0.705427	23.9214	0.143111	0.429333	UCSF case-control	10	5	5	10	0.666667	0.333333	0.679674	0.460794
Inflammatory_Bowel_Disease , full group	1.53389	0.87625	2.73328	0.1441	0.4323	UCSF cohort	35	1476	23	1488	0.0231635	0.0152217	0.0581956	0.359468
Myasthenia_Gravis , female group	0.161875	0.00999491	1.60799	0.153435	0.460304	UCSF case-control	3	7	6	2	0.3	0.75	-0.935116	0.504603
Gastrointestinal Subtype, full group	1.62158	0.985045	2.71201	0.0579305	0.463444	UCSF cohort	45	1865	28	1882	0.0235602	0.0146597	0.0654551	0.525072
Neurologic Subtype, female group	0.37095	0.127062	1.03936	0.0606095	0.484876	UCSF case-control	16	25	21	12	0.390244	0.636364	-0.497541	0.566533
Systemic_Lupus_Erythematosis , full group	0.559922	0.25901	1.15993	0.129173	0.516694	UCSF cohort	13	1037	23	1027	0.012381	0.0219048	-0.0740954	0.396701
Hematologic Subtype, male group	5.15985	0.919299	35.5575	0.0655955	0.524764	UCSF case-control	11	5	4	10	0.6875	0.285714	0.827308	0.61818
Vitiligo , female group	7.61356	0.654557	148.145	0.131935	0.527739	UCSF case-control	6	2	2	6	0.75	0.25	1.0472	0.553494
Dermatologic Subtype, full group	1.49075	0.97539	2.2992	0.0661101	0.528881	UCSF cohort	59	1760	40	1779	0.0324354	0.0219901	0.0644937	0.494076
Idiopathic_Thrombocytic_Purpura , full group	6.78852	0.419982	456.287	0.265734	0.531469	UCSF case-control	6	3	1	4	0.666667	0.2	0.983338	0.422015
Overall, male group	1.22783	0.910606	1.65882	0.186304	0.558913	UCSF case-control	109	90	1369	1388	0.547739	0.496554	0.102515	0.286995
Systemic_Lupus_Erythematosis , female group	0.544439	0.234116	1.20044	0.145981	0.583924	UCSF cohort	11	861	20	852	0.0126147	0.0229358	-0.0789561	0.377935
Type_1_Diabetes , full group	1.30587	0.908215	1.88596	0.15719	0.62876	UCSF cohort	74	2872	57	2889	0.0251188	0.0193483	0.0392194	0.324915
Dermatologic Subtype, full group	1.73779	0.940913	3.23445	0.0801509	0.641208	UCSF case-control	61	48	35	48	0.559633	0.421687	0.276825	0.476241
Myasthenia_Gravis , full group	5.07533	0.561529	241.564	0.215611	0.646833	UCSF cohort	5	220	1	224	0.0222222	0.00444444	0.165826	0.420403
Celiac_Disease , female group	3.75785	0.564531	30.4027	0.220347	0.66104	UCSF case-control	8	4	4	8	0.666667	0.333333	0.679674	0.3841
Systemic_Lupus_Erythematosis , female group	0.407079	0.114558	1.37154	0.170383	0.681534	UCSF case-control	12	18	15	9	0.4	0.625	-0.454038	0.381455
Pernicious_Anemia , female group	2.15811	0.537064	9.2358	0.349887	0.699773	UCSF case-control	14	10	7	11	0.583333	0.388889	0.391541	0.241293
Spondyloarthritis , full group	2.52822	0.723158	11.1193	0.176529	0.706116	UCSF cohort	10	495	4	501	0.019802	0.00792079	0.104143	0.380292
Graves_Disease , female group	2.06559	0.761484	6.17693	0.178354	0.713416	UCSF cohort	14	203	7	210	0.0645161	0.0322581	0.152457	0.355171
Psoriasis , full group	1.4258	0.859335	2.39339	0.182777	0.731106	UCSF cohort	41	1392	29	1404	0.0286113	0.0202373	0.0544479	0.307964
Hematologic Subtype, full group	1.87895	0.909503	4.05757	0.0938939	0.751151	UCSF cohort	24	602	13	613	0.0383387	0.0207668	0.104931	0.458833
Sjogrens_Syndrome , female group	1.63009	0.80913	3.38706	0.190512	0.762047	UCSF cohort	24	466	15	475	0.0489796	0.0306122	0.0945845	0.316088
Musculoskeletal Subtype, male group	1.98144	0.897619	4.44365	0.0958936	0.767149	UCSF case-control	37	27	22	32	0.578125	0.407407	0.343153	0.459101
Psoriasis , male group	1.74389	0.78283	4.08387	0.196347	0.78539	UCSF cohort	19	803	11	811	0.0231144	0.013382	0.0733716	0.318571
Rheumatoid_Arthritis , full group	1.26218	0.890416	1.79549	0.201444	0.805776	UCSF cohort	79	2425	63	2441	0.0315495	0.0251597	0.0385567	0.276134
Type_1_Diabetes , female group	1.37585	0.852575	2.24087	0.206085	0.824338	UCSF cohort	45	1322	33	1334	0.0329188	0.0241405	0.0528837	0.282256
Vitiligo , male group	10.9072	0.45474	968.762	0.206349	0.825397	UCSF case-control	4	1	1	4	0.8	0.2	1.287	0.529911
Inflammatory_Myositis , male group	5.13796	0.563203	246.009	0.21308	0.852319	UCSF cohort	5	120	1	124	0.04	0.008	0.223591	0.423842
Idiopathic_Thrombocytic_Purpura , female group	Inf	0.197895	Inf	0.428571	0.857143	UCSF case-control	4	2	0	2	0.666667	0	1.91063	0.648063
Sjogrens_Syndrome , full group	1.49527	0.796118	2.86623	0.234003	0.936011	UCSF cohort	28	601	19	610	0.0445151	0.0302067	0.0757916	0.269468
Musculoskeletal Subtype, full group	1.37743	0.924272	2.05655	0.120346	0.962765	UCSF case-control	128	111	87	104	0.535565	0.455497	0.160313	0.37912
Multiple_Sclerosis , full group	0.542964	0.178794	1.60279	0.321257	0.963771	UCSF case-control	16	21	17	12	0.432432	0.586207	-0.308829	0.238059
Inflammatory_Bowel_Disease , male group	0.434224	0.0944267	1.86125	0.32998	0.989941	UCSF case-control	8	12	11	7	0.4	0.611111	-0.425451	0.258238
Pernicious_Anemia , male group	2.06565	0.424153	13.1908	0.496127	0.992254	UCSF cohort	6	81	3	84	0.0689655	0.0344828	0.157899	0.18051
Autoimmune_Hepatitis , female group	Inf	0.21942	Inf	0.333333	1	UCSF case-control	2	0	0	2	1	0	3.14159	0.881324
Autoimmune_Hepatitis , full group	Inf	0.21942	Inf	0.333333	1	UCSF case-control	2	0	0	2	1	0	3.14159	0.881324
Guillain-Barre_Syndrome , female group	Inf	0.21942	Inf	0.333333	1	UCSF case-control	2	0	0	2	1	0	3.14159	0.881324
Dermatologic Subtype, female group	1.93564	0.850652	4.48272	0.125177	1.00142	UCSF case-control	37	28	19	28	0.569231	0.404255	0.331587	0.409865
Dermatologic Subtype, male group	1.78725	0.86233	3.86533	0.128924	1.03139	UCSF cohort	23	954	13	964	0.0235415	0.013306	0.0768631	0.397122
Graves_Disease , full group	1.78513	0.686508	4.99115	0.277203	1.10881	UCSF cohort	14	285	8	291	0.0468227	0.0267559	0.107601	0.260209
Lichen_Sclerosus , female group	3.12017	0.539249	32.4184	0.278275	1.1131	UCSF cohort	6	87	2	91	0.0645161	0.0215054	0.219272	0.321338
Lichen_Sclerosus , full group	3.08375	0.53838	31.7988	0.281446	1.12579	UCSF cohort	6	125	2	129	0.0458015	0.0152672	0.183608	0.318041
Systemic_Lupus_Erythematosis , male group	0.185975	0.00902537	2.41148	0.286131	1.14452	UCSF case-control	2	5	5	2	0.285714	0.714286	-0.885822	0.381192
Hematologic Subtype, female group	2.05123	0.813802	5.62306	0.143729	1.14983	UCSF cohort	16	299	8	307	0.0507937	0.0253968	0.134562	0.393243
Hematologic Subtype, female group	2.72708	0.748197	10.7272	0.14816	1.18528	UCSF case-control	18	12	7	13	0.6	0.35	0.506051	0.418126
Guillain-Barre_Syndrome , full group	Inf	0.203129	Inf	0.4	1.2	UCSF case-control	3	1	0	2	0.75	0	2.0944	0.676686
Autoimmune_Thyroiditis , male group	1.87	0.621903	6.26286	0.323713	1.29485	UCSF cohort	11	235	6	240	0.0447154	0.0243902	0.112506	0.238836
Lichen_Sclerosus , male group	0	0	4.55748	0.333333	1.33333	UCSF case-control	0	2	2	0	0	1	-3.14159	0.881324
Spondyloarthritis , female group	2.37528	0.533053	14.433	0.337733	1.35093	UCSF cohort	7	200	3	204	0.0338164	0.0144928	0.128533	0.257635
ANCA_Vasculitis , full group	0.493915	0.0439929	3.51138	0.684078	1.36816	UCSF cohort	2	137	4	135	0.0143885	0.028777	-0.100441	0.133376
Large_Vessel_Vasculitis , female group	0.802735	0.346979	1.82392	0.702772	1.40554	UCSF cohort	13	241	16	238	0.0511811	0.0629921	-0.0509737	0.0885787
Large_Vessel_Vasculitis , full group	0.826204	0.380743	1.76818	0.722	1.444	UCSF cohort	15	340	18	337	0.0422535	0.0507042	-0.0401825	0.0834264
Myasthenia_Gravis , male group	6.40831	0.211733	621.934	0.485714	1.45714	UCSF case-control	3	1	1	3	0.75	0.25	1.0472	0.316258
Guillain-Barre_Syndrome , female group	Inf	0.188659	Inf	0.492958	1.47887	UCSF cohort	2	34	0	36	0.0555556	0	0.475882	0.523572
Vitiligo , full group	1.66484	0.623473	4.74307	0.370774	1.4831	UCSF cohort	13	194	8	199	0.0628019	0.0386473	0.11085	0.203648
Guillain-Barre_Syndrome , full group	Inf	0.188132	Inf	0.497297	1.49189	UCSF cohort	2	91	0	93	0.0215054	0	0.294356	0.518889
Myasthenia_Gravis , female group	Inf	0.188079	Inf	0.497738	1.49321	UCSF cohort	2	109	0	111	0.018018	0	0.269275	0.518418
Polymyalgia_Rheumatica , full group	1.32344	0.731133	2.42407	0.397225	1.5889	UCSF cohort	30	469	23	476	0.0601202	0.0460922	0.0626895	0.167674
Psoriasis , full group	1.40265	0.688342	2.87691	0.400175	1.6007	UCSF case-control	44	38	28	34	0.536585	0.451613	0.170162	0.172823
Vitiligo , female group	1.87495	0.539497	7.40787	0.406398	1.62559	UCSF cohort	9	89	5	93	0.0918367	0.0510204	0.160088	0.20167
Neurologic Subtype, male group	3.93763	0.568048	35.2448	0.213757	1.71006	UCSF case-control	9	5	3	7	0.642857	0.3	0.701269	0.395157
Multiple_Sclerosis , male group	3.04364	0.24188	55.2698	0.592075	1.77622	UCSF case-control	5	3	2	4	0.625	0.333333	0.592517	0.195231
Myasthenia_Gravis , male group	3.04051	0.240002	161.586	0.621674	1.86502	UCSF cohort	3	111	1	113	0.0263158	0.00877193	0.138291	0.181194
Systemic_sclerosis , female group	0.631001	0.205419	1.80121	0.476226	1.9049	UCSF cohort	7	448	11	444	0.0153846	0.0241758	-0.0635284	0.15999
Sarcoidosis , male group	6.40831	0.211733	621.934	0.485714	1.94286	UCSF case-control	3	1	1	3	0.75	0.25	1.0472	0.316258
Psoriasis , female group	1.53398	0.560924	4.26878	0.486132	1.94453	UCSF case-control	24	20	14	18	0.545455	0.4375	0.216363	0.153731
ANCA_Vasculitis , female group	Inf	0.0256407	Inf	1	2	UCSF case-control	2	1	0	1	0.666667	0	1.91063	NA
ANCA_Vasculitis , full group	1	0.00853405	117.178	1	2	UCSF case-control	2	2	1	1	0.5	0.5	0	0.05
ANCA_Vasculitis , male group	0	0	39.0005	1	2	UCSF case-control	0	1	1	0	0	1	-3.14159	NA
Idiopathic_Thrombocytic_Purpura , male group	3.10575	0.067403	350.561	1	2	UCSF case-control	2	1	1	2	0.666667	0.333333	0.679674	0.132374
Large_Vessel_Vasculitis , female group	1	0.283278	3.53011	1	2	UCSF case-control	16	16	10	10	0.5	0.5	0	0.05
Large_Vessel_Vasculitis , full group	1.15506	0.351727	3.83138	1	2	UCSF case-control	20	19	10	11	0.512821	0.47619	0.0732809	0.0584388
Large_Vessel_Vasculitis , male group	Inf	0.0256407	Inf	1	2	UCSF case-control	4	3	0	1	0.571429	0	1.71414	NA
ANCA_Vasculitis , female group	0.659357	0.0536094	5.93342	1	2	UCSF cohort	2	73	3	72	0.0266667	0.04	-0.074648	0.0742627
ANCA_Vasculitis , male group	0	0	39.0005	1	2	UCSF cohort	0	64	1	63	0	0.015625	-0.250656	0.29426
Idiopathic_Thrombocytic_Purpura , female group	2.00727	0.103654	119.191	1	2	UCSF cohort	2	183	1	184	0.0108108	0.00540541	0.0611509	0.0904733
Idiopathic_Thrombocytic_Purpura , full group	1.33615	0.224518	9.17719	1	2	UCSF cohort	4	405	3	406	0.00977995	0.00733496	0.0266122	0.0667504
Idiopathic_Thrombocytic_Purpura , male group	1	0.0719226	13.9038	1	2	UCSF cohort	2	222	2	222	0.00892857	0.00892857	0	0.05
Large_Vessel_Vasculitis , male group	1	0.0712068	14.0436	1	2	UCSF cohort	2	99	2	99	0.019802	0.019802	0	0.05
Myasthenia_Gravis , full group	0.548934	0.0853879	3.26436	0.695098	2.08529	UCSF case-control	6	8	7	5	0.428571	0.583333	-0.310796	0.123993
Musculoskeletal Subtype, female group	1.21063	0.87425	1.68048	0.264334	2.11467	UCSF cohort	89	2262	74	2277	0.0378562	0.031476	0.0349139	0.223552
Type_1_Diabetes , male group	1.37646	0.583364	3.2761	0.547465	2.18986	UCSF case-control	29	25	21	25	0.537037	0.456522	0.161208	0.126597
Polymyalgia_Rheumatica , male group	1.62715	0.458185	6.45984	0.573517	2.29407	UCSF cohort	8	163	5	166	0.0467836	0.0292398	0.0923548	0.136811
Type_1_Diabetes , male group	1.21216	0.677973	2.18613	0.579918	2.31967	UCSF cohort	29	1550	24	1555	0.0183661	0.0151995	0.024678	0.106641
Dermatologic Subtype, female group	1.34798	0.787586	2.33209	0.304257	2.43406	UCSF cohort	36	806	27	815	0.0427553	0.0320665	0.0564677	0.212375
Neurologic Subtype, full group	1.50939	0.727688	3.22684	0.306629	2.45303	UCSF cohort	21	1085	14	1092	0.0189873	0.0126582	0.0509738	0.224041
Cutaneous_Lupus , female group	0.325502	0.00606356	4.17835	0.619117	2.47647	UCSF cohort	1	64	3	62	0.0153846	0.0461538	-0.184335	0.182953
Inflammatory_Myositis , male group	2.59867	0.255406	32.6048	0.61927	2.47708	UCSF case-control	5	3	3	5	0.625	0.375	0.505361	0.172734
Lichen_Sclerosus , female group	2.64037	0.253525	40.4713	0.61991	2.47964	UCSF case-control	7	5	2	4	0.583333	0.333333	0.507285	0.173696
Spondyloarthritis , male group	3.01539	0.240549	158.954	0.623736	2.49495	UCSF cohort	3	295	1	297	0.0100671	0.0033557	0.0850865	0.17979
Polymyalgia_Rheumatica , female group	1.23779	0.619892	2.50156	0.624997	2.49999	UCSF cohort	22	306	18	310	0.0670732	0.054878	0.0510262	0.100172
Psoriasis , female group	1.23031	0.622646	2.46125	0.63013	2.52052	UCSF cohort	22	589	18	593	0.0360065	0.0294599	0.036837	0.0986788
Rheumatoid_Arthritis , female group	1.11715	0.752793	1.66136	0.631232	2.52493	UCSF cohort	59	1679	53	1685	0.0339471	0.0304948	0.0195568	0.0888616
Rheumatoid_Arthritis , male group	1.39932	0.498714	3.98285	0.634433	2.53773	UCSF case-control	22	19	14	17	0.536585	0.451613	0.170162	0.110299
Systemic_sclerosis , full group	0.723681	0.250712	1.99182	0.644855	2.57942	UCSF cohort	8	575	11	572	0.0137221	0.0188679	-0.0407703	0.10709
Inflammatory_Myositis , female group	0.545581	0.0815338	3.28043	0.694584	2.77834	UCSF case-control	8	10	6	4	0.444444	0.6	-0.312699	0.124534
Gastrointestinal Subtype, male group	0.470328	0.112373	1.86129	0.354298	2.83438	UCSF case-control	9	13	12	8	0.409091	0.6	-0.384193	0.237536
Systemic_sclerosis , female group	0.614604	0.11999	3.00094	0.724435	2.89774	UCSF case-control	7	9	9	7	0.4375	0.5625	-0.250656	0.109271
Celiac_Disease , male group	3.10575	0.067403	350.561	1	3	UCSF case-control	2	1	1	2	0.666667	0.333333	0.679674	0.132374
Autoimmune_Hepatitis , female group	0.663272	0.0547194	5.87241	1	3	UCSF cohort	2	157	3	156	0.0125786	0.0188679	-0.0508107	0.0738261
Autoimmune_Hepatitis , full group	0.66413	0.0549658	5.8591	1	3	UCSF cohort	2	210	3	209	0.00943396	0.0141509	-0.0439163	0.0737308
Celiac_Disease , male group	2.01845	0.102961	121.158	1	3	UCSF cohort	2	72	1	73	0.027027	0.0135135	0.0972752	0.0909755
Inflammatory_Bowel_Disease , male group	1.1681	0.334376	4.22842	1	3	UCSF cohort	7	749	6	750	0.00925926	0.00793651	0.0143376	0.0589483
Multiple_Sclerosis , female group	1	0.370078	2.70213	1	3	UCSF cohort	10	519	10	519	0.0189036	0.0189036	0	0.05
Multiple_Sclerosis , full group	1.07822	0.466693	2.50913	1	3	UCSF cohort	14	779	13	780	0.0176545	0.0163934	0.00974987	0.0543288
Multiple_Sclerosis , male group	1.33772	0.223938	9.22004	1	3	UCSF cohort	4	260	3	261	0.0151515	0.0113636	0.0332023	0.0668306
Inflammatory_Myositis , female group	0.744198	0.209451	2.48797	0.787485	3.14994	UCSF cohort	6	240	8	238	0.0243902	0.0325203	-0.0490205	0.0844902
Vascular Subtype, full group	0.70484	0.333259	1.45585	0.395489	3.16391	UCSF cohort	15	441	21	435	0.0328947	0.0460526	-0.0678052	0.176027
Psoriasis , male group	1.26537	0.438026	3.69307	0.807308	3.22923	UCSF case-control	20	18	14	16	0.526316	0.466667	0.119372	0.0777868
Inflammatory_Myositis , full group	1.22867	0.456656	3.39818	0.821381	3.28552	UCSF cohort	11	360	9	362	0.0296496	0.0242588	0.0333282	0.0739202
Neurologic Subtype, full group	0.662564	0.273532	1.58571	0.415676	3.32541	UCSF case-control	25	30	24	19	0.454545	0.55814	-0.207577	0.17499
Rheumatoid_Arthritis , female group	0.928841	0.525804	1.63949	0.891744	3.56698	UCSF case-control	59	61	50	48	0.491667	0.510204	-0.037077	0.0585379
Endocrine Subtype, male group	1.25472	0.738113	2.1509	0.446067	3.56853	UCSF cohort	35	1823	28	1830	0.0188375	0.01507	0.029228	0.14469
Endocrine Subtype, male group	1.40558	0.63945	3.11415	0.45929	3.67432	UCSF case-control	35	30	24	29	0.538462	0.45283	0.171479	0.152651
Vascular Subtype, female group	0.710173	0.313592	1.56572	0.461348	3.69078	UCSF cohort	13	290	18	285	0.0429043	0.0594059	-0.0751388	0.152266
Musculoskeletal Subtype, female group	1.19929	0.748299	1.92486	0.493752	3.95001	UCSF case-control	91	84	65	72	0.52	0.474453	0.0911278	0.125694
Cutaneous_Lupus , female group	1	0.00641299	155.933	1	4	UCSF case-control	1	1	1	1	0.5	0.5	0	0.05
Cutaneous_Lupus , full group	3.10575	0.067403	350.561	1	4	UCSF case-control	2	1	1	2	0.666667	0.333333	0.679674	0.132374
Cutaneous_Lupus , male group	Inf	0.0256407	Inf	1	4	UCSF case-control	1	0	0	1	1	0	3.14159	NA
Graves_Disease , male group	0	0	39.0005	1	4	UCSF case-control	0	1	1	0	0	1	-3.14159	NA
Inflammatory_Myositis , full group	1	0.255156	3.91917	1	4	UCSF case-control	13	13	9	9	0.5	0.5	0	0.05
Lichen_Sclerosus , full group	1	0.126361	7.91382	1	4	UCSF case-control	7	7	4	4	0.5	0.5	0	0.05
Rheumatoid_Arthritis , full group	1.02823	0.630198	1.67808	1	4	UCSF case-control	81	80	64	65	0.503106	0.496124	0.0139632	0.0516011
Sarcoidosis , female group	0.706131	0.0955538	4.95181	1	4	UCSF case-control	5	6	6	5	0.454545	0.545455	-0.18207	0.0711355
Sarcoidosis , full group	1.2945	0.249965	6.88826	1	4	UCSF case-control	8	7	7	8	0.533333	0.466667	0.133432	0.0654328
Sjogrens_Syndrome , male group	0.55811	0.0311372	7.71793	1	4	UCSF case-control	4	5	3	2	0.444444	0.6	-0.312699	0.086713
Spondyloarthritis , female group	1.52135	0.173145	15.0151	1	4	UCSF case-control	7	6	3	4	0.538462	0.428571	0.220347	0.0756687
Spondyloarthritis , full group	1	0.20731	4.82368	1	4	UCSF case-control	10	10	7	7	0.5	0.5	0	0.05
Spondyloarthritis , male group	0.586426	0.0427671	7.05356	1	4	UCSF case-control	3	4	4	3	0.428571	0.571429	-0.286695	0.0835546
Systemic_sclerosis , full group	0.795637	0.167719	3.69641	1	4	UCSF case-control	8	9	9	8	0.470588	0.529412	-0.117715	0.0635991
Systemic_sclerosis , male group	Inf	0.0256407	Inf	1	4	UCSF case-control	1	0	0	1	1	0	3.14159	NA
Addison's_Disease , female group	0	0	39.0005	1	4	UCSF cohort	0	25	1	24	0	0.04	-0.402716	0.296285
Addison's_Disease , full group	0	0	39.0005	1	4	UCSF cohort	0	63	1	62	0	0.015873	-0.252648	0.294281
Cutaneous_Lupus , full group	0.66016	0.0538353	5.92086	1	4	UCSF cohort	2	82	3	81	0.0238095	0.0357143	-0.0704066	0.0741729
Cutaneous_Lupus , male group	Inf	0.0256407	Inf	1	4	UCSF cohort	1	18	0	19	0.0526316	0	0.462955	0.297356
Graves_Disease , male group	0	0	39.0005	1	4	UCSF cohort	0	82	1	81	0	0.0121951	-0.221314	0.293979
Sarcoidosis , female group	0.829906	0.197292	3.31701	1	4	UCSF cohort	5	221	6	220	0.0221239	0.0265487	-0.0287447	0.060763
Sarcoidosis , full group	1	0.323645	3.08981	1	4	UCSF cohort	8	399	8	399	0.019656	0.019656	0	0.05
Sarcoidosis , male group	1.50673	0.170476	18.2351	1	4	UCSF cohort	3	178	2	179	0.0165746	0.0110497	0.0475768	0.0737797
Sjogrens_Syndrome , male group	1	0.1823	5.48547	1	4	UCSF cohort	4	135	4	135	0.028777	0.028777	0	0.05
Systemic_Lupus_Erythematosis , male group	0.663639	0.0548246	5.86671	1	4	UCSF cohort	2	176	3	175	0.011236	0.0168539	-0.0479817	0.0737853
Systemic_sclerosis , male group	Inf	0.0256407	Inf	1	4	UCSF cohort	1	127	0	128	0.0078125	0	0.177008	0.293622
Vitiligo , male group	1.3442	0.221579	9.39758	1	4	UCSF cohort	4	105	3	106	0.0366972	0.0275229	0.0521714	0.0671604
Dermatologic Subtype, male group	1.49233	0.565631	3.99462	0.500481	4.00385	UCSF case-control	24	20	16	20	0.545455	0.444444	0.202376	0.146813
Neurologic Subtype, female group	1.40814	0.576984	3.57064	0.537566	4.30053	UCSF cohort	14	659	10	663	0.0208024	0.0148588	0.0450687	0.131222
Neurologic Subtype, male group	1.76119	0.443937	8.26556	0.546202	4.36962	UCSF cohort	7	426	4	429	0.0161663	0.00923788	0.0624587	0.150944
Hematologic Subtype, male group	1.61461	0.459686	6.3466	0.576957	4.61566	UCSF cohort	8	303	5	306	0.0257235	0.0160772	0.0678861	0.135267
Systemic Subtype, female group	0.910947	0.581648	1.42324	0.746227	5.96981	UCSF cohort	42	1714	46	1710	0.023918	0.0261959	-0.0145778	0.0716355
Systemic Subtype, full group	0.944208	0.630693	1.41199	0.845043	6.76034	UCSF cohort	52	2295	55	2292	0.0221559	0.0234342	-0.00856519	0.0599195
Systemic Subtype, female group	1	0.51705	1.93405	1	8	UCSF case-control	47	47	36	36	0.5	0.5	0	0.05
Systemic Subtype, full group	0.961087	0.532203	1.73474	1	8	UCSF case-control	57	58	45	44	0.495652	0.505618	-0.019932	0.0522864
Systemic Subtype, male group	0.812639	0.186411	3.48124	1	8	UCSF case-control	10	11	9	8	0.47619	0.529412	-0.106495	0.0622928
Vascular Subtype, female group	1	0.283278	3.53011	1	8	UCSF case-control	16	16	10	10	0.5	0.5	0	0.05
Vascular Subtype, full group	1	0.311165	3.21373	1	8	UCSF case-control	20	20	11	11	0.5	0.5	0	0.05
Vascular Subtype, male group	1	0.0102244	97.8053	1	8	UCSF case-control	4	4	1	1	0.5	0.5	0	0.05
Gastrointestinal Subtype, male group	1.14409	0.360788	3.72404	1	8	UCSF cohort	8	868	7	869	0.00913242	0.00799087	0.0123972	0.0577467
Systemic Subtype, male group	1.11292	0.403119	3.12022	1	8	UCSF cohort	10	581	9	582	0.0169205	0.0152284	0.013459	0.0561543
Vascular Subtype, male group	0.663137	0.0546807	5.87451	1	8	UCSF cohort	2	151	3	150	0.0130719	0.0196078	-0.0518135	0.0738411
Addison's_Disease , female group	NA	NA	NA	NA	NA	UCSF case-control	0	0	0	0	NA	NA	NA	NA
Addison's_Disease , full group	NA	NA	NA	NA	NA	UCSF case-control	0	0	0	0	NA	NA	NA	NA
Addison's_Disease , male group	NA	NA	NA	NA	NA	UCSF case-control	0	0	0	0	NA	NA	NA	NA
Autoimmune_Hepatitis , male group	NA	NA	NA	NA	NA	UCSF case-control	0	0	0	0	NA	NA	NA	NA
Guillain-Barre_Syndrome , male group	NA	NA	NA	NA	NA	UCSF case-control	0	0	0	0	NA	NA	NA	NA
Addison's_Disease , male group	0	0	0	NA	NA	UCSF cohort	0	38	0	38	NA	NA	NA	NA
Autoimmune_Hepatitis , male group	0	0	0	NA	NA	UCSF cohort	0	53	0	53	NA	NA	NA	NA
Guillain-Barre_Syndrome , male group	0	0	0	NA	NA	UCSF cohort	0	57	0	57	NA	NA	NA	NA
Lichen_Sclerosus , male group	0	0	0	NA	NA	UCSF cohort	0	38	0	38	NA	NA	NA	NA

[truncated: 1 more sheets: Notes]
