# Supplementary material for: Exposure to autoimmune disorders is associated with increased Alzheimer’s disease risk in a multi-site electronic health record analysis
Source: Cell Rep Med. 2025 Feb 24;6(3):101980. doi: 10.1016/j.xcrm.2025.101980 (PMC11970322; doi:10.1016/j.xcrm.2025.101980)
Supplement: Table S9. Excel file containing medical billing concept codes used to identify comorbidities of interest, related to STAR Methods [file mmc10.xlsx]

## Sheet: Original_ICD_Codes
Clinical Concept	Code	Vocabulary	Comorbidity Class	Column_name
ST elevation (STEMI) myocardial infarction involving left anterior descending coronary artery	I21.02	ICD10CM	Myocardial Infarction	MI
ST elevation (STEMI) myocardial infarction involving other coronary artery of anterior wall	I21.09	ICD10CM	Myocardial Infarction	MI
ST elevation (STEMI) myocardial infarction involving left main coronary artery	I21.01	ICD10CM	Myocardial Infarction	MI
ST elevation (STEMI) myocardial infarction involving other coronary artery of inferior wall	I21.19	ICD10CM	Myocardial Infarction	MI
ST elevation (STEMI) myocardial infarction of inferior wall	I21.1	ICD10CM	Myocardial Infarction	MI
ST elevation (STEMI) myocardial infarction of other sites	I21.2	ICD10CM	Myocardial Infarction	MI
ST elevation (STEMI) myocardial infarction of unspecified site	I21.3	ICD10CM	Myocardial Infarction	MI
Acute myocardial infarction, unspecified	I21.9	ICD10CM	Myocardial Infarction	MI
Myocardial infarction type 2	I21.A1	ICD10CM	Myocardial Infarction	MI
Other myocardial infarction type	I21.A9	ICD10CM	Myocardial Infarction	MI
Subsequent ST elevation (STEMI) and non-ST elevation (NSTEMI) myocardial infarction	I22	ICD10CM	Myocardial Infarction	MI
Other type of myocardial infarction	I21.A	ICD10CM	Myocardial Infarction	MI
Non-ST elevation (NSTEMI) myocardial infarction	I21.4	ICD10CM	Myocardial Infarction	MI
Subsequent non-ST elevation (NSTEMI) myocardial infarction	I22.2	ICD10CM	Myocardial Infarction	MI
Subsequent ST elevation (STEMI) myocardial infarction of inferior wall	I22.1	ICD10CM	Myocardial Infarction	MI
Subsequent ST elevation (STEMI) myocardial infarction of anterior wall	I22.0	ICD10CM	Myocardial Infarction	MI
Subsequent ST elevation (STEMI) myocardial infarction of other sites	I22.8	ICD10CM	Myocardial Infarction	MI
ST elevation (STEMI) myocardial infarction involving right coronary artery	I21.11	ICD10CM	Myocardial Infarction	MI
Subsequent ST elevation (STEMI) myocardial infarction of unspecified site	I22.9	ICD10CM	Myocardial Infarction	MI
Old myocardial infarction	I25.2	ICD10CM	Myocardial Infarction	MI
ST elevation (STEMI) myocardial infarction involving other sites	I21.29	ICD10CM	Myocardial Infarction	MI
Acute myocardial infarction	I21	ICD10CM	Myocardial Infarction	MI
ST elevation (STEMI) myocardial infarction of anterior wall	I21.0	ICD10CM	Myocardial Infarction	MI
ST elevation (STEMI) myocardial infarction involving left circumflex coronary artery	I21.21	ICD10CM	Myocardial Infarction	MI
Rheumatic heart disease, unspecified	I09.9	ICD10CM	Congestive Heart Failure	CHF
Hypertensive heart disease with heart failure	I11.0	ICD10CM	Congestive Heart Failure	CHF
Hypertensive heart and chronic kidney disease with heart failure and stage 1 through stage 4 chronic kidney disease, or unspecified chronic kidney disease	I13.0	ICD10CM	Congestive Heart Failure	CHF
Hypertensive heart and chronic kidney disease with heart failure and with stage 5 chronic kidney disease, or end stage renal disease	I13.2	ICD10CM	Congestive Heart Failure	CHF
Neonatal cardiac failure	P29.0	ICD10CM	Congestive Heart Failure	CHF
Atherosclerosis	I70	ICD10CM	Peripheral Vascular Disease	PVD
Atherosclerosis of aorta	I70.0	ICD10CM	Peripheral Vascular Disease	PVD
Atherosclerosis of renal artery	I70.1	ICD10CM	Peripheral Vascular Disease	PVD
Atherosclerosis of native arteries of the extremities	I70.2	ICD10CM	Peripheral Vascular Disease	PVD
Unspecified atherosclerosis of native arteries of extremities	I70.20	ICD10CM	Peripheral Vascular Disease	PVD
Unspecified atherosclerosis of native arteries of extremities, right leg	I70.201	ICD10CM	Peripheral Vascular Disease	PVD
Unspecified atherosclerosis of native arteries of extremities, left leg	I70.202	ICD10CM	Peripheral Vascular Disease	PVD
Unspecified atherosclerosis of native arteries of extremities, bilateral legs	I70.203	ICD10CM	Peripheral Vascular Disease	PVD
Unspecified atherosclerosis of native arteries of extremities, other extremity	I70.208	ICD10CM	Peripheral Vascular Disease	PVD
Unspecified atherosclerosis of native arteries of extremities, unspecified extremity	I70.209	ICD10CM	Peripheral Vascular Disease	PVD
Atherosclerosis of native arteries of extremities with intermittent claudication	I70.21	ICD10CM	Peripheral Vascular Disease	PVD
Atherosclerosis of native arteries of extremities with intermittent claudication, right leg	I70.211	ICD10CM	Peripheral Vascular Disease	PVD
Atherosclerosis of native arteries of extremities with intermittent claudication, left leg	I70.212	ICD10CM	Peripheral Vascular Disease	PVD
Atherosclerosis of native arteries of extremities with intermittent claudication, bilateral legs	I70.213	ICD10CM	Peripheral Vascular Disease	PVD
Atherosclerosis of native arteries of extremities with intermittent claudication, other extremity	I70.218	ICD10CM	Peripheral Vascular Disease	PVD
Atherosclerosis of native arteries of extremities with intermittent claudication, unspecified extremity	I70.219	ICD10CM	Peripheral Vascular Disease	PVD
Atherosclerosis of native arteries of extremities with rest pain	I70.22	ICD10CM	Peripheral Vascular Disease	PVD
Atherosclerosis of native arteries of extremities with rest pain, right leg	I70.221	ICD10CM	Peripheral Vascular Disease	PVD
Atherosclerosis of native arteries of extremities with rest pain, left leg	I70.222	ICD10CM	Peripheral Vascular Disease	PVD
Atherosclerosis of native arteries of extremities with rest pain, bilateral legs	I70.223	ICD10CM	Peripheral Vascular Disease	PVD
Atherosclerosis of native arteries of extremities with rest pain, other extremity	I70.228	ICD10CM	Peripheral Vascular Disease	PVD
Atherosclerosis of native arteries of extremities with rest pain, unspecified extremity	I70.229	ICD10CM	Peripheral Vascular Disease	PVD
Atherosclerosis of native arteries of right leg with ulceration	I70.23	ICD10CM	Peripheral Vascular Disease	PVD
Atherosclerosis of native arteries of right leg with ulceration of thigh	I70.231	ICD10CM	Peripheral Vascular Disease	PVD
Atherosclerosis of native arteries of right leg with ulceration of calf	I70.232	ICD10CM	Peripheral Vascular Disease	PVD
Atherosclerosis of native arteries of right leg with ulceration of ankle	I70.233	ICD10CM	Peripheral Vascular Disease	PVD
Atherosclerosis of native arteries of right leg with ulceration of heel and midfoot	I70.234	ICD10CM	Peripheral Vascular Disease	PVD
Atherosclerosis of native arteries of right leg with ulceration of other part of foot	I70.235	ICD10CM	Peripheral Vascular Disease	PVD
Atherosclerosis of native arteries of right leg with ulceration of other part of lower leg	I70.238	ICD10CM	Peripheral Vascular Disease	PVD
Atherosclerosis of native arteries of right leg with ulceration of unspecified site	I70.239	ICD10CM	Peripheral Vascular Disease	PVD
Atherosclerosis of native arteries of left leg with ulceration	I70.24	ICD10CM	Peripheral Vascular Disease	PVD
Atherosclerosis of native arteries of left leg with ulceration of thigh	I70.241	ICD10CM	Peripheral Vascular Disease	PVD
Atherosclerosis of native arteries of left leg with ulceration of calf	I70.242	ICD10CM	Peripheral Vascular Disease	PVD
Atherosclerosis of native arteries of left leg with ulceration of ankle	I70.243	ICD10CM	Peripheral Vascular Disease	PVD
Atherosclerosis of native arteries of left leg with ulceration of heel and midfoot	I70.244	ICD10CM	Peripheral Vascular Disease	PVD
Atherosclerosis of native arteries of left leg with ulceration of other part of foot	I70.245	ICD10CM	Peripheral Vascular Disease	PVD
Atherosclerosis of native arteries of left leg with ulceration of other part of lower leg	I70.248	ICD10CM	Peripheral Vascular Disease	PVD
Atherosclerosis of native arteries of left leg with ulceration of unspecified site	I70.249	ICD10CM	Peripheral Vascular Disease	PVD
Atherosclerosis of native arteries of other extremities with ulceration	I70.25	ICD10CM	Peripheral Vascular Disease	PVD
Atherosclerosis of native arteries of extremities with gangrene	I70.26	ICD10CM	Peripheral Vascular Disease	PVD
Atherosclerosis of native arteries of extremities with gangrene, right leg	I70.261	ICD10CM	Peripheral Vascular Disease	PVD
Atherosclerosis of native arteries of extremities with gangrene, left leg	I70.262	ICD10CM	Peripheral Vascular Disease	PVD
Atherosclerosis of native arteries of extremities with gangrene, bilateral legs	I70.263	ICD10CM	Peripheral Vascular Disease	PVD
Atherosclerosis of native arteries of extremities with gangrene, other extremity	I70.268	ICD10CM	Peripheral Vascular Disease	PVD
Atherosclerosis of native arteries of extremities with gangrene, unspecified extremity	I70.269	ICD10CM	Peripheral Vascular Disease	PVD
Other atherosclerosis of native arteries of extremities	I70.29	ICD10CM	Peripheral Vascular Disease	PVD
Other atherosclerosis of native arteries of extremities, right leg	I70.291	ICD10CM	Peripheral Vascular Disease	PVD
Other atherosclerosis of native arteries of extremities, left leg	I70.292	ICD10CM	Peripheral Vascular Disease	PVD
Other atherosclerosis of native arteries of extremities, bilateral legs	I70.293	ICD10CM	Peripheral Vascular Disease	PVD
Other atherosclerosis of native arteries of extremities, other extremity	I70.298	ICD10CM	Peripheral Vascular Disease	PVD
Other atherosclerosis of native arteries of extremities, unspecified extremity	I70.299	ICD10CM	Peripheral Vascular Disease	PVD
Atherosclerosis of unspecified type of bypass graft(s) of the extremities	I70.3	ICD10CM	Peripheral Vascular Disease	PVD
Unspecified atherosclerosis of unspecified type of bypass graft(s) of the extremities	I70.30	ICD10CM	Peripheral Vascular Disease	PVD
Unspecified atherosclerosis of unspecified type of bypass graft(s) of the extremities, right leg	I70.301	ICD10CM	Peripheral Vascular Disease	PVD
Unspecified atherosclerosis of unspecified type of bypass graft(s) of the extremities, left leg	I70.302	ICD10CM	Peripheral Vascular Disease	PVD
Unspecified atherosclerosis of unspecified type of bypass graft(s) of the extremities, bilateral legs	I70.303	ICD10CM	Peripheral Vascular Disease	PVD
Unspecified atherosclerosis of unspecified type of bypass graft(s) of the extremities, other extremity	I70.308	ICD10CM	Peripheral Vascular Disease	PVD
Unspecified atherosclerosis of unspecified type of bypass graft(s) of the extremities, unspecified extremity	I70.309	ICD10CM	Peripheral Vascular Disease	PVD
Atherosclerosis of unspecified type of bypass graft(s) of the extremities with intermittent claudication	I70.31	ICD10CM	Peripheral Vascular Disease	PVD
Atherosclerosis of unspecified type of bypass graft(s) of the extremities with intermittent claudication, right leg	I70.311	ICD10CM	Peripheral Vascular Disease	PVD
Atherosclerosis of unspecified type of bypass graft(s) of the extremities with intermittent claudication, left leg	I70.312	ICD10CM	Peripheral Vascular Disease	PVD
Atherosclerosis of unspecified type of bypass graft(s) of the extremities with intermittent claudication, bilateral legs	I70.313	ICD10CM	Peripheral Vascular Disease	PVD
Atherosclerosis of unspecified type of bypass graft(s) of the extremities with intermittent claudication, other extremity	I70.318	ICD10CM	Peripheral Vascular Disease	PVD
Atherosclerosis of unspecified type of bypass graft(s) of the extremities with intermittent claudication, unspecified extremity	I70.319	ICD10CM	Peripheral Vascular Disease	PVD
Atherosclerosis of unspecified type of bypass graft(s) of the extremities with rest pain	I70.32	ICD10CM	Peripheral Vascular Disease	PVD
Atherosclerosis of unspecified type of bypass graft(s) of the extremities with rest pain, right leg	I70.321	ICD10CM	Peripheral Vascular Disease	PVD
Atherosclerosis of unspecified type of bypass graft(s) of the extremities with rest pain, left leg	I70.322	ICD10CM	Peripheral Vascular Disease	PVD
Atherosclerosis of unspecified type of bypass graft(s) of the extremities with rest pain, bilateral legs	I70.323	ICD10CM	Peripheral Vascular Disease	PVD
Atherosclerosis of unspecified type of bypass graft(s) of the extremities with rest pain, other extremity	I70.328	ICD10CM	Peripheral Vascular Disease	PVD
Atherosclerosis of unspecified type of bypass graft(s) of the extremities with rest pain, unspecified extremity	I70.329	ICD10CM	Peripheral Vascular Disease	PVD
Atherosclerosis of unspecified type of bypass graft(s) of the right leg with ulceration	I70.33	ICD10CM	Peripheral Vascular Disease	PVD
Atherosclerosis of unspecified type of bypass graft(s) of the right leg with ulceration of thigh	I70.331	ICD10CM	Peripheral Vascular Disease	PVD
Atherosclerosis of unspecified type of bypass graft(s) of the right leg with ulceration of calf	I70.332	ICD10CM	Peripheral Vascular Disease	PVD
Atherosclerosis of unspecified type of bypass graft(s) of the right leg with ulceration of ankle	I70.333	ICD10CM	Peripheral Vascular Disease	PVD
Atherosclerosis of unspecified type of bypass graft(s) of the right leg with ulceration of heel and midfoot	I70.334	ICD10CM	Peripheral Vascular Disease	PVD
Atherosclerosis of unspecified type of bypass graft(s) of the right leg with ulceration of other part of foot	I70.335	ICD10CM	Peripheral Vascular Disease	PVD
Atherosclerosis of unspecified type of bypass graft(s) of the right leg with ulceration of other part of lower leg	I70.338	ICD10CM	Peripheral Vascular Disease	PVD
Atherosclerosis of unspecified type of bypass graft(s) of the right leg with ulceration of unspecified site	I70.339	ICD10CM	Peripheral Vascular Disease	PVD
Atherosclerosis of unspecified type of bypass graft(s) of the left leg with ulceration	I70.34	ICD10CM	Peripheral Vascular Disease	PVD
Atherosclerosis of unspecified type of bypass graft(s) of the left leg with ulceration of thigh	I70.341	ICD10CM	Peripheral Vascular Disease	PVD
Atherosclerosis of unspecified type of bypass graft(s) of the left leg with ulceration of calf	I70.342	ICD10CM	Peripheral Vascular Disease	PVD
Atherosclerosis of unspecified type of bypass graft(s) of the left leg with ulceration of ankle	I70.343	ICD10CM	Peripheral Vascular Disease	PVD
Atherosclerosis of unspecified type of bypass graft(s) of the left leg with ulceration of heel and midfoot	I70.344	ICD10CM	Peripheral Vascular Disease	PVD
Atherosclerosis of unspecified type of bypass graft(s) of the left leg with ulceration of other part of foot	I70.345	ICD10CM	Peripheral Vascular Disease	PVD
Atherosclerosis of unspecified type of bypass graft(s) of the left leg with ulceration of other part of lower leg	I70.348	ICD10CM	Peripheral Vascular Disease	PVD
Atherosclerosis of unspecified type of bypass graft(s) of the left leg with ulceration of unspecified site	I70.349	ICD10CM	Peripheral Vascular Disease	PVD
Atherosclerosis of unspecified type of bypass graft(s) of other extremity with ulceration	I70.35	ICD10CM	Peripheral Vascular Disease	PVD
Atherosclerosis of unspecified type of bypass graft(s) of the extremities with gangrene	I70.36	ICD10CM	Peripheral Vascular Disease	PVD
Atherosclerosis of unspecified type of bypass graft(s) of the extremities with gangrene, right leg	I70.361	ICD10CM	Peripheral Vascular Disease	PVD
Atherosclerosis of unspecified type of bypass graft(s) of the extremities with gangrene, left leg	I70.362	ICD10CM	Peripheral Vascular Disease	PVD
Atherosclerosis of unspecified type of bypass graft(s) of the extremities with gangrene, bilateral legs	I70.363	ICD10CM	Peripheral Vascular Disease	PVD
Atherosclerosis of unspecified type of bypass graft(s) of the extremities with gangrene, other extremity	I70.368	ICD10CM	Peripheral Vascular Disease	PVD
Atherosclerosis of unspecified type of bypass graft(s) of the extremities with gangrene, unspecified extremity	I70.369	ICD10CM	Peripheral Vascular Disease	PVD
Other atherosclerosis of unspecified type of bypass graft(s) of the extremities	I70.39	ICD10CM	Peripheral Vascular Disease	PVD
Other atherosclerosis of unspecified type of bypass graft(s) of the extremities, right leg	I70.391	ICD10CM	Peripheral Vascular Disease	PVD
Other atherosclerosis of unspecified type of bypass graft(s) of the extremities, left leg	I70.392	ICD10CM	Peripheral Vascular Disease	PVD
Other atherosclerosis of unspecified type of bypass graft(s) of the extremities, bilateral legs	I70.393	ICD10CM	Peripheral Vascular Disease	PVD
Other atherosclerosis of unspecified type of bypass graft(s) of the extremities, other extremity	I70.398	ICD10CM	Peripheral Vascular Disease	PVD
Other atherosclerosis of unspecified type of bypass graft(s) of the extremities, unspecified extremity	I70.399	ICD10CM	Peripheral Vascular Disease	PVD
Atherosclerosis of autologous vein bypass graft(s) of the extremities	I70.4	ICD10CM	Peripheral Vascular Disease	PVD
Unspecified atherosclerosis of autologous vein bypass graft(s) of the extremities	I70.40	ICD10CM	Peripheral Vascular Disease	PVD
Unspecified atherosclerosis of autologous vein bypass graft(s) of the extremities, right leg	I70.401	ICD10CM	Peripheral Vascular Disease	PVD
Unspecified atherosclerosis of autologous vein bypass graft(s) of the extremities, left leg	I70.402	ICD10CM	Peripheral Vascular Disease	PVD
Unspecified atherosclerosis of autologous vein bypass graft(s) of the extremities, bilateral legs	I70.403	ICD10CM	Peripheral Vascular Disease	PVD
Unspecified atherosclerosis of autologous vein bypass graft(s) of the extremities, other extremity	I70.408	ICD10CM	Peripheral Vascular Disease	PVD
Unspecified atherosclerosis of autologous vein bypass graft(s) of the extremities, unspecified extremity	I70.409	ICD10CM	Peripheral Vascular Disease	PVD
Atherosclerosis of autologous vein bypass graft(s) of the extremities with intermittent claudication	I70.41	ICD10CM	Peripheral Vascular Disease	PVD
Atherosclerosis of autologous vein bypass graft(s) of the extremities with intermittent claudication, right leg	I70.411	ICD10CM	Peripheral Vascular Disease	PVD
Atherosclerosis of autologous vein bypass graft(s) of the extremities with intermittent claudication, left leg	I70.412	ICD10CM	Peripheral Vascular Disease	PVD
Atherosclerosis of autologous vein bypass graft(s) of the extremities with intermittent claudication, bilateral legs	I70.413	ICD10CM	Peripheral Vascular Disease	PVD
Atherosclerosis of autologous vein bypass graft(s) of the extremities with intermittent claudication, other extremity	I70.418	ICD10CM	Peripheral Vascular Disease	PVD
Atherosclerosis of autologous vein bypass graft(s) of the extremities with intermittent claudication, unspecified extremity	I70.419	ICD10CM	Peripheral Vascular Disease	PVD
Atherosclerosis of autologous vein bypass graft(s) of the extremities with rest pain	I70.42	ICD10CM	Peripheral Vascular Disease	PVD
Atherosclerosis of autologous vein bypass graft(s) of the extremities with rest pain, right leg	I70.421	ICD10CM	Peripheral Vascular Disease	PVD
Atherosclerosis of autologous vein bypass graft(s) of the extremities with rest pain, left leg	I70.422	ICD10CM	Peripheral Vascular Disease	PVD
Atherosclerosis of autologous vein bypass graft(s) of the extremities with rest pain, bilateral legs	I70.423	ICD10CM	Peripheral Vascular Disease	PVD
Atherosclerosis of autologous vein bypass graft(s) of the extremities with rest pain, other extremity	I70.428	ICD10CM	Peripheral Vascular Disease	PVD
Atherosclerosis of autologous vein bypass graft(s) of the extremities with rest pain, unspecified extremity	I70.429	ICD10CM	Peripheral Vascular Disease	PVD
Atherosclerosis of autologous vein bypass graft(s) of the right leg with ulceration	I70.43	ICD10CM	Peripheral Vascular Disease	PVD
Atherosclerosis of autologous vein bypass graft(s) of the right leg with ulceration of thigh	I70.431	ICD10CM	Peripheral Vascular Disease	PVD
Atherosclerosis of autologous vein bypass graft(s) of the right leg with ulceration of calf	I70.432	ICD10CM	Peripheral Vascular Disease	PVD
Atherosclerosis of autologous vein bypass graft(s) of the right leg with ulceration of ankle	I70.433	ICD10CM	Peripheral Vascular Disease	PVD
Atherosclerosis of autologous vein bypass graft(s) of the right leg with ulceration of heel and midfoot	I70.434	ICD10CM	Peripheral Vascular Disease	PVD
Atherosclerosis of autologous vein bypass graft(s) of the right leg with ulceration of other part of foot	I70.435	ICD10CM	Peripheral Vascular Disease	PVD
Atherosclerosis of autologous vein bypass graft(s) of the right leg with ulceration of other part of lower leg	I70.438	ICD10CM	Peripheral Vascular Disease	PVD
Atherosclerosis of autologous vein bypass graft(s) of the right leg with ulceration of unspecified site	I70.439	ICD10CM	Peripheral Vascular Disease	PVD
Atherosclerosis of autologous vein bypass graft(s) of the left leg with ulceration	I70.44	ICD10CM	Peripheral Vascular Disease	PVD
Atherosclerosis of autologous vein bypass graft(s) of the left leg with ulceration of thigh	I70.441	ICD10CM	Peripheral Vascular Disease	PVD
Atherosclerosis of autologous vein bypass graft(s) of the left leg with ulceration of calf	I70.442	ICD10CM	Peripheral Vascular Disease	PVD
Atherosclerosis of autologous vein bypass graft(s) of the left leg with ulceration of ankle	I70.443	ICD10CM	Peripheral Vascular Disease	PVD
Atherosclerosis of autologous vein bypass graft(s) of the left leg with ulceration of heel and midfoot	I70.444	ICD10CM	Peripheral Vascular Disease	PVD
Atherosclerosis of autologous vein bypass graft(s) of the left leg with ulceration of other part of foot	I70.445	ICD10CM	Peripheral Vascular Disease	PVD
Atherosclerosis of autologous vein bypass graft(s) of the left leg with ulceration of other part of lower leg	I70.448	ICD10CM	Peripheral Vascular Disease	PVD
Atherosclerosis of autologous vein bypass graft(s) of the left leg with ulceration of unspecified site	I70.449	ICD10CM	Peripheral Vascular Disease	PVD
Atherosclerosis of autologous vein bypass graft(s) of other extremity with ulceration	I70.45	ICD10CM	Peripheral Vascular Disease	PVD
Atherosclerosis of autologous vein bypass graft(s) of the extremities with gangrene	I70.46	ICD10CM	Peripheral Vascular Disease	PVD
Atherosclerosis of autologous vein bypass graft(s) of the extremities with gangrene, right leg	I70.461	ICD10CM	Peripheral Vascular Disease	PVD
Atherosclerosis of autologous vein bypass graft(s) of the extremities with gangrene, left leg	I70.462	ICD10CM	Peripheral Vascular Disease	PVD
Atherosclerosis of autologous vein bypass graft(s) of the extremities with gangrene, bilateral legs	I70.463	ICD10CM	Peripheral Vascular Disease	PVD
Atherosclerosis of autologous vein bypass graft(s) of the extremities with gangrene, other extremity	I70.468	ICD10CM	Peripheral Vascular Disease	PVD
Atherosclerosis of autologous vein bypass graft(s) of the extremities with gangrene, unspecified extremity	I70.469	ICD10CM	Peripheral Vascular Disease	PVD
Other atherosclerosis of autologous vein bypass graft(s) of the extremities	I70.49	ICD10CM	Peripheral Vascular Disease	PVD
Other atherosclerosis of autologous vein bypass graft(s) of the extremities, right leg	I70.491	ICD10CM	Peripheral Vascular Disease	PVD
Other atherosclerosis of autologous vein bypass graft(s) of the extremities, left leg	I70.492	ICD10CM	Peripheral Vascular Disease	PVD
Other atherosclerosis of autologous vein bypass graft(s) of the extremities, bilateral legs	I70.493	ICD10CM	Peripheral Vascular Disease	PVD
Other atherosclerosis of autologous vein bypass graft(s) of the extremities, other extremity	I70.498	ICD10CM	Peripheral Vascular Disease	PVD
Other atherosclerosis of autologous vein bypass graft(s) of the extremities, unspecified extremity	I70.499	ICD10CM	Peripheral Vascular Disease	PVD
Atherosclerosis of nonautologous biological bypass graft(s) of the extremities	I70.5	ICD10CM	Peripheral Vascular Disease	PVD
Unspecified atherosclerosis of nonautologous biological bypass graft(s) of the extremities	I70.50	ICD10CM	Peripheral Vascular Disease	PVD
Unspecified atherosclerosis of nonautologous biological bypass graft(s) of the extremities, right leg	I70.501	ICD10CM	Peripheral Vascular Disease	PVD
Unspecified atherosclerosis of nonautologous biological bypass graft(s) of the extremities, left leg	I70.502	ICD10CM	Peripheral Vascular Disease	PVD
Unspecified atherosclerosis of nonautologous biological bypass graft(s) of the extremities, bilateral legs	I70.503	ICD10CM	Peripheral Vascular Disease	PVD
Unspecified atherosclerosis of nonautologous biological bypass graft(s) of the extremities, other extremity	I70.508	ICD10CM	Peripheral Vascular Disease	PVD
Unspecified atherosclerosis of nonautologous biological bypass graft(s) of the extremities, unspecified extremity	I70.509	ICD10CM	Peripheral Vascular Disease	PVD
Atherosclerosis of nonautologous biological bypass graft(s) of the extremities intermittent claudication	I70.51	ICD10CM	Peripheral Vascular Disease	PVD
Atherosclerosis of nonautologous biological bypass graft(s) of the extremities with intermittent claudication, right leg	I70.511	ICD10CM	Peripheral Vascular Disease	PVD
Atherosclerosis of nonautologous biological bypass graft(s) of the extremities with intermittent claudication, left leg	I70.512	ICD10CM	Peripheral Vascular Disease	PVD
Atherosclerosis of nonautologous biological bypass graft(s) of the extremities with intermittent claudication, bilateral legs	I70.513	ICD10CM	Peripheral Vascular Disease	PVD
Atherosclerosis of nonautologous biological bypass graft(s) of the extremities with intermittent claudication, other extremity	I70.518	ICD10CM	Peripheral Vascular Disease	PVD
Atherosclerosis of nonautologous biological bypass graft(s) of the extremities with intermittent claudication, unspecified extremity	I70.519	ICD10CM	Peripheral Vascular Disease	PVD
Atherosclerosis of nonautologous biological bypass graft(s) of the extremities with rest pain	I70.52	ICD10CM	Peripheral Vascular Disease	PVD
Atherosclerosis of nonautologous biological bypass graft(s) of the extremities with rest pain, right leg	I70.521	ICD10CM	Peripheral Vascular Disease	PVD
Atherosclerosis of nonautologous biological bypass graft(s) of the extremities with rest pain, left leg	I70.522	ICD10CM	Peripheral Vascular Disease	PVD
Atherosclerosis of nonautologous biological bypass graft(s) of the extremities with rest pain, bilateral legs	I70.523	ICD10CM	Peripheral Vascular Disease	PVD
Atherosclerosis of nonautologous biological bypass graft(s) of the extremities with rest pain, other extremity	I70.528	ICD10CM	Peripheral Vascular Disease	PVD
Atherosclerosis of nonautologous biological bypass graft(s) of the extremities with rest pain, unspecified extremity	I70.529	ICD10CM	Peripheral Vascular Disease	PVD
Atherosclerosis of nonautologous biological bypass graft(s) of the right leg with ulceration	I70.53	ICD10CM	Peripheral Vascular Disease	PVD
Atherosclerosis of nonautologous biological bypass graft(s) of the right leg with ulceration of thigh	I70.531	ICD10CM	Peripheral Vascular Disease	PVD
Atherosclerosis of nonautologous biological bypass graft(s) of the right leg with ulceration of calf	I70.532	ICD10CM	Peripheral Vascular Disease	PVD
Atherosclerosis of nonautologous biological bypass graft(s) of the right leg with ulceration of ankle	I70.533	ICD10CM	Peripheral Vascular Disease	PVD
Atherosclerosis of nonautologous biological bypass graft(s) of the right leg with ulceration of heel and midfoot	I70.534	ICD10CM	Peripheral Vascular Disease	PVD
Atherosclerosis of nonautologous biological bypass graft(s) of the right leg with ulceration of other part of foot	I70.535	ICD10CM	Peripheral Vascular Disease	PVD
Atherosclerosis of nonautologous biological bypass graft(s) of the right leg with ulceration of other part of lower leg	I70.538	ICD10CM	Peripheral Vascular Disease	PVD
Atherosclerosis of nonautologous biological bypass graft(s) of the right leg with ulceration of unspecified site	I70.539	ICD10CM	Peripheral Vascular Disease	PVD
Atherosclerosis of nonautologous biological bypass graft(s) of the left leg with ulceration	I70.54	ICD10CM	Peripheral Vascular Disease	PVD
Atherosclerosis of nonautologous biological bypass graft(s) of the left leg with ulceration of thigh	I70.541	ICD10CM	Peripheral Vascular Disease	PVD
Atherosclerosis of nonautologous biological bypass graft(s) of the left leg with ulceration of calf	I70.542	ICD10CM	Peripheral Vascular Disease	PVD
Atherosclerosis of nonautologous biological bypass graft(s) of the left leg with ulceration of ankle	I70.543	ICD10CM	Peripheral Vascular Disease	PVD
Atherosclerosis of nonautologous biological bypass graft(s) of the left leg with ulceration of heel and midfoot	I70.544	ICD10CM	Peripheral Vascular Disease	PVD
Atherosclerosis of nonautologous biological bypass graft(s) of the left leg with ulceration of other part of foot	I70.545	ICD10CM	Peripheral Vascular Disease	PVD
Atherosclerosis of nonautologous biological bypass graft(s) of the left leg with ulceration of other part of lower leg	I70.548	ICD10CM	Peripheral Vascular Disease	PVD
Atherosclerosis of nonautologous biological bypass graft(s) of the left leg with ulceration of unspecified site	I70.549	ICD10CM	Peripheral Vascular Disease	PVD
Atherosclerosis of nonautologous biological bypass graft(s) of other extremity with ulceration	I70.55	ICD10CM	Peripheral Vascular Disease	PVD
Atherosclerosis of nonautologous biological bypass graft(s) of the extremities with gangrene	I70.56	ICD10CM	Peripheral Vascular Disease	PVD
Atherosclerosis of nonautologous biological bypass graft(s) of the extremities with gangrene, right leg	I70.561	ICD10CM	Peripheral Vascular Disease	PVD
Atherosclerosis of nonautologous biological bypass graft(s) of the extremities with gangrene, left leg	I70.562	ICD10CM	Peripheral Vascular Disease	PVD
Atherosclerosis of nonautologous biological bypass graft(s) of the extremities with gangrene, bilateral legs	I70.563	ICD10CM	Peripheral Vascular Disease	PVD
Atherosclerosis of nonautologous biological bypass graft(s) of the extremities with gangrene, other extremity	I70.568	ICD10CM	Peripheral Vascular Disease	PVD
Atherosclerosis of nonautologous biological bypass graft(s) of the extremities with gangrene, unspecified extremity	I70.569	ICD10CM	Peripheral Vascular Disease	PVD
Other atherosclerosis of nonautologous biological bypass graft(s) of the extremities	I70.59	ICD10CM	Peripheral Vascular Disease	PVD
Other atherosclerosis of nonautologous biological bypass graft(s) of the extremities, right leg	I70.591	ICD10CM	Peripheral Vascular Disease	PVD
Other atherosclerosis of nonautologous biological bypass graft(s) of the extremities, left leg	I70.592	ICD10CM	Peripheral Vascular Disease	PVD
Other atherosclerosis of nonautologous biological bypass graft(s) of the extremities, bilateral legs	I70.593	ICD10CM	Peripheral Vascular Disease	PVD
Other atherosclerosis of nonautologous biological bypass graft(s) of the extremities, other extremity	I70.598	ICD10CM	Peripheral Vascular Disease	PVD
Other atherosclerosis of nonautologous biological bypass graft(s) of the extremities, unspecified extremity	I70.599	ICD10CM	Peripheral Vascular Disease	PVD
Atherosclerosis of nonbiological bypass graft(s) of the extremities	I70.6	ICD10CM	Peripheral Vascular Disease	PVD
Unspecified atherosclerosis of nonbiological bypass graft(s) of the extremities	I70.60	ICD10CM	Peripheral Vascular Disease	PVD
Unspecified atherosclerosis of nonbiological bypass graft(s) of the extremities, right leg	I70.601	ICD10CM	Peripheral Vascular Disease	PVD
Unspecified atherosclerosis of nonbiological bypass graft(s) of the extremities, left leg	I70.602	ICD10CM	Peripheral Vascular Disease	PVD
Unspecified atherosclerosis of nonbiological bypass graft(s) of the extremities, bilateral legs	I70.603	ICD10CM	Peripheral Vascular Disease	PVD
Unspecified atherosclerosis of nonbiological bypass graft(s) of the extremities, other extremity	I70.608	ICD10CM	Peripheral Vascular Disease	PVD
Unspecified atherosclerosis of nonbiological bypass graft(s) of the extremities, unspecified extremity	I70.609	ICD10CM	Peripheral Vascular Disease	PVD
Atherosclerosis of nonbiological bypass graft(s) of the extremities with intermittent claudication	I70.61	ICD10CM	Peripheral Vascular Disease	PVD
Atherosclerosis of nonbiological bypass graft(s) of the extremities with intermittent claudication, right leg	I70.611	ICD10CM	Peripheral Vascular Disease	PVD
Atherosclerosis of nonbiological bypass graft(s) of the extremities with intermittent claudication, left leg	I70.612	ICD10CM	Peripheral Vascular Disease	PVD
Atherosclerosis of nonbiological bypass graft(s) of the extremities with intermittent claudication, bilateral legs	I70.613	ICD10CM	Peripheral Vascular Disease	PVD
Atherosclerosis of nonbiological bypass graft(s) of the extremities with intermittent claudication, other extremity	I70.618	ICD10CM	Peripheral Vascular Disease	PVD
Atherosclerosis of nonbiological bypass graft(s) of the extremities with intermittent claudication, unspecified extremity	I70.619	ICD10CM	Peripheral Vascular Disease	PVD
Atherosclerosis of nonbiological bypass graft(s) of the extremities with rest pain	I70.62	ICD10CM	Peripheral Vascular Disease	PVD
Atherosclerosis of nonbiological bypass graft(s) of the extremities with rest pain, right leg	I70.621	ICD10CM	Peripheral Vascular Disease	PVD
Atherosclerosis of nonbiological bypass graft(s) of the extremities with rest pain, left leg	I70.622	ICD10CM	Peripheral Vascular Disease	PVD
Atherosclerosis of nonbiological bypass graft(s) of the extremities with rest pain, bilateral legs	I70.623	ICD10CM	Peripheral Vascular Disease	PVD
Atherosclerosis of nonbiological bypass graft(s) of the extremities with rest pain, other extremity	I70.628	ICD10CM	Peripheral Vascular Disease	PVD
Atherosclerosis of nonbiological bypass graft(s) of the extremities with rest pain, unspecified extremity	I70.629	ICD10CM	Peripheral Vascular Disease	PVD
Atherosclerosis of nonbiological bypass graft(s) of the right leg with ulceration	I70.63	ICD10CM	Peripheral Vascular Disease	PVD
Atherosclerosis of nonbiological bypass graft(s) of the right leg with ulceration of thigh	I70.631	ICD10CM	Peripheral Vascular Disease	PVD
Atherosclerosis of nonbiological bypass graft(s) of the right leg with ulceration of calf	I70.632	ICD10CM	Peripheral Vascular Disease	PVD
Atherosclerosis of nonbiological bypass graft(s) of the right leg with ulceration of ankle	I70.633	ICD10CM	Peripheral Vascular Disease	PVD
Atherosclerosis of nonbiological bypass graft(s) of the right leg with ulceration of heel and midfoot	I70.634	ICD10CM	Peripheral Vascular Disease	PVD
Atherosclerosis of nonbiological bypass graft(s) of the right leg with ulceration of other part of foot	I70.635	ICD10CM	Peripheral Vascular Disease	PVD
Atherosclerosis of nonbiological bypass graft(s) of the right leg with ulceration of other part of lower leg	I70.638	ICD10CM	Peripheral Vascular Disease	PVD
Atherosclerosis of nonbiological bypass graft(s) of the right leg with ulceration of unspecified site	I70.639	ICD10CM	Peripheral Vascular Disease	PVD
Atherosclerosis of nonbiological bypass graft(s) of the left leg with ulceration	I70.64	ICD10CM	Peripheral Vascular Disease	PVD
Atherosclerosis of nonbiological bypass graft(s) of the left leg with ulceration of thigh	I70.641	ICD10CM	Peripheral Vascular Disease	PVD
Atherosclerosis of nonbiological bypass graft(s) of the left leg with ulceration of calf	I70.642	ICD10CM	Peripheral Vascular Disease	PVD
Atherosclerosis of nonbiological bypass graft(s) of the left leg with ulceration of ankle	I70.643	ICD10CM	Peripheral Vascular Disease	PVD
Atherosclerosis of nonbiological bypass graft(s) of the left leg with ulceration of heel and midfoot	I70.644	ICD10CM	Peripheral Vascular Disease	PVD
Atherosclerosis of nonbiological bypass graft(s) of the left leg with ulceration of other part of foot	I70.645	ICD10CM	Peripheral Vascular Disease	PVD
Atherosclerosis of nonbiological bypass graft(s) of the left leg with ulceration of other part of lower leg	I70.648	ICD10CM	Peripheral Vascular Disease	PVD
Atherosclerosis of nonbiological bypass graft(s) of the left leg with ulceration of unspecified site	I70.649	ICD10CM	Peripheral Vascular Disease	PVD
Atherosclerosis of nonbiological bypass graft(s) of other extremity with ulceration	I70.65	ICD10CM	Peripheral Vascular Disease	PVD
Atherosclerosis of nonbiological bypass graft(s) of the extremities with gangrene	I70.66	ICD10CM	Peripheral Vascular Disease	PVD
Atherosclerosis of nonbiological bypass graft(s) of the extremities with gangrene, right leg	I70.661	ICD10CM	Peripheral Vascular Disease	PVD
Atherosclerosis of nonbiological bypass graft(s) of the extremities with gangrene, left leg	I70.662	ICD10CM	Peripheral Vascular Disease	PVD
Atherosclerosis of nonbiological bypass graft(s) of the extremities with gangrene, bilateral legs	I70.663	ICD10CM	Peripheral Vascular Disease	PVD
Atherosclerosis of nonbiological bypass graft(s) of the extremities with gangrene, other extremity	I70.668	ICD10CM	Peripheral Vascular Disease	PVD
Atherosclerosis of nonbiological bypass graft(s) of the extremities with gangrene, unspecified extremity	I70.669	ICD10CM	Peripheral Vascular Disease	PVD
Other atherosclerosis of nonbiological bypass graft(s) of the extremities	I70.69	ICD10CM	Peripheral Vascular Disease	PVD
Other atherosclerosis of nonbiological bypass graft(s) of the extremities, right leg	I70.691	ICD10CM	Peripheral Vascular Disease	PVD
Other atherosclerosis of nonbiological bypass graft(s) of the extremities, left leg	I70.692	ICD10CM	Peripheral Vascular Disease	PVD
Other atherosclerosis of nonbiological bypass graft(s) of the extremities, bilateral legs	I70.693	ICD10CM	Peripheral Vascular Disease	PVD
Other atherosclerosis of nonbiological bypass graft(s) of the extremities, other extremity	I70.698	ICD10CM	Peripheral Vascular Disease	PVD
Other atherosclerosis of nonbiological bypass graft(s) of the extremities, unspecified extremity	I70.699	ICD10CM	Peripheral Vascular Disease	PVD
Atherosclerosis of other type of bypass graft(s) of the extremities	I70.7	ICD10CM	Peripheral Vascular Disease	PVD
Unspecified atherosclerosis of other type of bypass graft(s) of the extremities	I70.70	ICD10CM	Peripheral Vascular Disease	PVD
Unspecified atherosclerosis of other type of bypass graft(s) of the extremities, right leg	I70.701	ICD10CM	Peripheral Vascular Disease	PVD
Unspecified atherosclerosis of other type of bypass graft(s) of the extremities, left leg	I70.702	ICD10CM	Peripheral Vascular Disease	PVD
Unspecified atherosclerosis of other type of bypass graft(s) of the extremities, bilateral legs	I70.703	ICD10CM	Peripheral Vascular Disease	PVD
Unspecified atherosclerosis of other type of bypass graft(s) of the extremities, other extremity	I70.708	ICD10CM	Peripheral Vascular Disease	PVD
Unspecified atherosclerosis of other type of bypass graft(s) of the extremities, unspecified extremity	I70.709	ICD10CM	Peripheral Vascular Disease	PVD
Atherosclerosis of other type of bypass graft(s) of the extremities with intermittent claudication	I70.71	ICD10CM	Peripheral Vascular Disease	PVD
Atherosclerosis of other type of bypass graft(s) of the extremities with intermittent claudication, right leg	I70.711	ICD10CM	Peripheral Vascular Disease	PVD
Atherosclerosis of other type of bypass graft(s) of the extremities with intermittent claudication, left leg	I70.712	ICD10CM	Peripheral Vascular Disease	PVD
Atherosclerosis of other type of bypass graft(s) of the extremities with intermittent claudication, bilateral legs	I70.713	ICD10CM	Peripheral Vascular Disease	PVD
Atherosclerosis of other type of bypass graft(s) of the extremities with intermittent claudication, other extremity	I70.718	ICD10CM	Peripheral Vascular Disease	PVD
Atherosclerosis of other type of bypass graft(s) of the extremities with intermittent claudication, unspecified extremity	I70.719	ICD10CM	Peripheral Vascular Disease	PVD
Atherosclerosis of other type of bypass graft(s) of the extremities with rest pain	I70.72	ICD10CM	Peripheral Vascular Disease	PVD
Atherosclerosis of other type of bypass graft(s) of the extremities with rest pain, right leg	I70.721	ICD10CM	Peripheral Vascular Disease	PVD
Atherosclerosis of other type of bypass graft(s) of the extremities with rest pain, left leg	I70.722	ICD10CM	Peripheral Vascular Disease	PVD
Atherosclerosis of other type of bypass graft(s) of the extremities with rest pain, bilateral legs	I70.723	ICD10CM	Peripheral Vascular Disease	PVD
Atherosclerosis of other type of bypass graft(s) of the extremities with rest pain, other extremity	I70.728	ICD10CM	Peripheral Vascular Disease	PVD
Atherosclerosis of other type of bypass graft(s) of the extremities with rest pain, unspecified extremity	I70.729	ICD10CM	Peripheral Vascular Disease	PVD
Atherosclerosis of other type of bypass graft(s) of the right leg with ulceration	I70.73	ICD10CM	Peripheral Vascular Disease	PVD
Atherosclerosis of other type of bypass graft(s) of the right leg with ulceration of thigh	I70.731	ICD10CM	Peripheral Vascular Disease	PVD
Atherosclerosis of other type of bypass graft(s) of the right leg with ulceration of calf	I70.732	ICD10CM	Peripheral Vascular Disease	PVD
Atherosclerosis of other type of bypass graft(s) of the right leg with ulceration of ankle	I70.733	ICD10CM	Peripheral Vascular Disease	PVD
Atherosclerosis of other type of bypass graft(s) of the right leg with ulceration of heel and midfoot	I70.734	ICD10CM	Peripheral Vascular Disease	PVD
Atherosclerosis of other type of bypass graft(s) of the right leg with ulceration of other part of foot	I70.735	ICD10CM	Peripheral Vascular Disease	PVD
Atherosclerosis of other type of bypass graft(s) of the right leg with ulceration of other part of lower leg	I70.738	ICD10CM	Peripheral Vascular Disease	PVD
Atherosclerosis of other type of bypass graft(s) of the right leg with ulceration of unspecified site	I70.739	ICD10CM	Peripheral Vascular Disease	PVD
Atherosclerosis of other type of bypass graft(s) of the left leg with ulceration	I70.74	ICD10CM	Peripheral Vascular Disease	PVD
Atherosclerosis of other type of bypass graft(s) of the left leg with ulceration of thigh	I70.741	ICD10CM	Peripheral Vascular Disease	PVD
Atherosclerosis of other type of bypass graft(s) of the left leg with ulceration of calf	I70.742	ICD10CM	Peripheral Vascular Disease	PVD
Atherosclerosis of other type of bypass graft(s) of the left leg with ulceration of ankle	I70.743	ICD10CM	Peripheral Vascular Disease	PVD
Atherosclerosis of other type of bypass graft(s) of the left leg with ulceration of heel and midfoot	I70.744	ICD10CM	Peripheral Vascular Disease	PVD
Atherosclerosis of other type of bypass graft(s) of the left leg with ulceration of other part of foot	I70.745	ICD10CM	Peripheral Vascular Disease	PVD
Atherosclerosis of other type of bypass graft(s) of the left leg with ulceration of other part of lower leg	I70.748	ICD10CM	Peripheral Vascular Disease	PVD
Atherosclerosis of other type of bypass graft(s) of the left leg with ulceration of unspecified site	I70.749	ICD10CM	Peripheral Vascular Disease	PVD
Atherosclerosis of other type of bypass graft(s) of other extremity with ulceration	I70.75	ICD10CM	Peripheral Vascular Disease	PVD
Atherosclerosis of other type of bypass graft(s) of the extremities with gangrene	I70.76	ICD10CM	Peripheral Vascular Disease	PVD
Atherosclerosis of other type of bypass graft(s) of the extremities with gangrene, right leg	I70.761	ICD10CM	Peripheral Vascular Disease	PVD
Atherosclerosis of other type of bypass graft(s) of the extremities with gangrene, left leg	I70.762	ICD10CM	Peripheral Vascular Disease	PVD
Atherosclerosis of other type of bypass graft(s) of the extremities with gangrene, bilateral legs	I70.763	ICD10CM	Peripheral Vascular Disease	PVD
Atherosclerosis of other type of bypass graft(s) of the extremities with gangrene, other extremity	I70.768	ICD10CM	Peripheral Vascular Disease	PVD
Atherosclerosis of other type of bypass graft(s) of the extremities with gangrene, unspecified extremity	I70.769	ICD10CM	Peripheral Vascular Disease	PVD
Other atherosclerosis of other type of bypass graft(s) of the extremities	I70.79	ICD10CM	Peripheral Vascular Disease	PVD
Other atherosclerosis of other type of bypass graft(s) of the extremities, right leg	I70.791	ICD10CM	Peripheral Vascular Disease	PVD
Other atherosclerosis of other type of bypass graft(s) of the extremities, left leg	I70.792	ICD10CM	Peripheral Vascular Disease	PVD
Other atherosclerosis of other type of bypass graft(s) of the extremities, bilateral legs	I70.793	ICD10CM	Peripheral Vascular Disease	PVD
Other atherosclerosis of other type of bypass graft(s) of the extremities, other extremity	I70.798	ICD10CM	Peripheral Vascular Disease	PVD
Other atherosclerosis of other type of bypass graft(s) of the extremities, unspecified extremity	I70.799	ICD10CM	Peripheral Vascular Disease	PVD
Atherosclerosis of other arteries	I70.8	ICD10CM	Peripheral Vascular Disease	PVD
Other and unspecified atherosclerosis	I70.9	ICD10CM	Peripheral Vascular Disease	PVD
Unspecified atherosclerosis	I70.90	ICD10CM	Peripheral Vascular Disease	PVD
Generalized atherosclerosis	I70.91	ICD10CM	Peripheral Vascular Disease	PVD
Chronic total occlusion of artery of the extremities	I70.92	ICD10CM	Peripheral Vascular Disease	PVD
Aortic aneurysm and dissection	I71	ICD10CM	Peripheral Vascular Disease	PVD
Dissection of aorta	I71.0	ICD10CM	Peripheral Vascular Disease	PVD
Dissection of unspecified site of aorta	I71.00	ICD10CM	Peripheral Vascular Disease	PVD
Dissection of thoracic aorta	I71.01	ICD10CM	Peripheral Vascular Disease	PVD
Dissection of ascending aorta	I71.010	ICD10CM	Peripheral Vascular Disease	PVD
Dissection of aortic arch	I71.011	ICD10CM	Peripheral Vascular Disease	PVD
Dissection of descending thoracic aorta	I71.012	ICD10CM	Peripheral Vascular Disease	PVD
Dissection of thoracic aorta, unspecified	I71.019	ICD10CM	Peripheral Vascular Disease	PVD
Dissection of abdominal aorta	I71.02	ICD10CM	Peripheral Vascular Disease	PVD
Dissection of thoracoabdominal aorta	I71.03	ICD10CM	Peripheral Vascular Disease	PVD
Thoracic aortic aneurysm, ruptured	I71.1	ICD10CM	Peripheral Vascular Disease	PVD
Thoracic aortic aneurysm, ruptured, unspecified	I71.10	ICD10CM	Peripheral Vascular Disease	PVD
Aneurysm of the ascending aorta, ruptured	I71.11	ICD10CM	Peripheral Vascular Disease	PVD
Aneurysm of the aortic arch, ruptured	I71.12	ICD10CM	Peripheral Vascular Disease	PVD
Aneurysm of the descending thoracic aorta, ruptured	I71.13	ICD10CM	Peripheral Vascular Disease	PVD
Thoracic aortic aneurysm, without rupture	I71.2	ICD10CM	Peripheral Vascular Disease	PVD
Thoracic aortic aneurysm, without rupture, unspecified	I71.20	ICD10CM	Peripheral Vascular Disease	PVD
Aneurysm of the ascending aorta, without rupture	I71.21	ICD10CM	Peripheral Vascular Disease	PVD
Aneurysm of the aortic arch, without rupture	I71.22	ICD10CM	Peripheral Vascular Disease	PVD
Aneurysm of the descending thoracic aorta, without rupture	I71.23	ICD10CM	Peripheral Vascular Disease	PVD
Abdominal aortic aneurysm, ruptured	I71.3	ICD10CM	Peripheral Vascular Disease	PVD
Abdominal aortic aneurysm, ruptured, unspecified	I71.30	ICD10CM	Peripheral Vascular Disease	PVD
Pararenal abdominal aortic aneurysm, ruptured	I71.31	ICD10CM	Peripheral Vascular Disease	PVD
Juxtarenal abdominal aortic aneurysm, ruptured	I71.32	ICD10CM	Peripheral Vascular Disease	PVD
Infrarenal abdominal aortic aneurysm, ruptured	I71.33	ICD10CM	Peripheral Vascular Disease	PVD
Abdominal aortic aneurysm, without rupture	I71.4	ICD10CM	Peripheral Vascular Disease	PVD
Abdominal aortic aneurysm, without rupture, unspecified	I71.40	ICD10CM	Peripheral Vascular Disease	PVD
Pararenal abdominal aortic aneurysm, without rupture	I71.41	ICD10CM	Peripheral Vascular Disease	PVD
Juxtarenal abdominal aortic aneurysm, without rupture	I71.42	ICD10CM	Peripheral Vascular Disease	PVD
Infrarenal abdominal aortic aneurysm, without rupture	I71.43	ICD10CM	Peripheral Vascular Disease	PVD
Thoracoabdominal aortic aneurysm, ruptured	I71.5	ICD10CM	Peripheral Vascular Disease	PVD
Thoracoabdominal aortic aneurysm, ruptured, unspecified	I71.50	ICD10CM	Peripheral Vascular Disease	PVD
Supraceliac aneurysm of the abdominal aorta, ruptured	I71.51	ICD10CM	Peripheral Vascular Disease	PVD
Paravisceral aneurysm of the abdominal aorta, ruptured	I71.52	ICD10CM	Peripheral Vascular Disease	PVD
Thoracoabdominal aortic aneurysm, without rupture	I71.6	ICD10CM	Peripheral Vascular Disease	PVD
Thoracoabdominal aortic aneurysm, without rupture, unspecified	I71.60	ICD10CM	Peripheral Vascular Disease	PVD
Supraceliac aneurysm of the abdominal aorta, without rupture	I71.61	ICD10CM	Peripheral Vascular Disease	PVD
Paravisceral aneurysm of the abdominal aorta, without rupture	I71.62	ICD10CM	Peripheral Vascular Disease	PVD
Aortic aneurysm of unspecified site, ruptured	I71.8	ICD10CM	Peripheral Vascular Disease	PVD
Aortic aneurysm of unspecified site, without rupture	I71.9	ICD10CM	Peripheral Vascular Disease	PVD
Thromboangiitis obliterans [Buerger's disease]	I73.1	ICD10CM	Peripheral Vascular Disease	PVD
Other specified peripheral vascular diseases	I73.8	ICD10CM	Peripheral Vascular Disease	PVD
Peripheral vascular disease, unspecified	I73.9	ICD10CM	Peripheral Vascular Disease	PVD
Stricture of artery	I77.1	ICD10CM	Peripheral Vascular Disease	PVD
Aneurysm of aorta in diseases classified elsewhere	I79.0	ICD10CM	Peripheral Vascular Disease	PVD
Chronic vascular disorders of intestine	K55.1	ICD10CM	Peripheral Vascular Disease	PVD
Other vascular disorders of intestine	K55.8	ICD10CM	Peripheral Vascular Disease	PVD
Vascular disorder of intestine, unspecified	K55.9	ICD10CM	Peripheral Vascular Disease	PVD
Presence of other cardiac and vascular implants and grafts	Z95.8	ICD10CM	Peripheral Vascular Disease	PVD
Presence of cardiac and vascular implant and graft, unspecified	Z95.9	ICD10CM	Peripheral Vascular Disease	PVD
Transient cerebral ischemic attacks and related syndromes	G45	ICD10CM	Cerebrovascular Conditions	CBV
Vertebro-basilar artery syndrome	G45.0	ICD10CM	Cerebrovascular Conditions	CBV
Carotid artery syndrome (hemispheric)	G45.1	ICD10CM	Cerebrovascular Conditions	CBV
Multiple and bilateral precerebral artery syndromes	G45.2	ICD10CM	Cerebrovascular Conditions	CBV
Amaurosis fugax	G45.3	ICD10CM	Cerebrovascular Conditions	CBV
Transient global amnesia	G45.4	ICD10CM	Cerebrovascular Conditions	CBV
Other transient cerebral ischemic attacks and related syndromes	G45.8	ICD10CM	Cerebrovascular Conditions	CBV
Transient cerebral ischemic attack, unspecified	G45.9	ICD10CM	Cerebrovascular Conditions	CBV
Vascular syndromes of brain in cerebrovascular diseases	G46	ICD10CM	Cerebrovascular Conditions	CBV
Middle cerebral artery syndrome	G46.0	ICD10CM	Cerebrovascular Conditions	CBV
Anterior cerebral artery syndrome	G46.1	ICD10CM	Cerebrovascular Conditions	CBV
Posterior cerebral artery syndrome	G46.2	ICD10CM	Cerebrovascular Conditions	CBV
Brain stem stroke syndrome	G46.3	ICD10CM	Cerebrovascular Conditions	CBV
Cerebellar stroke syndrome	G46.4	ICD10CM	Cerebrovascular Conditions	CBV
Pure motor lacunar syndrome	G46.5	ICD10CM	Cerebrovascular Conditions	CBV
Pure sensory lacunar syndrome	G46.6	ICD10CM	Cerebrovascular Conditions	CBV
Other lacunar syndromes	G46.7	ICD10CM	Cerebrovascular Conditions	CBV
Other vascular syndromes of brain in cerebrovascular diseases	G46.8	ICD10CM	Cerebrovascular Conditions	CBV
Transient retinal artery occlusion	H34.0	ICD10CM	Cerebrovascular Conditions	CBV
Nontraumatic subarachnoid hemorrhage	I60	ICD10CM	Cerebrovascular Conditions	CBV
Nontraumatic subarachnoid hemorrhage from carotid siphon and bifurcation	I60.0	ICD10CM	Cerebrovascular Conditions	CBV
Nontraumatic subarachnoid hemorrhage from unspecified carotid siphon and bifurcation	I60.00	ICD10CM	Cerebrovascular Conditions	CBV
Nontraumatic subarachnoid hemorrhage from right carotid siphon and bifurcation	I60.01	ICD10CM	Cerebrovascular Conditions	CBV
Nontraumatic subarachnoid hemorrhage from left carotid siphon and bifurcation	I60.02	ICD10CM	Cerebrovascular Conditions	CBV
Nontraumatic subarachnoid hemorrhage from middle cerebral artery	I60.1	ICD10CM	Cerebrovascular Conditions	CBV
Nontraumatic subarachnoid hemorrhage from unspecified middle cerebral artery	I60.10	ICD10CM	Cerebrovascular Conditions	CBV
Nontraumatic subarachnoid hemorrhage from right middle cerebral artery	I60.11	ICD10CM	Cerebrovascular Conditions	CBV
Nontraumatic subarachnoid hemorrhage from left middle cerebral artery	I60.12	ICD10CM	Cerebrovascular Conditions	CBV
Nontraumatic subarachnoid hemorrhage from anterior communicating artery	I60.2	ICD10CM	Cerebrovascular Conditions	CBV
Nontraumatic subarachnoid hemorrhage from unspecified anterior communicating artery	I60.20	ICD10CM	Cerebrovascular Conditions	CBV
Nontraumatic subarachnoid hemorrhage from right anterior communicating artery	I60.21	ICD10CM	Cerebrovascular Conditions	CBV
Nontraumatic subarachnoid hemorrhage from left anterior communicating artery	I60.22	ICD10CM	Cerebrovascular Conditions	CBV
Nontraumatic subarachnoid hemorrhage from posterior communicating artery	I60.3	ICD10CM	Cerebrovascular Conditions	CBV
Nontraumatic subarachnoid hemorrhage from unspecified posterior communicating artery	I60.30	ICD10CM	Cerebrovascular Conditions	CBV
Nontraumatic subarachnoid hemorrhage from right posterior communicating artery	I60.31	ICD10CM	Cerebrovascular Conditions	CBV
Nontraumatic subarachnoid hemorrhage from left posterior communicating artery	I60.32	ICD10CM	Cerebrovascular Conditions	CBV
Nontraumatic subarachnoid hemorrhage from basilar artery	I60.4	ICD10CM	Cerebrovascular Conditions	CBV
Nontraumatic subarachnoid hemorrhage from vertebral artery	I60.5	ICD10CM	Cerebrovascular Conditions	CBV
Nontraumatic subarachnoid hemorrhage from unspecified vertebral artery	I60.50	ICD10CM	Cerebrovascular Conditions	CBV
Nontraumatic subarachnoid hemorrhage from right vertebral artery	I60.51	ICD10CM	Cerebrovascular Conditions	CBV
Nontraumatic subarachnoid hemorrhage from left vertebral artery	I60.52	ICD10CM	Cerebrovascular Conditions	CBV
Nontraumatic subarachnoid hemorrhage from other intracranial arteries	I60.6	ICD10CM	Cerebrovascular Conditions	CBV
Nontraumatic subarachnoid hemorrhage from unspecified intracranial artery	I60.7	ICD10CM	Cerebrovascular Conditions	CBV
Other nontraumatic subarachnoid hemorrhage	I60.8	ICD10CM	Cerebrovascular Conditions	CBV
Nontraumatic subarachnoid hemorrhage, unspecified	I60.9	ICD10CM	Cerebrovascular Conditions	CBV
Nontraumatic intracerebral hemorrhage	I61	ICD10CM	Cerebrovascular Conditions	CBV
Nontraumatic intracerebral hemorrhage in hemisphere, subcortical	I61.0	ICD10CM	Cerebrovascular Conditions	CBV
Nontraumatic intracerebral hemorrhage in hemisphere, cortical	I61.1	ICD10CM	Cerebrovascular Conditions	CBV
Nontraumatic intracerebral hemorrhage in hemisphere, unspecified	I61.2	ICD10CM	Cerebrovascular Conditions	CBV
Nontraumatic intracerebral hemorrhage in brain stem	I61.3	ICD10CM	Cerebrovascular Conditions	CBV
Nontraumatic intracerebral hemorrhage in cerebellum	I61.4	ICD10CM	Cerebrovascular Conditions	CBV
Nontraumatic intracerebral hemorrhage, intraventricular	I61.5	ICD10CM	Cerebrovascular Conditions	CBV
Nontraumatic intracerebral hemorrhage, multiple localized	I61.6	ICD10CM	Cerebrovascular Conditions	CBV
Other nontraumatic intracerebral hemorrhage	I61.8	ICD10CM	Cerebrovascular Conditions	CBV
Nontraumatic intracerebral hemorrhage, unspecified	I61.9	ICD10CM	Cerebrovascular Conditions	CBV
Other and unspecified nontraumatic intracranial hemorrhage	I62	ICD10CM	Cerebrovascular Conditions	CBV
Nontraumatic subdural hemorrhage	I62.0	ICD10CM	Cerebrovascular Conditions	CBV
Nontraumatic subdural hemorrhage, unspecified	I62.00	ICD10CM	Cerebrovascular Conditions	CBV
Nontraumatic acute subdural hemorrhage	I62.01	ICD10CM	Cerebrovascular Conditions	CBV
Nontraumatic subacute subdural hemorrhage	I62.02	ICD10CM	Cerebrovascular Conditions	CBV
Nontraumatic chronic subdural hemorrhage	I62.03	ICD10CM	Cerebrovascular Conditions	CBV
Nontraumatic extradural hemorrhage	I62.1	ICD10CM	Cerebrovascular Conditions	CBV
Nontraumatic intracranial hemorrhage, unspecified	I62.9	ICD10CM	Cerebrovascular Conditions	CBV
Cerebral infarction	I63	ICD10CM	Cerebrovascular Conditions	CBV
Cerebral infarction due to thrombosis of precerebral arteries	I63.0	ICD10CM	Cerebrovascular Conditions	CBV
Cerebral infarction due to thrombosis of unspecified precerebral artery	I63.00	ICD10CM	Cerebrovascular Conditions	CBV
Cerebral infarction due to thrombosis of vertebral artery	I63.01	ICD10CM	Cerebrovascular Conditions	CBV
Cerebral infarction due to thrombosis of right vertebral artery	I63.011	ICD10CM	Cerebrovascular Conditions	CBV
Cerebral infarction due to thrombosis of left vertebral artery	I63.012	ICD10CM	Cerebrovascular Conditions	CBV
Cerebral infarction due to thrombosis of bilateral vertebral arteries	I63.013	ICD10CM	Cerebrovascular Conditions	CBV
Cerebral infarction due to thrombosis of unspecified vertebral artery	I63.019	ICD10CM	Cerebrovascular Conditions	CBV
Cerebral infarction due to thrombosis of basilar artery	I63.02	ICD10CM	Cerebrovascular Conditions	CBV
Cerebral infarction due to thrombosis of carotid artery	I63.03	ICD10CM	Cerebrovascular Conditions	CBV
Cerebral infarction due to thrombosis of right carotid artery	I63.031	ICD10CM	Cerebrovascular Conditions	CBV
Cerebral infarction due to thrombosis of left carotid artery	I63.032	ICD10CM	Cerebrovascular Conditions	CBV
Cerebral infarction due to thrombosis of bilateral carotid arteries	I63.033	ICD10CM	Cerebrovascular Conditions	CBV
Cerebral infarction due to thrombosis of unspecified carotid artery	I63.039	ICD10CM	Cerebrovascular Conditions	CBV
Cerebral infarction due to thrombosis of other precerebral artery	I63.09	ICD10CM	Cerebrovascular Conditions	CBV
Cerebral infarction due to embolism of precerebral arteries	I63.1	ICD10CM	Cerebrovascular Conditions	CBV
Cerebral infarction due to embolism of unspecified precerebral artery	I63.10	ICD10CM	Cerebrovascular Conditions	CBV
Cerebral infarction due to embolism of vertebral artery	I63.11	ICD10CM	Cerebrovascular Conditions	CBV
Cerebral infarction due to embolism of right vertebral artery	I63.111	ICD10CM	Cerebrovascular Conditions	CBV
Cerebral infarction due to embolism of left vertebral artery	I63.112	ICD10CM	Cerebrovascular Conditions	CBV
Cerebral infarction due to embolism of bilateral vertebral arteries	I63.113	ICD10CM	Cerebrovascular Conditions	CBV
Cerebral infarction due to embolism of unspecified vertebral artery	I63.119	ICD10CM	Cerebrovascular Conditions	CBV
Cerebral infarction due to embolism of basilar artery	I63.12	ICD10CM	Cerebrovascular Conditions	CBV
Cerebral infarction due to embolism of carotid artery	I63.13	ICD10CM	Cerebrovascular Conditions	CBV
Cerebral infarction due to embolism of right carotid artery	I63.131	ICD10CM	Cerebrovascular Conditions	CBV
Cerebral infarction due to embolism of left carotid artery	I63.132	ICD10CM	Cerebrovascular Conditions	CBV
Cerebral infarction due to embolism of bilateral carotid arteries	I63.133	ICD10CM	Cerebrovascular Conditions	CBV
Cerebral infarction due to embolism of unspecified carotid artery	I63.139	ICD10CM	Cerebrovascular Conditions	CBV
Cerebral infarction due to embolism of other precerebral artery	I63.19	ICD10CM	Cerebrovascular Conditions	CBV
Cerebral infarction due to unspecified occlusion or stenosis of precerebral arteries	I63.2	ICD10CM	Cerebrovascular Conditions	CBV
Cerebral infarction due to unspecified occlusion or stenosis of unspecified precerebral arteries	I63.20	ICD10CM	Cerebrovascular Conditions	CBV
Cerebral infarction due to unspecified occlusion or stenosis of vertebral arteries	I63.21	ICD10CM	Cerebrovascular Conditions	CBV
Cerebral infarction due to unspecified occlusion or stenosis of right vertebral artery	I63.211	ICD10CM	Cerebrovascular Conditions	CBV
Cerebral infarction due to unspecified occlusion or stenosis of left vertebral artery	I63.212	ICD10CM	Cerebrovascular Conditions	CBV
Cerebral infarction due to unspecified occlusion or stenosis of bilateral vertebral arteries	I63.213	ICD10CM	Cerebrovascular Conditions	CBV
Cerebral infarction due to unspecified occlusion or stenosis of unspecified vertebral artery	I63.219	ICD10CM	Cerebrovascular Conditions	CBV
Cerebral infarction due to unspecified occlusion or stenosis of basilar artery	I63.22	ICD10CM	Cerebrovascular Conditions	CBV
Cerebral infarction due to unspecified occlusion or stenosis of carotid arteries	I63.23	ICD10CM	Cerebrovascular Conditions	CBV
Cerebral infarction due to unspecified occlusion or stenosis of right carotid arteries	I63.231	ICD10CM	Cerebrovascular Conditions	CBV
Cerebral infarction due to unspecified occlusion or stenosis of left carotid arteries	I63.232	ICD10CM	Cerebrovascular Conditions	CBV
Cerebral infarction due to unspecified occlusion or stenosis of bilateral carotid arteries	I63.233	ICD10CM	Cerebrovascular Conditions	CBV
Cerebral infarction due to unspecified occlusion or stenosis of unspecified carotid artery	I63.239	ICD10CM	Cerebrovascular Conditions	CBV
Cerebral infarction due to unspecified occlusion or stenosis of other precerebral arteries	I63.29	ICD10CM	Cerebrovascular Conditions	CBV
Cerebral infarction due to thrombosis of cerebral arteries	I63.3	ICD10CM	Cerebrovascular Conditions	CBV
Cerebral infarction due to thrombosis of unspecified cerebral artery	I63.30	ICD10CM	Cerebrovascular Conditions	CBV
Cerebral infarction due to thrombosis of middle cerebral artery	I63.31	ICD10CM	Cerebrovascular Conditions	CBV
Cerebral infarction due to thrombosis of right middle cerebral artery	I63.311	ICD10CM	Cerebrovascular Conditions	CBV
Cerebral infarction due to thrombosis of left middle cerebral artery	I63.312	ICD10CM	Cerebrovascular Conditions	CBV
Cerebral infarction due to thrombosis of bilateral middle cerebral arteries	I63.313	ICD10CM	Cerebrovascular Conditions	CBV
Cerebral infarction due to thrombosis of unspecified middle cerebral artery	I63.319	ICD10CM	Cerebrovascular Conditions	CBV
Cerebral infarction due to thrombosis of anterior cerebral artery	I63.32	ICD10CM	Cerebrovascular Conditions	CBV
Cerebral infarction due to thrombosis of right anterior cerebral artery	I63.321	ICD10CM	Cerebrovascular Conditions	CBV
Cerebral infarction due to thrombosis of left anterior cerebral artery	I63.322	ICD10CM	Cerebrovascular Conditions	CBV
Cerebral infarction due to thrombosis of bilateral anterior cerebral arteries	I63.323	ICD10CM	Cerebrovascular Conditions	CBV
Cerebral infarction due to thrombosis of unspecified anterior cerebral artery	I63.329	ICD10CM	Cerebrovascular Conditions	CBV
Cerebral infarction due to thrombosis of posterior cerebral artery	I63.33	ICD10CM	Cerebrovascular Conditions	CBV
Cerebral infarction due to thrombosis of right posterior cerebral artery	I63.331	ICD10CM	Cerebrovascular Conditions	CBV
Cerebral infarction due to thrombosis of left posterior cerebral artery	I63.332	ICD10CM	Cerebrovascular Conditions	CBV
Cerebral infarction due to thrombosis of bilateral posterior cerebral arteries	I63.333	ICD10CM	Cerebrovascular Conditions	CBV
Cerebral infarction due to thrombosis of unspecified posterior cerebral artery	I63.339	ICD10CM	Cerebrovascular Conditions	CBV
Cerebral infarction due to thrombosis of cerebellar artery	I63.34	ICD10CM	Cerebrovascular Conditions	CBV
Cerebral infarction due to thrombosis of right cerebellar artery	I63.341	ICD10CM	Cerebrovascular Conditions	CBV
Cerebral infarction due to thrombosis of left cerebellar artery	I63.342	ICD10CM	Cerebrovascular Conditions	CBV
Cerebral infarction due to thrombosis of bilateral cerebellar arteries	I63.343	ICD10CM	Cerebrovascular Conditions	CBV
Cerebral infarction due to thrombosis of unspecified cerebellar artery	I63.349	ICD10CM	Cerebrovascular Conditions	CBV
Cerebral infarction due to thrombosis of other cerebral artery	I63.39	ICD10CM	Cerebrovascular Conditions	CBV
Cerebral infarction due to embolism of cerebral arteries	I63.4	ICD10CM	Cerebrovascular Conditions	CBV
Cerebral infarction due to embolism of unspecified cerebral artery	I63.40	ICD10CM	Cerebrovascular Conditions	CBV
Cerebral infarction due to embolism of middle cerebral artery	I63.41	ICD10CM	Cerebrovascular Conditions	CBV
Cerebral infarction due to embolism of right middle cerebral artery	I63.411	ICD10CM	Cerebrovascular Conditions	CBV
Cerebral infarction due to embolism of left middle cerebral artery	I63.412	ICD10CM	Cerebrovascular Conditions	CBV
Cerebral infarction due to embolism of bilateral middle cerebral arteries	I63.413	ICD10CM	Cerebrovascular Conditions	CBV
Cerebral infarction due to embolism of unspecified middle cerebral artery	I63.419	ICD10CM	Cerebrovascular Conditions	CBV
Cerebral infarction due to embolism of anterior cerebral artery	I63.42	ICD10CM	Cerebrovascular Conditions	CBV
Cerebral infarction due to embolism of right anterior cerebral artery	I63.421	ICD10CM	Cerebrovascular Conditions	CBV
Cerebral infarction due to embolism of left anterior cerebral artery	I63.422	ICD10CM	Cerebrovascular Conditions	CBV
Cerebral infarction due to embolism of bilateral anterior cerebral arteries	I63.423	ICD10CM	Cerebrovascular Conditions	CBV
Cerebral infarction due to embolism of unspecified anterior cerebral artery	I63.429	ICD10CM	Cerebrovascular Conditions	CBV
Cerebral infarction due to embolism of posterior cerebral artery	I63.43	ICD10CM	Cerebrovascular Conditions	CBV
Cerebral infarction due to embolism of right posterior cerebral artery	I63.431	ICD10CM	Cerebrovascular Conditions	CBV
Cerebral infarction due to embolism of left posterior cerebral artery	I63.432	ICD10CM	Cerebrovascular Conditions	CBV
Cerebral infarction due to embolism of bilateral posterior cerebral arteries	I63.433	ICD10CM	Cerebrovascular Conditions	CBV
Cerebral infarction due to embolism of unspecified posterior cerebral artery	I63.439	ICD10CM	Cerebrovascular Conditions	CBV
Cerebral infarction due to embolism of cerebellar artery	I63.44	ICD10CM	Cerebrovascular Conditions	CBV
Cerebral infarction due to embolism of right cerebellar artery	I63.441	ICD10CM	Cerebrovascular Conditions	CBV
Cerebral infarction due to embolism of left cerebellar artery	I63.442	ICD10CM	Cerebrovascular Conditions	CBV
Cerebral infarction due to embolism of bilateral cerebellar arteries	I63.443	ICD10CM	Cerebrovascular Conditions	CBV
Cerebral infarction due to embolism of unspecified cerebellar artery	I63.449	ICD10CM	Cerebrovascular Conditions	CBV
Cerebral infarction due to embolism of other cerebral artery	I63.49	ICD10CM	Cerebrovascular Conditions	CBV
Cerebral infarction due to unspecified occlusion or stenosis of cerebral arteries	I63.5	ICD10CM	Cerebrovascular Conditions	CBV
Cerebral infarction due to unspecified occlusion or stenosis of unspecified cerebral artery	I63.50	ICD10CM	Cerebrovascular Conditions	CBV
Cerebral infarction due to unspecified occlusion or stenosis of middle cerebral artery	I63.51	ICD10CM	Cerebrovascular Conditions	CBV
Cerebral infarction due to unspecified occlusion or stenosis of right middle cerebral artery	I63.511	ICD10CM	Cerebrovascular Conditions	CBV
Cerebral infarction due to unspecified occlusion or stenosis of left middle cerebral artery	I63.512	ICD10CM	Cerebrovascular Conditions	CBV
Cerebral infarction due to unspecified occlusion or stenosis of bilateral middle cerebral arteries	I63.513	ICD10CM	Cerebrovascular Conditions	CBV
Cerebral infarction due to unspecified occlusion or stenosis of unspecified middle cerebral artery	I63.519	ICD10CM	Cerebrovascular Conditions	CBV
Cerebral infarction due to unspecified occlusion or stenosis of anterior cerebral artery	I63.52	ICD10CM	Cerebrovascular Conditions	CBV
Cerebral infarction due to unspecified occlusion or stenosis of right anterior cerebral artery	I63.521	ICD10CM	Cerebrovascular Conditions	CBV
Cerebral infarction due to unspecified occlusion or stenosis of left anterior cerebral artery	I63.522	ICD10CM	Cerebrovascular Conditions	CBV
Cerebral infarction due to unspecified occlusion or stenosis of bilateral anterior cerebral arteries	I63.523	ICD10CM	Cerebrovascular Conditions	CBV
Cerebral infarction due to unspecified occlusion or stenosis of unspecified anterior cerebral artery	I63.529	ICD10CM	Cerebrovascular Conditions	CBV
Cerebral infarction due to unspecified occlusion or stenosis of posterior cerebral artery	I63.53	ICD10CM	Cerebrovascular Conditions	CBV
Cerebral infarction due to unspecified occlusion or stenosis of right posterior cerebral artery	I63.531	ICD10CM	Cerebrovascular Conditions	CBV
Cerebral infarction due to unspecified occlusion or stenosis of left posterior cerebral artery	I63.532	ICD10CM	Cerebrovascular Conditions	CBV
Cerebral infarction due to unspecified occlusion or stenosis of bilateral posterior cerebral arteries	I63.533	ICD10CM	Cerebrovascular Conditions	CBV
Cerebral infarction due to unspecified occlusion or stenosis of unspecified posterior cerebral artery	I63.539	ICD10CM	Cerebrovascular Conditions	CBV
Cerebral infarction due to unspecified occlusion or stenosis of cerebellar artery	I63.54	ICD10CM	Cerebrovascular Conditions	CBV
Cerebral infarction due to unspecified occlusion or stenosis of right cerebellar artery	I63.541	ICD10CM	Cerebrovascular Conditions	CBV
Cerebral infarction due to unspecified occlusion or stenosis of left cerebellar artery	I63.542	ICD10CM	Cerebrovascular Conditions	CBV
Cerebral infarction due to unspecified occlusion or stenosis of bilateral cerebellar arteries	I63.543	ICD10CM	Cerebrovascular Conditions	CBV
Cerebral infarction due to unspecified occlusion or stenosis of unspecified cerebellar artery	I63.549	ICD10CM	Cerebrovascular Conditions	CBV
Cerebral infarction due to unspecified occlusion or stenosis of other cerebral artery	I63.59	ICD10CM	Cerebrovascular Conditions	CBV
Cerebral infarction due to cerebral venous thrombosis, nonpyogenic	I63.6	ICD10CM	Cerebrovascular Conditions	CBV
Other cerebral infarction	I63.8	ICD10CM	Cerebrovascular Conditions	CBV
Other cerebral infarction due to occlusion or stenosis of small artery	I63.81	ICD10CM	Cerebrovascular Conditions	CBV
Other cerebral infarction	I63.89	ICD10CM	Cerebrovascular Conditions	CBV
Cerebral infarction, unspecified	I63.9	ICD10CM	Cerebrovascular Conditions	CBV
Occlusion and stenosis of precerebral arteries, not resulting in cerebral infarction	I65	ICD10CM	Cerebrovascular Conditions	CBV
Occlusion and stenosis of vertebral artery	I65.0	ICD10CM	Cerebrovascular Conditions	CBV
Occlusion and stenosis of right vertebral artery	I65.01	ICD10CM	Cerebrovascular Conditions	CBV
Occlusion and stenosis of left vertebral artery	I65.02	ICD10CM	Cerebrovascular Conditions	CBV
Occlusion and stenosis of bilateral vertebral arteries	I65.03	ICD10CM	Cerebrovascular Conditions	CBV
Occlusion and stenosis of unspecified vertebral artery	I65.09	ICD10CM	Cerebrovascular Conditions	CBV
Occlusion and stenosis of basilar artery	I65.1	ICD10CM	Cerebrovascular Conditions	CBV
Occlusion and stenosis of carotid artery	I65.2	ICD10CM	Cerebrovascular Conditions	CBV
Occlusion and stenosis of right carotid artery	I65.21	ICD10CM	Cerebrovascular Conditions	CBV
Occlusion and stenosis of left carotid artery	I65.22	ICD10CM	Cerebrovascular Conditions	CBV
Occlusion and stenosis of bilateral carotid arteries	I65.23	ICD10CM	Cerebrovascular Conditions	CBV
Occlusion and stenosis of unspecified carotid artery	I65.29	ICD10CM	Cerebrovascular Conditions	CBV
Occlusion and stenosis of other precerebral arteries	I65.8	ICD10CM	Cerebrovascular Conditions	CBV
Occlusion and stenosis of unspecified precerebral artery	I65.9	ICD10CM	Cerebrovascular Conditions	CBV
Occlusion and stenosis of cerebral arteries, not resulting in cerebral infarction	I66	ICD10CM	Cerebrovascular Conditions	CBV
Occlusion and stenosis of middle cerebral artery	I66.0	ICD10CM	Cerebrovascular Conditions	CBV
Occlusion and stenosis of right middle cerebral artery	I66.01	ICD10CM	Cerebrovascular Conditions	CBV
Occlusion and stenosis of left middle cerebral artery	I66.02	ICD10CM	Cerebrovascular Conditions	CBV
Occlusion and stenosis of bilateral middle cerebral arteries	I66.03	ICD10CM	Cerebrovascular Conditions	CBV
Occlusion and stenosis of unspecified middle cerebral artery	I66.09	ICD10CM	Cerebrovascular Conditions	CBV
Occlusion and stenosis of anterior cerebral artery	I66.1	ICD10CM	Cerebrovascular Conditions	CBV
Occlusion and stenosis of right anterior cerebral artery	I66.11	ICD10CM	Cerebrovascular Conditions	CBV
Occlusion and stenosis of left anterior cerebral artery	I66.12	ICD10CM	Cerebrovascular Conditions	CBV
Occlusion and stenosis of bilateral anterior cerebral arteries	I66.13	ICD10CM	Cerebrovascular Conditions	CBV
Occlusion and stenosis of unspecified anterior cerebral artery	I66.19	ICD10CM	Cerebrovascular Conditions	CBV
Occlusion and stenosis of posterior cerebral artery	I66.2	ICD10CM	Cerebrovascular Conditions	CBV
Occlusion and stenosis of right posterior cerebral artery	I66.21	ICD10CM	Cerebrovascular Conditions	CBV
Occlusion and stenosis of left posterior cerebral artery	I66.22	ICD10CM	Cerebrovascular Conditions	CBV
Occlusion and stenosis of bilateral posterior cerebral arteries	I66.23	ICD10CM	Cerebrovascular Conditions	CBV
Occlusion and stenosis of unspecified posterior cerebral artery	I66.29	ICD10CM	Cerebrovascular Conditions	CBV
Occlusion and stenosis of cerebellar arteries	I66.3	ICD10CM	Cerebrovascular Conditions	CBV
Occlusion and stenosis of other cerebral arteries	I66.8	ICD10CM	Cerebrovascular Conditions	CBV
Occlusion and stenosis of unspecified cerebral artery	I66.9	ICD10CM	Cerebrovascular Conditions	CBV
Other cerebrovascular diseases	I67	ICD10CM	Cerebrovascular Conditions	CBV
Dissection of cerebral arteries, nonruptured	I67.0	ICD10CM	Cerebrovascular Conditions	CBV
Cerebral aneurysm, nonruptured	I67.1	ICD10CM	Cerebrovascular Conditions	CBV
Cerebral atherosclerosis	I67.2	ICD10CM	Cerebrovascular Conditions	CBV
Progressive vascular leukoencephalopathy	I67.3	ICD10CM	Cerebrovascular Conditions	CBV
Hypertensive encephalopathy	I67.4	ICD10CM	Cerebrovascular Conditions	CBV
Moyamoya disease	I67.5	ICD10CM	Cerebrovascular Conditions	CBV
Nonpyogenic thrombosis of intracranial venous system	I67.6	ICD10CM	Cerebrovascular Conditions	CBV
Cerebral arteritis, not elsewhere classified	I67.7	ICD10CM	Cerebrovascular Conditions	CBV
Other specified cerebrovascular diseases	I67.8	ICD10CM	Cerebrovascular Conditions	CBV
Acute cerebrovascular insufficiency	I67.81	ICD10CM	Cerebrovascular Conditions	CBV
Cerebral ischemia	I67.82	ICD10CM	Cerebrovascular Conditions	CBV
Posterior reversible encephalopathy syndrome	I67.83	ICD10CM	Cerebrovascular Conditions	CBV
Cerebral vasospasm and vasoconstriction	I67.84	ICD10CM	Cerebrovascular Conditions	CBV
Reversible cerebrovascular vasoconstriction syndrome	I67.841	ICD10CM	Cerebrovascular Conditions	CBV
Other cerebrovascular vasospasm and vasoconstriction	I67.848	ICD10CM	Cerebrovascular Conditions	CBV
Hereditary cerebrovascular diseases	I67.85	ICD10CM	Cerebrovascular Conditions	CBV
Cerebral autosomal dominant arteriopathy with subcortical infarcts and leukoencephalopathy	I67.850	ICD10CM	Cerebrovascular Conditions	CBV
Other hereditary cerebrovascular disease	I67.858	ICD10CM	Cerebrovascular Conditions	CBV
Other cerebrovascular disease	I67.89	ICD10CM	Cerebrovascular Conditions	CBV
Cerebrovascular disease, unspecified	I67.9	ICD10CM	Cerebrovascular Conditions	CBV
Sequelae of cerebrovascular disease	I69	ICD10CM	Cerebrovascular Conditions	CBV
Sequelae of nontraumatic subarachnoid hemorrhage	I69.0	ICD10CM	Cerebrovascular Conditions	CBV
Unspecified sequelae of nontraumatic subarachnoid hemorrhage	I69.00	ICD10CM	Cerebrovascular Conditions	CBV
Cognitive deficits following nontraumatic subarachnoid hemorrhage	I69.01	ICD10CM	Cerebrovascular Conditions	CBV
Attention and concentration deficit following nontraumatic subarachnoid hemorrhage	I69.010	ICD10CM	Cerebrovascular Conditions	CBV
Memory deficit following nontraumatic subarachnoid hemorrhage	I69.011	ICD10CM	Cerebrovascular Conditions	CBV
Visuospatial deficit and spatial neglect following nontraumatic subarachnoid hemorrhage	I69.012	ICD10CM	Cerebrovascular Conditions	CBV
Psychomotor deficit following nontraumatic subarachnoid hemorrhage	I69.013	ICD10CM	Cerebrovascular Conditions	CBV
Frontal lobe and executive function deficit following nontraumatic subarachnoid hemorrhage	I69.014	ICD10CM	Cerebrovascular Conditions	CBV
Cognitive social or emotional deficit following nontraumatic subarachnoid hemorrhage	I69.015	ICD10CM	Cerebrovascular Conditions	CBV
Other symptoms and signs involving cognitive functions following nontraumatic subarachnoid hemorrhage	I69.018	ICD10CM	Cerebrovascular Conditions	CBV
Unspecified symptoms and signs involving cognitive functions following nontraumatic subarachnoid hemorrhage	I69.019	ICD10CM	Cerebrovascular Conditions	CBV
Speech and language deficits following nontraumatic subarachnoid hemorrhage	I69.02	ICD10CM	Cerebrovascular Conditions	CBV
Aphasia following nontraumatic subarachnoid hemorrhage	I69.020	ICD10CM	Cerebrovascular Conditions	CBV
Dysphasia following nontraumatic subarachnoid hemorrhage	I69.021	ICD10CM	Cerebrovascular Conditions	CBV
Dysarthria following nontraumatic subarachnoid hemorrhage	I69.022	ICD10CM	Cerebrovascular Conditions	CBV
Fluency disorder following nontraumatic subarachnoid hemorrhage	I69.023	ICD10CM	Cerebrovascular Conditions	CBV
Other speech and language deficits following nontraumatic subarachnoid hemorrhage	I69.028	ICD10CM	Cerebrovascular Conditions	CBV
Monoplegia of upper limb following nontraumatic subarachnoid hemorrhage	I69.03	ICD10CM	Cerebrovascular Conditions	CBV
Monoplegia of upper limb following nontraumatic subarachnoid hemorrhage affecting right dominant side	I69.031	ICD10CM	Cerebrovascular Conditions	CBV
Monoplegia of upper limb following nontraumatic subarachnoid hemorrhage affecting left dominant side	I69.032	ICD10CM	Cerebrovascular Conditions	CBV
Monoplegia of upper limb following nontraumatic subarachnoid hemorrhage affecting right non-dominant side	I69.033	ICD10CM	Cerebrovascular Conditions	CBV
Monoplegia of upper limb following nontraumatic subarachnoid hemorrhage affecting left non-dominant side	I69.034	ICD10CM	Cerebrovascular Conditions	CBV
Monoplegia of upper limb following nontraumatic subarachnoid hemorrhage affecting unspecified side	I69.039	ICD10CM	Cerebrovascular Conditions	CBV
Monoplegia of lower limb following nontraumatic subarachnoid hemorrhage	I69.04	ICD10CM	Cerebrovascular Conditions	CBV
Monoplegia of lower limb following nontraumatic subarachnoid hemorrhage affecting right dominant side	I69.041	ICD10CM	Cerebrovascular Conditions	CBV
Monoplegia of lower limb following nontraumatic subarachnoid hemorrhage affecting left dominant side	I69.042	ICD10CM	Cerebrovascular Conditions	CBV
Monoplegia of lower limb following nontraumatic subarachnoid hemorrhage affecting right non-dominant side	I69.043	ICD10CM	Cerebrovascular Conditions	CBV
Monoplegia of lower limb following nontraumatic subarachnoid hemorrhage affecting left non-dominant side	I69.044	ICD10CM	Cerebrovascular Conditions	CBV
Monoplegia of lower limb following nontraumatic subarachnoid hemorrhage affecting unspecified side	I69.049	ICD10CM	Cerebrovascular Conditions	CBV
Hemiplegia and hemiparesis following nontraumatic subarachnoid hemorrhage	I69.05	ICD10CM	Cerebrovascular Conditions	CBV
Hemiplegia and hemiparesis following nontraumatic subarachnoid hemorrhage affecting right dominant side	I69.051	ICD10CM	Cerebrovascular Conditions	CBV
Hemiplegia and hemiparesis following nontraumatic subarachnoid hemorrhage affecting left dominant side	I69.052	ICD10CM	Cerebrovascular Conditions	CBV
Hemiplegia and hemiparesis following nontraumatic subarachnoid hemorrhage affecting right non-dominant side	I69.053	ICD10CM	Cerebrovascular Conditions	CBV
Hemiplegia and hemiparesis following nontraumatic subarachnoid hemorrhage affecting left non-dominant side	I69.054	ICD10CM	Cerebrovascular Conditions	CBV
Hemiplegia and hemiparesis following nontraumatic subarachnoid hemorrhage affecting unspecified side	I69.059	ICD10CM	Cerebrovascular Conditions	CBV
Other paralytic syndrome following nontraumatic subarachnoid hemorrhage	I69.06	ICD10CM	Cerebrovascular Conditions	CBV
Other paralytic syndrome following nontraumatic subarachnoid hemorrhage affecting right dominant side	I69.061	ICD10CM	Cerebrovascular Conditions	CBV
Other paralytic syndrome following nontraumatic subarachnoid hemorrhage affecting left dominant side	I69.062	ICD10CM	Cerebrovascular Conditions	CBV
Other paralytic syndrome following nontraumatic subarachnoid hemorrhage affecting right non-dominant side	I69.063	ICD10CM	Cerebrovascular Conditions	CBV
Other paralytic syndrome following nontraumatic subarachnoid hemorrhage affecting left non-dominant side	I69.064	ICD10CM	Cerebrovascular Conditions	CBV
Other paralytic syndrome following nontraumatic subarachnoid hemorrhage, bilateral	I69.065	ICD10CM	Cerebrovascular Conditions	CBV
Other paralytic syndrome following nontraumatic subarachnoid hemorrhage affecting unspecified side	I69.069	ICD10CM	Cerebrovascular Conditions	CBV
Other sequelae of nontraumatic subarachnoid hemorrhage	I69.09	ICD10CM	Cerebrovascular Conditions	CBV
Apraxia following nontraumatic subarachnoid hemorrhage	I69.090	ICD10CM	Cerebrovascular Conditions	CBV
Dysphagia following nontraumatic subarachnoid hemorrhage	I69.091	ICD10CM	Cerebrovascular Conditions	CBV
Facial weakness following nontraumatic subarachnoid hemorrhage	I69.092	ICD10CM	Cerebrovascular Conditions	CBV
Ataxia following nontraumatic subarachnoid hemorrhage	I69.093	ICD10CM	Cerebrovascular Conditions	CBV
Other sequelae following nontraumatic subarachnoid hemorrhage	I69.098	ICD10CM	Cerebrovascular Conditions	CBV
Sequelae of nontraumatic intracerebral hemorrhage	I69.1	ICD10CM	Cerebrovascular Conditions	CBV
Unspecified sequelae of nontraumatic intracerebral hemorrhage	I69.10	ICD10CM	Cerebrovascular Conditions	CBV
Cognitive deficits following nontraumatic intracerebral hemorrhage	I69.11	ICD10CM	Cerebrovascular Conditions	CBV
Attention and concentration deficit following nontraumatic intracerebral hemorrhage	I69.110	ICD10CM	Cerebrovascular Conditions	CBV
Memory deficit following nontraumatic intracerebral hemorrhage	I69.111	ICD10CM	Cerebrovascular Conditions	CBV
Visuospatial deficit and spatial neglect following nontraumatic intracerebral hemorrhage	I69.112	ICD10CM	Cerebrovascular Conditions	CBV
Psychomotor deficit following nontraumatic intracerebral hemorrhage	I69.113	ICD10CM	Cerebrovascular Conditions	CBV
Frontal lobe and executive function deficit following nontraumatic intracerebral hemorrhage	I69.114	ICD10CM	Cerebrovascular Conditions	CBV
Cognitive social or emotional deficit following nontraumatic intracerebral hemorrhage	I69.115	ICD10CM	Cerebrovascular Conditions	CBV
Other symptoms and signs involving cognitive functions following nontraumatic intracerebral hemorrhage	I69.118	ICD10CM	Cerebrovascular Conditions	CBV
Unspecified symptoms and signs involving cognitive functions following nontraumatic intracerebral hemorrhage	I69.119	ICD10CM	Cerebrovascular Conditions	CBV
Speech and language deficits following nontraumatic intracerebral hemorrhage	I69.12	ICD10CM	Cerebrovascular Conditions	CBV
Aphasia following nontraumatic intracerebral hemorrhage	I69.120	ICD10CM	Cerebrovascular Conditions	CBV
Dysphasia following nontraumatic intracerebral hemorrhage	I69.121	ICD10CM	Cerebrovascular Conditions	CBV
Dysarthria following nontraumatic intracerebral hemorrhage	I69.122	ICD10CM	Cerebrovascular Conditions	CBV
Fluency disorder following nontraumatic intracerebral hemorrhage	I69.123	ICD10CM	Cerebrovascular Conditions	CBV
Other speech and language deficits following nontraumatic intracerebral hemorrhage	I69.128	ICD10CM	Cerebrovascular Conditions	CBV
Monoplegia of upper limb following nontraumatic intracerebral hemorrhage	I69.13	ICD10CM	Cerebrovascular Conditions	CBV
Monoplegia of upper limb following nontraumatic intracerebral hemorrhage affecting right dominant side	I69.131	ICD10CM	Cerebrovascular Conditions	CBV
Monoplegia of upper limb following nontraumatic intracerebral hemorrhage affecting left dominant side	I69.132	ICD10CM	Cerebrovascular Conditions	CBV
Monoplegia of upper limb following nontraumatic intracerebral hemorrhage affecting right non-dominant side	I69.133	ICD10CM	Cerebrovascular Conditions	CBV
Monoplegia of upper limb following nontraumatic intracerebral hemorrhage affecting left non-dominant side	I69.134	ICD10CM	Cerebrovascular Conditions	CBV
Monoplegia of upper limb following nontraumatic intracerebral hemorrhage affecting unspecified side	I69.139	ICD10CM	Cerebrovascular Conditions	CBV
Monoplegia of lower limb following nontraumatic intracerebral hemorrhage	I69.14	ICD10CM	Cerebrovascular Conditions	CBV
Monoplegia of lower limb following nontraumatic intracerebral hemorrhage affecting right dominant side	I69.141	ICD10CM	Cerebrovascular Conditions	CBV
Monoplegia of lower limb following nontraumatic intracerebral hemorrhage affecting left dominant side	I69.142	ICD10CM	Cerebrovascular Conditions	CBV
Monoplegia of lower limb following nontraumatic intracerebral hemorrhage affecting right non-dominant side	I69.143	ICD10CM	Cerebrovascular Conditions	CBV
Monoplegia of lower limb following nontraumatic intracerebral hemorrhage affecting left non-dominant side	I69.144	ICD10CM	Cerebrovascular Conditions	CBV
Monoplegia of lower limb following nontraumatic intracerebral hemorrhage affecting unspecified side	I69.149	ICD10CM	Cerebrovascular Conditions	CBV
Hemiplegia and hemiparesis following nontraumatic intracerebral hemorrhage	I69.15	ICD10CM	Cerebrovascular Conditions	CBV
Hemiplegia and hemiparesis following nontraumatic intracerebral hemorrhage affecting right dominant side	I69.151	ICD10CM	Cerebrovascular Conditions	CBV
Hemiplegia and hemiparesis following nontraumatic intracerebral hemorrhage affecting left dominant side	I69.152	ICD10CM	Cerebrovascular Conditions	CBV
Hemiplegia and hemiparesis following nontraumatic intracerebral hemorrhage affecting right non-dominant side	I69.153	ICD10CM	Cerebrovascular Conditions	CBV
Hemiplegia and hemiparesis following nontraumatic intracerebral hemorrhage affecting left non-dominant side	I69.154	ICD10CM	Cerebrovascular Conditions	CBV
Hemiplegia and hemiparesis following nontraumatic intracerebral hemorrhage affecting unspecified side	I69.159	ICD10CM	Cerebrovascular Conditions	CBV
Other paralytic syndrome following nontraumatic intracerebral hemorrhage	I69.16	ICD10CM	Cerebrovascular Conditions	CBV
Other paralytic syndrome following nontraumatic intracerebral hemorrhage affecting right dominant side	I69.161	ICD10CM	Cerebrovascular Conditions	CBV
Other paralytic syndrome following nontraumatic intracerebral hemorrhage affecting left dominant side	I69.162	ICD10CM	Cerebrovascular Conditions	CBV
Other paralytic syndrome following nontraumatic intracerebral hemorrhage affecting right non-dominant side	I69.163	ICD10CM	Cerebrovascular Conditions	CBV
Other paralytic syndrome following nontraumatic intracerebral hemorrhage affecting left non-dominant side	I69.164	ICD10CM	Cerebrovascular Conditions	CBV
Other paralytic syndrome following nontraumatic intracerebral hemorrhage, bilateral	I69.165	ICD10CM	Cerebrovascular Conditions	CBV
Other paralytic syndrome following nontraumatic intracerebral hemorrhage affecting unspecified side	I69.169	ICD10CM	Cerebrovascular Conditions	CBV
Other sequelae of nontraumatic intracerebral hemorrhage	I69.19	ICD10CM	Cerebrovascular Conditions	CBV
Apraxia following nontraumatic intracerebral hemorrhage	I69.190	ICD10CM	Cerebrovascular Conditions	CBV
Dysphagia following nontraumatic intracerebral hemorrhage	I69.191	ICD10CM	Cerebrovascular Conditions	CBV
Facial weakness following nontraumatic intracerebral hemorrhage	I69.192	ICD10CM	Cerebrovascular Conditions	CBV
Ataxia following nontraumatic intracerebral hemorrhage	I69.193	ICD10CM	Cerebrovascular Conditions	CBV
Other sequelae of nontraumatic intracerebral hemorrhage	I69.198	ICD10CM	Cerebrovascular Conditions	CBV
Sequelae of other nontraumatic intracranial hemorrhage	I69.2	ICD10CM	Cerebrovascular Conditions	CBV
Unspecified sequelae of other nontraumatic intracranial hemorrhage	I69.20	ICD10CM	Cerebrovascular Conditions	CBV
Cognitive deficits following other nontraumatic intracranial hemorrhage	I69.21	ICD10CM	Cerebrovascular Conditions	CBV
Attention and concentration deficit following other nontraumatic intracranial hemorrhage	I69.210	ICD10CM	Cerebrovascular Conditions	CBV
Memory deficit following other nontraumatic intracranial hemorrhage	I69.211	ICD10CM	Cerebrovascular Conditions	CBV
Visuospatial deficit and spatial neglect following other nontraumatic intracranial hemorrhage	I69.212	ICD10CM	Cerebrovascular Conditions	CBV
Psychomotor deficit following other nontraumatic intracranial hemorrhage	I69.213	ICD10CM	Cerebrovascular Conditions	CBV
Frontal lobe and executive function deficit following other nontraumatic intracranial hemorrhage	I69.214	ICD10CM	Cerebrovascular Conditions	CBV
Cognitive social or emotional deficit following other nontraumatic intracranial hemorrhage	I69.215	ICD10CM	Cerebrovascular Conditions	CBV
Other symptoms and signs involving cognitive functions following other nontraumatic intracranial hemorrhage	I69.218	ICD10CM	Cerebrovascular Conditions	CBV
Unspecified symptoms and signs involving cognitive functions following other nontraumatic intracranial hemorrhage	I69.219	ICD10CM	Cerebrovascular Conditions	CBV
Speech and language deficits following other nontraumatic intracranial hemorrhage	I69.22	ICD10CM	Cerebrovascular Conditions	CBV
Aphasia following other nontraumatic intracranial hemorrhage	I69.220	ICD10CM	Cerebrovascular Conditions	CBV
Dysphasia following other nontraumatic intracranial hemorrhage	I69.221	ICD10CM	Cerebrovascular Conditions	CBV
Dysarthria following other nontraumatic intracranial hemorrhage	I69.222	ICD10CM	Cerebrovascular Conditions	CBV
Fluency disorder following other nontraumatic intracranial hemorrhage	I69.223	ICD10CM	Cerebrovascular Conditions	CBV
Other speech and language deficits following other nontraumatic intracranial hemorrhage	I69.228	ICD10CM	Cerebrovascular Conditions	CBV
Monoplegia of upper limb following other nontraumatic intracranial hemorrhage	I69.23	ICD10CM	Cerebrovascular Conditions	CBV
Monoplegia of upper limb following other nontraumatic intracranial hemorrhage affecting right dominant side	I69.231	ICD10CM	Cerebrovascular Conditions	CBV
Monoplegia of upper limb following other nontraumatic intracranial hemorrhage affecting left dominant side	I69.232	ICD10CM	Cerebrovascular Conditions	CBV
Monoplegia of upper limb following other nontraumatic intracranial hemorrhage affecting right non-dominant side	I69.233	ICD10CM	Cerebrovascular Conditions	CBV
Monoplegia of upper limb following other nontraumatic intracranial hemorrhage affecting left non-dominant side	I69.234	ICD10CM	Cerebrovascular Conditions	CBV
Monoplegia of upper limb following other nontraumatic intracranial hemorrhage affecting unspecified side	I69.239	ICD10CM	Cerebrovascular Conditions	CBV
Monoplegia of lower limb following other nontraumatic intracranial hemorrhage	I69.24	ICD10CM	Cerebrovascular Conditions	CBV
Monoplegia of lower limb following other nontraumatic intracranial hemorrhage affecting right dominant side	I69.241	ICD10CM	Cerebrovascular Conditions	CBV
Monoplegia of lower limb following other nontraumatic intracranial hemorrhage affecting left dominant side	I69.242	ICD10CM	Cerebrovascular Conditions	CBV
Monoplegia of lower limb following other nontraumatic intracranial hemorrhage affecting right non-dominant side	I69.243	ICD10CM	Cerebrovascular Conditions	CBV
Monoplegia of lower limb following other nontraumatic intracranial hemorrhage affecting left non-dominant side	I69.244	ICD10CM	Cerebrovascular Conditions	CBV
Monoplegia of lower limb following other nontraumatic intracranial hemorrhage affecting unspecified side	I69.249	ICD10CM	Cerebrovascular Conditions	CBV
Hemiplegia and hemiparesis following other nontraumatic intracranial hemorrhage	I69.25	ICD10CM	Cerebrovascular Conditions	CBV
Hemiplegia and hemiparesis following other nontraumatic intracranial hemorrhage affecting right dominant side	I69.251	ICD10CM	Cerebrovascular Conditions	CBV
Hemiplegia and hemiparesis following other nontraumatic intracranial hemorrhage affecting left dominant side	I69.252	ICD10CM	Cerebrovascular Conditions	CBV
Hemiplegia and hemiparesis following other nontraumatic intracranial hemorrhage affecting right non-dominant side	I69.253	ICD10CM	Cerebrovascular Conditions	CBV
Hemiplegia and hemiparesis following other nontraumatic intracranial hemorrhage affecting left non-dominant side	I69.254	ICD10CM	Cerebrovascular Conditions	CBV
Hemiplegia and hemiparesis following other nontraumatic intracranial hemorrhage affecting unspecified side	I69.259	ICD10CM	Cerebrovascular Conditions	CBV
Other paralytic syndrome following other nontraumatic intracranial hemorrhage	I69.26	ICD10CM	Cerebrovascular Conditions	CBV
Other paralytic syndrome following other nontraumatic intracranial hemorrhage affecting right dominant side	I69.261	ICD10CM	Cerebrovascular Conditions	CBV
Other paralytic syndrome following other nontraumatic intracranial hemorrhage affecting left dominant side	I69.262	ICD10CM	Cerebrovascular Conditions	CBV
Other paralytic syndrome following other nontraumatic intracranial hemorrhage affecting right non-dominant side	I69.263	ICD10CM	Cerebrovascular Conditions	CBV
Other paralytic syndrome following other nontraumatic intracranial hemorrhage affecting left non-dominant side	I69.264	ICD10CM	Cerebrovascular Conditions	CBV
Other paralytic syndrome following other nontraumatic intracranial hemorrhage, bilateral	I69.265	ICD10CM	Cerebrovascular Conditions	CBV
Other paralytic syndrome following other nontraumatic intracranial hemorrhage affecting unspecified side	I69.269	ICD10CM	Cerebrovascular Conditions	CBV
Other sequelae of other nontraumatic intracranial hemorrhage	I69.29	ICD10CM	Cerebrovascular Conditions	CBV
Apraxia following other nontraumatic intracranial hemorrhage	I69.290	ICD10CM	Cerebrovascular Conditions	CBV
Dysphagia following other nontraumatic intracranial hemorrhage	I69.291	ICD10CM	Cerebrovascular Conditions	CBV
Facial weakness following other nontraumatic intracranial hemorrhage	I69.292	ICD10CM	Cerebrovascular Conditions	CBV
Ataxia following other nontraumatic intracranial hemorrhage	I69.293	ICD10CM	Cerebrovascular Conditions	CBV
Other sequelae of other nontraumatic intracranial hemorrhage	I69.298	ICD10CM	Cerebrovascular Conditions	CBV
Sequelae of cerebral infarction	I69.3	ICD10CM	Cerebrovascular Conditions	CBV
Unspecified sequelae of cerebral infarction	I69.30	ICD10CM	Cerebrovascular Conditions	CBV
Cognitive deficits following cerebral infarction	I69.31	ICD10CM	Cerebrovascular Conditions	CBV
Attention and concentration deficit following cerebral infarction	I69.310	ICD10CM	Cerebrovascular Conditions	CBV
Memory deficit following cerebral infarction	I69.311	ICD10CM	Cerebrovascular Conditions	CBV
Visuospatial deficit and spatial neglect following cerebral infarction	I69.312	ICD10CM	Cerebrovascular Conditions	CBV
Psychomotor deficit following cerebral infarction	I69.313	ICD10CM	Cerebrovascular Conditions	CBV
Frontal lobe and executive function deficit following cerebral infarction	I69.314	ICD10CM	Cerebrovascular Conditions	CBV
Cognitive social or emotional deficit following cerebral infarction	I69.315	ICD10CM	Cerebrovascular Conditions	CBV
Other symptoms and signs involving cognitive functions following cerebral infarction	I69.318	ICD10CM	Cerebrovascular Conditions	CBV
Unspecified symptoms and signs involving cognitive functions following cerebral infarction	I69.319	ICD10CM	Cerebrovascular Conditions	CBV
Speech and language deficits following cerebral infarction	I69.32	ICD10CM	Cerebrovascular Conditions	CBV
Aphasia following cerebral infarction	I69.320	ICD10CM	Cerebrovascular Conditions	CBV
Dysphasia following cerebral infarction	I69.321	ICD10CM	Cerebrovascular Conditions	CBV
Dysarthria following cerebral infarction	I69.322	ICD10CM	Cerebrovascular Conditions	CBV
Fluency disorder following cerebral infarction	I69.323	ICD10CM	Cerebrovascular Conditions	CBV
Other speech and language deficits following cerebral infarction	I69.328	ICD10CM	Cerebrovascular Conditions	CBV
Monoplegia of upper limb following cerebral infarction	I69.33	ICD10CM	Cerebrovascular Conditions	CBV
Monoplegia of upper limb following cerebral infarction affecting right dominant side	I69.331	ICD10CM	Cerebrovascular Conditions	CBV
Monoplegia of upper limb following cerebral infarction affecting left dominant side	I69.332	ICD10CM	Cerebrovascular Conditions	CBV
Monoplegia of upper limb following cerebral infarction affecting right non-dominant side	I69.333	ICD10CM	Cerebrovascular Conditions	CBV
Monoplegia of upper limb following cerebral infarction affecting left non-dominant side	I69.334	ICD10CM	Cerebrovascular Conditions	CBV
Monoplegia of upper limb following cerebral infarction affecting unspecified side	I69.339	ICD10CM	Cerebrovascular Conditions	CBV
Monoplegia of lower limb following cerebral infarction	I69.34	ICD10CM	Cerebrovascular Conditions	CBV
Monoplegia of lower limb following cerebral infarction affecting right dominant side	I69.341	ICD10CM	Cerebrovascular Conditions	CBV
Monoplegia of lower limb following cerebral infarction affecting left dominant side	I69.342	ICD10CM	Cerebrovascular Conditions	CBV
Monoplegia of lower limb following cerebral infarction affecting right non-dominant side	I69.343	ICD10CM	Cerebrovascular Conditions	CBV
Monoplegia of lower limb following cerebral infarction affecting left non-dominant side	I69.344	ICD10CM	Cerebrovascular Conditions	CBV
Monoplegia of lower limb following cerebral infarction affecting unspecified side	I69.349	ICD10CM	Cerebrovascular Conditions	CBV
Hemiplegia and hemiparesis following cerebral infarction	I69.35	ICD10CM	Cerebrovascular Conditions	CBV
Hemiplegia and hemiparesis following cerebral infarction affecting right dominant side	I69.351	ICD10CM	Cerebrovascular Conditions	CBV
Hemiplegia and hemiparesis following cerebral infarction affecting left dominant side	I69.352	ICD10CM	Cerebrovascular Conditions	CBV
Hemiplegia and hemiparesis following cerebral infarction affecting right non-dominant side	I69.353	ICD10CM	Cerebrovascular Conditions	CBV
Hemiplegia and hemiparesis following cerebral infarction affecting left non-dominant side	I69.354	ICD10CM	Cerebrovascular Conditions	CBV
Hemiplegia and hemiparesis following cerebral infarction affecting unspecified side	I69.359	ICD10CM	Cerebrovascular Conditions	CBV
Other paralytic syndrome following cerebral infarction	I69.36	ICD10CM	Cerebrovascular Conditions	CBV
Other paralytic syndrome following cerebral infarction affecting right dominant side	I69.361	ICD10CM	Cerebrovascular Conditions	CBV
Other paralytic syndrome following cerebral infarction affecting left dominant side	I69.362	ICD10CM	Cerebrovascular Conditions	CBV
Other paralytic syndrome following cerebral infarction affecting right non-dominant side	I69.363	ICD10CM	Cerebrovascular Conditions	CBV
Other paralytic syndrome following cerebral infarction affecting left non-dominant side	I69.364	ICD10CM	Cerebrovascular Conditions	CBV
Other paralytic syndrome following cerebral infarction, bilateral	I69.365	ICD10CM	Cerebrovascular Conditions	CBV
Other paralytic syndrome following cerebral infarction affecting unspecified side	I69.369	ICD10CM	Cerebrovascular Conditions	CBV
Other sequelae of cerebral infarction	I69.39	ICD10CM	Cerebrovascular Conditions	CBV
Apraxia following cerebral infarction	I69.390	ICD10CM	Cerebrovascular Conditions	CBV
Dysphagia following cerebral infarction	I69.391	ICD10CM	Cerebrovascular Conditions	CBV
Facial weakness following cerebral infarction	I69.392	ICD10CM	Cerebrovascular Conditions	CBV
Ataxia following cerebral infarction	I69.393	ICD10CM	Cerebrovascular Conditions	CBV
Other sequelae of cerebral infarction	I69.398	ICD10CM	Cerebrovascular Conditions	CBV
Sequelae of other cerebrovascular diseases	I69.8	ICD10CM	Cerebrovascular Conditions	CBV
Unspecified sequelae of other cerebrovascular disease	I69.80	ICD10CM	Cerebrovascular Conditions	CBV
Cognitive deficits following other cerebrovascular disease	I69.81	ICD10CM	Cerebrovascular Conditions	CBV
Attention and concentration deficit following other cerebrovascular disease	I69.810	ICD10CM	Cerebrovascular Conditions	CBV
Memory deficit following other cerebrovascular disease	I69.811	ICD10CM	Cerebrovascular Conditions	CBV
Visuospatial deficit and spatial neglect following other cerebrovascular disease	I69.812	ICD10CM	Cerebrovascular Conditions	CBV
Psychomotor deficit following other cerebrovascular disease	I69.813	ICD10CM	Cerebrovascular Conditions	CBV
Frontal lobe and executive function deficit following other cerebrovascular disease	I69.814	ICD10CM	Cerebrovascular Conditions	CBV
Cognitive social or emotional deficit following other cerebrovascular disease	I69.815	ICD10CM	Cerebrovascular Conditions	CBV
Other symptoms and signs involving cognitive functions following other cerebrovascular disease	I69.818	ICD10CM	Cerebrovascular Conditions	CBV
Unspecified symptoms and signs involving cognitive functions following other cerebrovascular disease	I69.819	ICD10CM	Cerebrovascular Conditions	CBV
Speech and language deficits following other cerebrovascular disease	I69.82	ICD10CM	Cerebrovascular Conditions	CBV
Aphasia following other cerebrovascular disease	I69.820	ICD10CM	Cerebrovascular Conditions	CBV
Dysphasia following other cerebrovascular disease	I69.821	ICD10CM	Cerebrovascular Conditions	CBV
Dysarthria following other cerebrovascular disease	I69.822	ICD10CM	Cerebrovascular Conditions	CBV
Fluency disorder following other cerebrovascular disease	I69.823	ICD10CM	Cerebrovascular Conditions	CBV
Other speech and language deficits following other cerebrovascular disease	I69.828	ICD10CM	Cerebrovascular Conditions	CBV
Monoplegia of upper limb following other cerebrovascular disease	I69.83	ICD10CM	Cerebrovascular Conditions	CBV
Monoplegia of upper limb following other cerebrovascular disease affecting right dominant side	I69.831	ICD10CM	Cerebrovascular Conditions	CBV
Monoplegia of upper limb following other cerebrovascular disease affecting left dominant side	I69.832	ICD10CM	Cerebrovascular Conditions	CBV
Monoplegia of upper limb following other cerebrovascular disease affecting right non-dominant side	I69.833	ICD10CM	Cerebrovascular Conditions	CBV
Monoplegia of upper limb following other cerebrovascular disease affecting left non-dominant side	I69.834	ICD10CM	Cerebrovascular Conditions	CBV
Monoplegia of upper limb following other cerebrovascular disease affecting unspecified side	I69.839	ICD10CM	Cerebrovascular Conditions	CBV
Monoplegia of lower limb following other cerebrovascular disease	I69.84	ICD10CM	Cerebrovascular Conditions	CBV
Monoplegia of lower limb following other cerebrovascular disease affecting right dominant side	I69.841	ICD10CM	Cerebrovascular Conditions	CBV
Monoplegia of lower limb following other cerebrovascular disease affecting left dominant side	I69.842	ICD10CM	Cerebrovascular Conditions	CBV
Monoplegia of lower limb following other cerebrovascular disease affecting right non-dominant side	I69.843	ICD10CM	Cerebrovascular Conditions	CBV
Monoplegia of lower limb following other cerebrovascular disease affecting left non-dominant side	I69.844	ICD10CM	Cerebrovascular Conditions	CBV
Monoplegia of lower limb following other cerebrovascular disease affecting unspecified side	I69.849	ICD10CM	Cerebrovascular Conditions	CBV
Hemiplegia and hemiparesis following other cerebrovascular disease	I69.85	ICD10CM	Cerebrovascular Conditions	CBV
Hemiplegia and hemiparesis following other cerebrovascular disease affecting right dominant side	I69.851	ICD10CM	Cerebrovascular Conditions	CBV
Hemiplegia and hemiparesis following other cerebrovascular disease affecting left dominant side	I69.852	ICD10CM	Cerebrovascular Conditions	CBV
Hemiplegia and hemiparesis following other cerebrovascular disease affecting right non-dominant side	I69.853	ICD10CM	Cerebrovascular Conditions	CBV
Hemiplegia and hemiparesis following other cerebrovascular disease affecting left non-dominant side	I69.854	ICD10CM	Cerebrovascular Conditions	CBV
Hemiplegia and hemiparesis following other cerebrovascular disease affecting unspecified side	I69.859	ICD10CM	Cerebrovascular Conditions	CBV
Other paralytic syndrome following other cerebrovascular disease	I69.86	ICD10CM	Cerebrovascular Conditions	CBV
Other paralytic syndrome following other cerebrovascular disease affecting right dominant side	I69.861	ICD10CM	Cerebrovascular Conditions	CBV
Other paralytic syndrome following other cerebrovascular disease affecting left dominant side	I69.862	ICD10CM	Cerebrovascular Conditions	CBV
Other paralytic syndrome following other cerebrovascular disease affecting right non-dominant side	I69.863	ICD10CM	Cerebrovascular Conditions	CBV
Other paralytic syndrome following other cerebrovascular disease affecting left non-dominant side	I69.864	ICD10CM	Cerebrovascular Conditions	CBV
Other paralytic syndrome following other cerebrovascular disease, bilateral	I69.865	ICD10CM	Cerebrovascular Conditions	CBV
Other paralytic syndrome following other cerebrovascular disease affecting unspecified side	I69.869	ICD10CM	Cerebrovascular Conditions	CBV
Other sequelae of other cerebrovascular disease	I69.89	ICD10CM	Cerebrovascular Conditions	CBV
Apraxia following other cerebrovascular disease	I69.890	ICD10CM	Cerebrovascular Conditions	CBV
Dysphagia following other cerebrovascular disease	I69.891	ICD10CM	Cerebrovascular Conditions	CBV
Facial weakness following other cerebrovascular disease	I69.892	ICD10CM	Cerebrovascular Conditions	CBV
Ataxia following other cerebrovascular disease	I69.893	ICD10CM	Cerebrovascular Conditions	CBV
Other sequelae of other cerebrovascular disease	I69.898	ICD10CM	Cerebrovascular Conditions	CBV
Sequelae of unspecified cerebrovascular diseases	I69.9	ICD10CM	Cerebrovascular Conditions	CBV
Unspecified sequelae of unspecified cerebrovascular disease	I69.90	ICD10CM	Cerebrovascular Conditions	CBV
Cognitive deficits following unspecified cerebrovascular disease	I69.91	ICD10CM	Cerebrovascular Conditions	CBV
Attention and concentration deficit following unspecified cerebrovascular disease	I69.910	ICD10CM	Cerebrovascular Conditions	CBV
Memory deficit following unspecified cerebrovascular disease	I69.911	ICD10CM	Cerebrovascular Conditions	CBV
Visuospatial deficit and spatial neglect following unspecified cerebrovascular disease	I69.912	ICD10CM	Cerebrovascular Conditions	CBV
Psychomotor deficit following unspecified cerebrovascular disease	I69.913	ICD10CM	Cerebrovascular Conditions	CBV
Frontal lobe and executive function deficit following unspecified cerebrovascular disease	I69.914	ICD10CM	Cerebrovascular Conditions	CBV
Cognitive social or emotional deficit following unspecified cerebrovascular disease	I69.915	ICD10CM	Cerebrovascular Conditions	CBV
Other symptoms and signs involving cognitive functions following unspecified cerebrovascular disease	I69.918	ICD10CM	Cerebrovascular Conditions	CBV
Unspecified symptoms and signs involving cognitive functions following unspecified cerebrovascular disease	I69.919	ICD10CM	Cerebrovascular Conditions	CBV
Speech and language deficits following unspecified cerebrovascular disease	I69.92	ICD10CM	Cerebrovascular Conditions	CBV
Aphasia following unspecified cerebrovascular disease	I69.920	ICD10CM	Cerebrovascular Conditions	CBV
Dysphasia following unspecified cerebrovascular disease	I69.921	ICD10CM	Cerebrovascular Conditions	CBV
Dysarthria following unspecified cerebrovascular disease	I69.922	ICD10CM	Cerebrovascular Conditions	CBV
Fluency disorder following unspecified cerebrovascular disease	I69.923	ICD10CM	Cerebrovascular Conditions	CBV
Other speech and language deficits following unspecified cerebrovascular disease	I69.928	ICD10CM	Cerebrovascular Conditions	CBV
Monoplegia of upper limb following unspecified cerebrovascular disease	I69.93	ICD10CM	Cerebrovascular Conditions	CBV
Monoplegia of upper limb following unspecified cerebrovascular disease affecting right dominant side	I69.931	ICD10CM	Cerebrovascular Conditions	CBV
Monoplegia of upper limb following unspecified cerebrovascular disease affecting left dominant side	I69.932	ICD10CM	Cerebrovascular Conditions	CBV
Monoplegia of upper limb following unspecified cerebrovascular disease affecting right non-dominant side	I69.933	ICD10CM	Cerebrovascular Conditions	CBV
Monoplegia of upper limb following unspecified cerebrovascular disease affecting left non-dominant side	I69.934	ICD10CM	Cerebrovascular Conditions	CBV
Monoplegia of upper limb following unspecified cerebrovascular disease affecting unspecified side	I69.939	ICD10CM	Cerebrovascular Conditions	CBV
Monoplegia of lower limb following unspecified cerebrovascular disease	I69.94	ICD10CM	Cerebrovascular Conditions	CBV
Monoplegia of lower limb following unspecified cerebrovascular disease affecting right dominant side	I69.941	ICD10CM	Cerebrovascular Conditions	CBV
Monoplegia of lower limb following unspecified cerebrovascular disease affecting left dominant side	I69.942	ICD10CM	Cerebrovascular Conditions	CBV
Monoplegia of lower limb following unspecified cerebrovascular disease affecting right non-dominant side	I69.943	ICD10CM	Cerebrovascular Conditions	CBV
Monoplegia of lower limb following unspecified cerebrovascular disease affecting left non-dominant side	I69.944	ICD10CM	Cerebrovascular Conditions	CBV
Monoplegia of lower limb following unspecified cerebrovascular disease affecting unspecified side	I69.949	ICD10CM	Cerebrovascular Conditions	CBV
Hemiplegia and hemiparesis following unspecified cerebrovascular disease	I69.95	ICD10CM	Cerebrovascular Conditions	CBV
Hemiplegia and hemiparesis following unspecified cerebrovascular disease affecting right dominant side	I69.951	ICD10CM	Cerebrovascular Conditions	CBV
Hemiplegia and hemiparesis following unspecified cerebrovascular disease affecting left dominant side	I69.952	ICD10CM	Cerebrovascular Conditions	CBV
Hemiplegia and hemiparesis following unspecified cerebrovascular disease affecting right non-dominant side	I69.953	ICD10CM	Cerebrovascular Conditions	CBV
Hemiplegia and hemiparesis following unspecified cerebrovascular disease affecting left non-dominant side	I69.954	ICD10CM	Cerebrovascular Conditions	CBV
Hemiplegia and hemiparesis following unspecified cerebrovascular disease affecting unspecified side	I69.959	ICD10CM	Cerebrovascular Conditions	CBV
Other paralytic syndrome following unspecified cerebrovascular disease	I69.96	ICD10CM	Cerebrovascular Conditions	CBV
Other paralytic syndrome following unspecified cerebrovascular disease affecting right dominant side	I69.961	ICD10CM	Cerebrovascular Conditions	CBV
Other paralytic syndrome following unspecified cerebrovascular disease affecting left dominant side	I69.962	ICD10CM	Cerebrovascular Conditions	CBV
Other paralytic syndrome following unspecified cerebrovascular disease affecting right non-dominant side	I69.963	ICD10CM	Cerebrovascular Conditions	CBV
Other paralytic syndrome following unspecified cerebrovascular disease affecting left non-dominant side	I69.964	ICD10CM	Cerebrovascular Conditions	CBV
Other paralytic syndrome following unspecified cerebrovascular disease, bilateral	I69.965	ICD10CM	Cerebrovascular Conditions	CBV
Other paralytic syndrome following unspecified cerebrovascular disease affecting unspecified side	I69.969	ICD10CM	Cerebrovascular Conditions	CBV
Other sequelae of unspecified cerebrovascular disease	I69.99	ICD10CM	Cerebrovascular Conditions	CBV
Apraxia following unspecified cerebrovascular disease	I69.990	ICD10CM	Cerebrovascular Conditions	CBV
Dysphagia following unspecified cerebrovascular disease	I69.991	ICD10CM	Cerebrovascular Conditions	CBV
Facial weakness following unspecified cerebrovascular disease	I69.992	ICD10CM	Cerebrovascular Conditions	CBV
Ataxia following unspecified cerebrovascular disease	I69.993	ICD10CM	Cerebrovascular Conditions	CBV
Other sequelae following unspecified cerebrovascular disease	I69.998	ICD10CM	Cerebrovascular Conditions	CBV
Chronic respiratory conditions due to chemicals, gases, fumes and vapors	J68.4	ICD10CM	Chronic Pulmonary Conditions	CPD
Other specified pulmonary heart diseases	I27.8	ICD10CM	Chronic Pulmonary Conditions	CPD
Chronic drug-induced interstitial lung disorders	J70.3	ICD10CM	Chronic Pulmonary Conditions	CPD
Pulmonary heart disease, unspecified	I27.9	ICD10CM	Chronic Pulmonary Conditions	CPD
Chronic and other pulmonary manifestations due to radiation	J70.1	ICD10CM	Chronic Pulmonary Conditions	CPD
Coalworker's pneumoconiosis	J60	ICD10CM	Chronic Pulmonary Conditions	CPD
Pneumoconiosis due to asbestos and other mineral fibers	J61	ICD10CM	Chronic Pulmonary Conditions	CPD
Pneumoconiosis due to dust containing silica	J62	ICD10CM	Chronic Pulmonary Conditions	CPD
Pneumoconiosis due to talc dust	J62.0	ICD10CM	Chronic Pulmonary Conditions	CPD
Pneumoconiosis due to other dust containing silica	J62.8	ICD10CM	Chronic Pulmonary Conditions	CPD
Pneumoconiosis due to other inorganic dusts	J63	ICD10CM	Chronic Pulmonary Conditions	CPD
Aluminosis (of lung)	J63.0	ICD10CM	Chronic Pulmonary Conditions	CPD
Bauxite fibrosis (of lung)	J63.1	ICD10CM	Chronic Pulmonary Conditions	CPD
Berylliosis	J63.2	ICD10CM	Chronic Pulmonary Conditions	CPD
Graphite fibrosis (of lung)	J63.3	ICD10CM	Chronic Pulmonary Conditions	CPD
Siderosis	J63.4	ICD10CM	Chronic Pulmonary Conditions	CPD
Stannosis	J63.5	ICD10CM	Chronic Pulmonary Conditions	CPD
Pneumoconiosis due to other specified inorganic dusts	J63.6	ICD10CM	Chronic Pulmonary Conditions	CPD
Unspecified pneumoconiosis	J64	ICD10CM	Chronic Pulmonary Conditions	CPD
Pneumoconiosis associated with tuberculosis	J65	ICD10CM	Chronic Pulmonary Conditions	CPD
Airway disease due to specific organic dust	J66	ICD10CM	Chronic Pulmonary Conditions	CPD
Byssinosis	J66.0	ICD10CM	Chronic Pulmonary Conditions	CPD
Flax-dressers' disease	J66.1	ICD10CM	Chronic Pulmonary Conditions	CPD
Cannabinosis	J66.2	ICD10CM	Chronic Pulmonary Conditions	CPD
Airway disease due to other specific organic dusts	J66.8	ICD10CM	Chronic Pulmonary Conditions	CPD
Hypersensitivity pneumonitis due to organic dust	J67	ICD10CM	Chronic Pulmonary Conditions	CPD
Farmer's lung	J67.0	ICD10CM	Chronic Pulmonary Conditions	CPD
Bagassosis	J67.1	ICD10CM	Chronic Pulmonary Conditions	CPD
Bird fancier's lung	J67.2	ICD10CM	Chronic Pulmonary Conditions	CPD
Suberosis	J67.3	ICD10CM	Chronic Pulmonary Conditions	CPD
Maltworker's lung	J67.4	ICD10CM	Chronic Pulmonary Conditions	CPD
Mushroom-worker's lung	J67.5	ICD10CM	Chronic Pulmonary Conditions	CPD
Maple-bark-stripper's lung	J67.6	ICD10CM	Chronic Pulmonary Conditions	CPD
Air conditioner and humidifier lung	J67.7	ICD10CM	Chronic Pulmonary Conditions	CPD
Hypersensitivity pneumonitis due to other organic dusts	J67.8	ICD10CM	Chronic Pulmonary Conditions	CPD
Hypersensitivity pneumonitis due to unspecified organic dust	J67.9	ICD10CM	Chronic Pulmonary Conditions	CPD
Bronchitis, not specified as acute or chronic	J40	ICD10CM	Chronic Pulmonary Conditions	CPD
Simple and mucopurulent chronic bronchitis	J41	ICD10CM	Chronic Pulmonary Conditions	CPD
Simple chronic bronchitis	J41.0	ICD10CM	Chronic Pulmonary Conditions	CPD
Mucopurulent chronic bronchitis	J41.1	ICD10CM	Chronic Pulmonary Conditions	CPD
Mixed simple and mucopurulent chronic bronchitis	J41.8	ICD10CM	Chronic Pulmonary Conditions	CPD
Unspecified chronic bronchitis	J42	ICD10CM	Chronic Pulmonary Conditions	CPD
Emphysema	J43	ICD10CM	Chronic Pulmonary Conditions	CPD
Unilateral pulmonary emphysema [MacLeod's syndrome]	J43.0	ICD10CM	Chronic Pulmonary Conditions	CPD
Panlobular emphysema	J43.1	ICD10CM	Chronic Pulmonary Conditions	CPD
Centrilobular emphysema	J43.2	ICD10CM	Chronic Pulmonary Conditions	CPD
Other emphysema	J43.8	ICD10CM	Chronic Pulmonary Conditions	CPD
Emphysema, unspecified	J43.9	ICD10CM	Chronic Pulmonary Conditions	CPD
Other chronic obstructive pulmonary disease	J44	ICD10CM	Chronic Pulmonary Conditions	CPD
Chronic obstructive pulmonary disease with (acute) lower respiratory infection	J44.0	ICD10CM	Chronic Pulmonary Conditions	CPD
Chronic obstructive pulmonary disease with (acute) exacerbation	J44.1	ICD10CM	Chronic Pulmonary Conditions	CPD
Chronic obstructive pulmonary disease, unspecified	J44.9	ICD10CM	Chronic Pulmonary Conditions	CPD
Asthma	J45	ICD10CM	Chronic Pulmonary Conditions	CPD
Mild intermittent asthma	J45.2	ICD10CM	Chronic Pulmonary Conditions	CPD
Mild intermittent asthma, uncomplicated	J45.20	ICD10CM	Chronic Pulmonary Conditions	CPD
Mild intermittent asthma with (acute) exacerbation	J45.21	ICD10CM	Chronic Pulmonary Conditions	CPD
Mild intermittent asthma with status asthmaticus	J45.22	ICD10CM	Chronic Pulmonary Conditions	CPD
Mild persistent asthma	J45.3	ICD10CM	Chronic Pulmonary Conditions	CPD
Mild persistent asthma, uncomplicated	J45.30	ICD10CM	Chronic Pulmonary Conditions	CPD
Mild persistent asthma with (acute) exacerbation	J45.31	ICD10CM	Chronic Pulmonary Conditions	CPD
Mild persistent asthma with status asthmaticus	J45.32	ICD10CM	Chronic Pulmonary Conditions	CPD
Moderate persistent asthma	J45.4	ICD10CM	Chronic Pulmonary Conditions	CPD
Moderate persistent asthma, uncomplicated	J45.40	ICD10CM	Chronic Pulmonary Conditions	CPD
Moderate persistent asthma with (acute) exacerbation	J45.41	ICD10CM	Chronic Pulmonary Conditions	CPD
Moderate persistent asthma with status asthmaticus	J45.42	ICD10CM	Chronic Pulmonary Conditions	CPD
Severe persistent asthma	J45.5	ICD10CM	Chronic Pulmonary Conditions	CPD
Severe persistent asthma, uncomplicated	J45.50	ICD10CM	Chronic Pulmonary Conditions	CPD
Severe persistent asthma with (acute) exacerbation	J45.51	ICD10CM	Chronic Pulmonary Conditions	CPD
Severe persistent asthma with status asthmaticus	J45.52	ICD10CM	Chronic Pulmonary Conditions	CPD
Other and unspecified asthma	J45.9	ICD10CM	Chronic Pulmonary Conditions	CPD
Unspecified asthma	J45.90	ICD10CM	Chronic Pulmonary Conditions	CPD
Unspecified asthma with (acute) exacerbation	J45.901	ICD10CM	Chronic Pulmonary Conditions	CPD
Unspecified asthma with status asthmaticus	J45.902	ICD10CM	Chronic Pulmonary Conditions	CPD
Unspecified asthma, uncomplicated	J45.909	ICD10CM	Chronic Pulmonary Conditions	CPD
Other asthma	J45.99	ICD10CM	Chronic Pulmonary Conditions	CPD
Exercise induced bronchospasm	J45.990	ICD10CM	Chronic Pulmonary Conditions	CPD
Cough variant asthma	J45.991	ICD10CM	Chronic Pulmonary Conditions	CPD
Other asthma	J45.998	ICD10CM	Chronic Pulmonary Conditions	CPD
Bronchiectasis	J47	ICD10CM	Chronic Pulmonary Conditions	CPD
Bronchiectasis with acute lower respiratory infection	J47.0	ICD10CM	Chronic Pulmonary Conditions	CPD
Bronchiectasis with (acute) exacerbation	J47.1	ICD10CM	Chronic Pulmonary Conditions	CPD
Bronchiectasis, uncomplicated	J47.9	ICD10CM	Chronic Pulmonary Conditions	CPD
Gastric ulcer	K25	ICD10CM	Peptic Ulcers	PU
Acute gastric ulcer with hemorrhage	K25.0	ICD10CM	Peptic Ulcers	PU
Acute gastric ulcer with perforation	K25.1	ICD10CM	Peptic Ulcers	PU
Acute gastric ulcer with both hemorrhage and perforation	K25.2	ICD10CM	Peptic Ulcers	PU
Acute gastric ulcer without hemorrhage or perforation	K25.3	ICD10CM	Peptic Ulcers	PU
Chronic or unspecified gastric ulcer with hemorrhage	K25.4	ICD10CM	Peptic Ulcers	PU
Chronic or unspecified gastric ulcer with perforation	K25.5	ICD10CM	Peptic Ulcers	PU
Chronic or unspecified gastric ulcer with both hemorrhage and perforation	K25.6	ICD10CM	Peptic Ulcers	PU
Chronic gastric ulcer without hemorrhage or perforation	K25.7	ICD10CM	Peptic Ulcers	PU
Gastric ulcer, unspecified as acute or chronic, without hemorrhage or perforation	K25.9	ICD10CM	Peptic Ulcers	PU
Duodenal ulcer	K26	ICD10CM	Peptic Ulcers	PU
Acute duodenal ulcer with hemorrhage	K26.0	ICD10CM	Peptic Ulcers	PU
Acute duodenal ulcer with perforation	K26.1	ICD10CM	Peptic Ulcers	PU
Acute duodenal ulcer with both hemorrhage and perforation	K26.2	ICD10CM	Peptic Ulcers	PU
Acute duodenal ulcer without hemorrhage or perforation	K26.3	ICD10CM	Peptic Ulcers	PU
Chronic or unspecified duodenal ulcer with hemorrhage	K26.4	ICD10CM	Peptic Ulcers	PU
Chronic or unspecified duodenal ulcer with perforation	K26.5	ICD10CM	Peptic Ulcers	PU
Chronic or unspecified duodenal ulcer with both hemorrhage and perforation	K26.6	ICD10CM	Peptic Ulcers	PU
Chronic duodenal ulcer without hemorrhage or perforation	K26.7	ICD10CM	Peptic Ulcers	PU
Duodenal ulcer, unspecified as acute or chronic, without hemorrhage or perforation	K26.9	ICD10CM	Peptic Ulcers	PU
Peptic ulcer, site unspecified	K27	ICD10CM	Peptic Ulcers	PU
Acute peptic ulcer, site unspecified, with hemorrhage	K27.0	ICD10CM	Peptic Ulcers	PU
Acute peptic ulcer, site unspecified, with perforation	K27.1	ICD10CM	Peptic Ulcers	PU
Acute peptic ulcer, site unspecified, with both hemorrhage and perforation	K27.2	ICD10CM	Peptic Ulcers	PU
Acute peptic ulcer, site unspecified, without hemorrhage or perforation	K27.3	ICD10CM	Peptic Ulcers	PU
Chronic or unspecified peptic ulcer, site unspecified, with hemorrhage	K27.4	ICD10CM	Peptic Ulcers	PU
Chronic or unspecified peptic ulcer, site unspecified, with perforation	K27.5	ICD10CM	Peptic Ulcers	PU
Chronic or unspecified peptic ulcer, site unspecified, with both hemorrhage and perforation	K27.6	ICD10CM	Peptic Ulcers	PU
Chronic peptic ulcer, site unspecified, without hemorrhage or perforation	K27.7	ICD10CM	Peptic Ulcers	PU
Peptic ulcer, site unspecified, unspecified as acute or chronic, without hemorrhage or perforation	K27.9	ICD10CM	Peptic Ulcers	PU
Gastrojejunal ulcer	K28	ICD10CM	Peptic Ulcers	PU
Acute gastrojejunal ulcer with hemorrhage	K28.0	ICD10CM	Peptic Ulcers	PU
Acute gastrojejunal ulcer with perforation	K28.1	ICD10CM	Peptic Ulcers	PU
Acute gastrojejunal ulcer with both hemorrhage and perforation	K28.2	ICD10CM	Peptic Ulcers	PU
Acute gastrojejunal ulcer without hemorrhage or perforation	K28.3	ICD10CM	Peptic Ulcers	PU
Chronic or unspecified gastrojejunal ulcer with hemorrhage	K28.4	ICD10CM	Peptic Ulcers	PU
Chronic or unspecified gastrojejunal ulcer with perforation	K28.5	ICD10CM	Peptic Ulcers	PU
Chronic or unspecified gastrojejunal ulcer with both hemorrhage and perforation	K28.6	ICD10CM	Peptic Ulcers	PU
Chronic gastrojejunal ulcer without hemorrhage or perforation	K28.7	ICD10CM	Peptic Ulcers	PU
Gastrojejunal ulcer, unspecified as acute or chronic, without hemorrhage or perforation	K28.9	ICD10CM	Peptic Ulcers	PU
Chronic viral hepatitis	B18	ICD10CM	Mild Liver Disease	MLD
Chronic viral hepatitis B with delta-agent	B18.0	ICD10CM	Mild Liver Disease	MLD
Chronic viral hepatitis B without delta-agent	B18.1	ICD10CM	Mild Liver Disease	MLD
Chronic viral hepatitis C	B18.2	ICD10CM	Mild Liver Disease	MLD
Other chronic viral hepatitis	B18.8	ICD10CM	Mild Liver Disease	MLD
Chronic viral hepatitis, unspecified	B18.9	ICD10CM	Mild Liver Disease	MLD
Alcoholic fatty liver	K70.0	ICD10CM	Mild Liver Disease	MLD
Alcoholic hepatitis	K70.1	ICD10CM	Mild Liver Disease	MLD
Alcoholic fibrosis and sclerosis of liver	K70.2	ICD10CM	Mild Liver Disease	MLD
Alcoholic cirrhosis of liver	K70.3	ICD10CM	Mild Liver Disease	MLD
Alcoholic liver disease, unspecified	K70.9	ICD10CM	Mild Liver Disease	MLD
Toxic liver disease with chronic persistent hepatitis	K71.3	ICD10CM	Mild Liver Disease	MLD
Toxic liver disease with chronic lobular hepatitis	K71.4	ICD10CM	Mild Liver Disease	MLD
Toxic liver disease with chronic active hepatitis	K71.5	ICD10CM	Mild Liver Disease	MLD
Toxic liver disease with fibrosis and cirrhosis of liver	K71.7	ICD10CM	Mild Liver Disease	MLD
Chronic hepatitis, not elsewhere classified	K73	ICD10CM	Mild Liver Disease	MLD
Chronic persistent hepatitis, not elsewhere classified	K73.0	ICD10CM	Mild Liver Disease	MLD
Chronic lobular hepatitis, not elsewhere classified	K73.1	ICD10CM	Mild Liver Disease	MLD
Chronic active hepatitis, not elsewhere classified	K73.2	ICD10CM	Mild Liver Disease	MLD
Other chronic hepatitis, not elsewhere classified	K73.8	ICD10CM	Mild Liver Disease	MLD
Chronic hepatitis, unspecified	K73.9	ICD10CM	Mild Liver Disease	MLD
Fibrosis and cirrhosis of liver	K74	ICD10CM	Mild Liver Disease	MLD
Hepatic fibrosis	K74.0	ICD10CM	Mild Liver Disease	MLD
Hepatic fibrosis, unspecified	K74.00	ICD10CM	Mild Liver Disease	MLD
Hepatic fibrosis, early fibrosis	K74.01	ICD10CM	Mild Liver Disease	MLD
Hepatic fibrosis, advanced fibrosis	K74.02	ICD10CM	Mild Liver Disease	MLD
Hepatic sclerosis	K74.1	ICD10CM	Mild Liver Disease	MLD
Hepatic fibrosis with hepatic sclerosis	K74.2	ICD10CM	Mild Liver Disease	MLD
Primary biliary cirrhosis	K74.3	ICD10CM	Mild Liver Disease	MLD
Secondary biliary cirrhosis	K74.4	ICD10CM	Mild Liver Disease	MLD
Biliary cirrhosis, unspecified	K74.5	ICD10CM	Mild Liver Disease	MLD
Other and unspecified cirrhosis of liver	K74.6	ICD10CM	Mild Liver Disease	MLD
Unspecified cirrhosis of liver	K74.60	ICD10CM	Mild Liver Disease	MLD
Other cirrhosis of liver	K74.69	ICD10CM	Mild Liver Disease	MLD
Fatty (change of) liver, not elsewhere classified	K76.0	ICD10CM	Mild Liver Disease	MLD
Central hemorrhagic necrosis of liver	K76.2	ICD10CM	Mild Liver Disease	MLD
Infarction of liver	K76.3	ICD10CM	Mild Liver Disease	MLD
Peliosis hepatis	K76.4	ICD10CM	Mild Liver Disease	MLD
Other specified diseases of liver	K76.8	ICD10CM	Mild Liver Disease	MLD
Liver disease, unspecified	K76.9	ICD10CM	Mild Liver Disease	MLD
Liver transplant status	Z94.4	ICD10CM	Mild Liver Disease	MLD
Type 2 diabetes mellitus with hyperosmolarity	E11.0	ICD10CM	Type 2 Diabetes	T2D_nc
Type 2 diabetes mellitus with ketoacidosis	E11.1	ICD10CM	Type 2 Diabetes	T2D_nc
Type 2 diabetes mellitus with other specified complications	E11.6	ICD10CM	Type 2 Diabetes	T2D_nc
Type 2 diabetes mellitus with unspecified complications	E11.8	ICD10CM	Type 2 Diabetes	T2D_nc
Type 2 diabetes mellitus without complications	E11.9	ICD10CM	Type 2 Diabetes	T2D_nc
Type 2 diabetes mellitus with kidney complications	E11.2	ICD10CM	Type 2 Diabetes	T2D_wc
Type 2 diabetes mellitus with ophthalmic complications	E11.3	ICD10CM	Type 2 Diabetes	T2D_wc
Type 2 diabetes mellitus with neurological complications	E11.4	ICD10CM	Type 2 Diabetes	T2D_wc
Type 2 diabetes mellitus with circulatory complications	E11.5	ICD10CM	Type 2 Diabetes	T2D_wc
Tropical spastic paraplegia	G04.1	ICD10CM	Paraplegia or Hemiplegia	PH
Hereditary spastic paraplegia	G11.4	ICD10CM	Paraplegia or Hemiplegia	PH
Spastic diplegic cerebral palsy	G80.1	ICD10CM	Paraplegia or Hemiplegia	PH
Spastic hemiplegic cerebral palsy	G80.2	ICD10CM	Paraplegia or Hemiplegia	PH
Hemiplegia and hemiparesis	G81	ICD10CM	Paraplegia or Hemiplegia	PH
Flaccid hemiplegia	G81.0	ICD10CM	Paraplegia or Hemiplegia	PH
Flaccid hemiplegia affecting unspecified side	G81.00	ICD10CM	Paraplegia or Hemiplegia	PH
Flaccid hemiplegia affecting right dominant side	G81.01	ICD10CM	Paraplegia or Hemiplegia	PH
Flaccid hemiplegia affecting left dominant side	G81.02	ICD10CM	Paraplegia or Hemiplegia	PH
Flaccid hemiplegia affecting right nondominant side	G81.03	ICD10CM	Paraplegia or Hemiplegia	PH
Flaccid hemiplegia affecting left nondominant side	G81.04	ICD10CM	Paraplegia or Hemiplegia	PH
Spastic hemiplegia	G81.1	ICD10CM	Paraplegia or Hemiplegia	PH
Spastic hemiplegia affecting unspecified side	G81.10	ICD10CM	Paraplegia or Hemiplegia	PH
Spastic hemiplegia affecting right dominant side	G81.11	ICD10CM	Paraplegia or Hemiplegia	PH
Spastic hemiplegia affecting left dominant side	G81.12	ICD10CM	Paraplegia or Hemiplegia	PH
Spastic hemiplegia affecting right nondominant side	G81.13	ICD10CM	Paraplegia or Hemiplegia	PH
Spastic hemiplegia affecting left nondominant side	G81.14	ICD10CM	Paraplegia or Hemiplegia	PH
Hemiplegia, unspecified	G81.9	ICD10CM	Paraplegia or Hemiplegia	PH
Hemiplegia, unspecified affecting unspecified side	G81.90	ICD10CM	Paraplegia or Hemiplegia	PH
Hemiplegia, unspecified affecting right dominant side	G81.91	ICD10CM	Paraplegia or Hemiplegia	PH
Hemiplegia, unspecified affecting left dominant side	G81.92	ICD10CM	Paraplegia or Hemiplegia	PH
Hemiplegia, unspecified affecting right nondominant side	G81.93	ICD10CM	Paraplegia or Hemiplegia	PH
Hemiplegia, unspecified affecting left nondominant side	G81.94	ICD10CM	Paraplegia or Hemiplegia	PH
Paraplegia (paraparesis) and quadriplegia (quadriparesis)	G82	ICD10CM	Paraplegia or Hemiplegia	PH
Paraplegia	G82.2	ICD10CM	Paraplegia or Hemiplegia	PH
Paraplegia, unspecified	G82.20	ICD10CM	Paraplegia or Hemiplegia	PH
Paraplegia, complete	G82.21	ICD10CM	Paraplegia or Hemiplegia	PH
Paraplegia, incomplete	G82.22	ICD10CM	Paraplegia or Hemiplegia	PH
Quadriplegia	G82.5	ICD10CM	Paraplegia or Hemiplegia	PH
Quadriplegia, unspecified	G82.50	ICD10CM	Paraplegia or Hemiplegia	PH
Quadriplegia, C1-C4 complete	G82.51	ICD10CM	Paraplegia or Hemiplegia	PH
Quadriplegia, C1-C4 incomplete	G82.52	ICD10CM	Paraplegia or Hemiplegia	PH
Quadriplegia, C5-C7 complete	G82.53	ICD10CM	Paraplegia or Hemiplegia	PH
Quadriplegia, C5-C7 incomplete	G82.54	ICD10CM	Paraplegia or Hemiplegia	PH
Diplegia of upper limbs	G83.0	ICD10CM	Paraplegia or Hemiplegia	PH
Monoplegia of lower limb	G83.1	ICD10CM	Paraplegia or Hemiplegia	PH
Monoplegia of upper limb	G83.2	ICD10CM	Paraplegia or Hemiplegia	PH
Monoplegia, unspecified	G83.3	ICD10CM	Paraplegia or Hemiplegia	PH
Cauda equina syndrome	G83.4	ICD10CM	Paraplegia or Hemiplegia	PH
Paralytic syndrome, unspecified	G83.9	ICD10CM	Paraplegia or Hemiplegia	PH
Hypertensive chronic kidney disease with stage 5 chronic kidney disease or end stage renal disease	I12.0	ICD10CM	Renal Disease	RD
Hypertensive heart and chronic kidney disease without heart failure	I13.1	ICD10CM	Renal Disease	RD
Chronic nephritic syndrome with diffuse membranous glomerulonephritis	N03.2	ICD10CM	Renal Disease	RD
Chronic nephritic syndrome with diffuse mesangial proliferative glomerulonephritis	N03.3	ICD10CM	Renal Disease	RD
Chronic nephritic syndrome with diffuse endocapillary proliferative glomerulonephritis	N03.4	ICD10CM	Renal Disease	RD
Chronic nephritic syndrome with diffuse mesangiocapillary glomerulonephritis	N03.5	ICD10CM	Renal Disease	RD
Chronic nephritic syndrome with dense deposit disease	N03.6	ICD10CM	Renal Disease	RD
Chronic nephritic syndrome with diffuse crescentic glomerulonephritis	N03.7	ICD10CM	Renal Disease	RD
Unspecified nephritic syndrome with diffuse membranous glomerulonephritis	N05.2	ICD10CM	Renal Disease	RD
Unspecified nephritic syndrome with diffuse mesangial proliferative glomerulonephritis	N05.3	ICD10CM	Renal Disease	RD
Unspecified nephritic syndrome with diffuse endocapillary proliferative glomerulonephritis	N05.4	ICD10CM	Renal Disease	RD
Unspecified nephritic syndrome with diffuse mesangiocapillary glomerulonephritis	N05.5	ICD10CM	Renal Disease	RD
Unspecified nephritic syndrome with dense deposit disease	N05.6	ICD10CM	Renal Disease	RD
Unspecified nephritic syndrome with diffuse crescentic glomerulonephritis	N05.7	ICD10CM	Renal Disease	RD
Chronic kidney disease (CKD)	N18	ICD10CM	Renal Disease	RD
Chronic kidney disease, stage 1	N18.1	ICD10CM	Renal Disease	RD
Chronic kidney disease, stage 2 (mild)	N18.2	ICD10CM	Renal Disease	RD
Chronic kidney disease, stage 3 (moderate)	N18.3	ICD10CM	Renal Disease	RD
Chronic kidney disease, stage 3 unspecified	N18.30	ICD10CM	Renal Disease	RD
Chronic kidney disease, stage 3a	N18.31	ICD10CM	Renal Disease	RD
Chronic kidney disease, stage 3b	N18.32	ICD10CM	Renal Disease	RD
Chronic kidney disease, stage 4 (severe)	N18.4	ICD10CM	Renal Disease	RD
Chronic kidney disease, stage 5	N18.5	ICD10CM	Renal Disease	RD
End stage renal disease	N18.6	ICD10CM	Renal Disease	RD
Chronic kidney disease, unspecified	N18.9	ICD10CM	Renal Disease	RD
Unspecified kidney failure	N19	ICD10CM	Renal Disease	RD
Renal osteodystrophy	N25.0	ICD10CM	Renal Disease	RD
Preparatory care for renal dialysis	Z49.0	ICD10CM	Renal Disease	RD
Kidney transplant status	Z94.0	ICD10CM	Renal Disease	RD
Dependence on renal dialysis	Z99.2	ICD10CM	Renal Disease	RD
Malignant neoplasm of upper lobe, bronchus or lung	C34.1	ICD10CM	Cancer or Tumors	Cancer
Malignant neoplasm of lower-inner quadrant of breast	C50.3	ICD10CM	Cancer or Tumors	Cancer
Malignant neoplasm of axillary tail of breast	C50.6	ICD10CM	Cancer or Tumors	Cancer
Malignant neoplasm of choroid	C69.3	ICD10CM	Cancer or Tumors	Cancer
Non-follicular (diffuse) lymphoma, unspecified	C83.9	ICD10CM	Cancer or Tumors	Cancer
Malignant neoplasm of cheek mucosa	C06.0	ICD10CM	Cancer or Tumors	Cancer
Malignant neoplasm of pyriform sinus	C12	ICD10CM	Cancer or Tumors	Cancer
Malignant neoplasm of vagina	C52	ICD10CM	Cancer or Tumors	Cancer
Malignant neoplasm of scrotum	C63.2	ICD10CM	Cancer or Tumors	Cancer
Malignant neoplasm of lateral wall of bladder	C67.2	ICD10CM	Cancer or Tumors	Cancer
Malignant neoplasm of aortic body and other paraganglia	C75.5	ICD10CM	Cancer or Tumors	Cancer
Other types of follicular non-Hodgkin's lymphoma, unspecified site	C82.70	ICD10CM	Cancer or Tumors	Cancer
Lymphosarcoma, intra-abdominal lymph nodes	C85.03	ICD10CM	Cancer or Tumors	Cancer
Other lymphoid leukemia, not in remission	C91.70	ICD10CM	Cancer or Tumors	Cancer
Gastrointestinal stromal tumor of rectum	C49.A5	ICD10CM	Cancer or Tumors	Cancer
Malignant neoplasm of left acoustic nerve	C72.42	ICD10CM	Cancer or Tumors	Cancer
Acute lymphoblastic leukemia, in remission	C91.01	ICD10CM	Cancer or Tumors	Cancer
Malignant neoplasm of peripheral nerves of unspecified lower limb, including hip	C47.20	ICD10CM	Cancer or Tumors	Cancer
Malignant neoplasm of nipple and areola, right male breast	C50.021	ICD10CM	Cancer or Tumors	Cancer
Lymphocyte-rich Hodgkin lymphoma, intrathoracic lymph nodes	C81.42	ICD10CM	Cancer or Tumors	Cancer
Malignant neoplasm of right broad ligament	C57.11	ICD10CM	Cancer or Tumors	Cancer
Malignant neoplasm of overlapping sites of bone and articular cartilage of right limb	C40.81	ICD10CM	Cancer or Tumors	Cancer
Follicular lymphoma grade IIIa, intrapelvic lymph nodes	C82.36	ICD10CM	Cancer or Tumors	Cancer
Malignant neoplasm of left main bronchus	C34.02	ICD10CM	Cancer or Tumors	Cancer
Nodular sclerosis Hodgkin lymphoma, lymph nodes of axilla and upper limb	C81.14	ICD10CM	Cancer or Tumors	Cancer
Nodular sclerosis Hodgkin lymphoma, lymph nodes of multiple sites	C81.18	ICD10CM	Cancer or Tumors	Cancer
Diffuse follicle center lymphoma, lymph nodes of multiple sites	C82.58	ICD10CM	Cancer or Tumors	Cancer
Other specified leukemias not having achieved remission	C94.80	ICD10CM	Cancer or Tumors	Cancer
Mantle cell lymphoma, intrapelvic lymph nodes	C83.16	ICD10CM	Cancer or Tumors	Cancer
Malignant neoplasm of axillary tail of right female breast	C50.611	ICD10CM	Cancer or Tumors	Cancer
Mediastinal (thymic) large B-cell lymphoma, spleen	C85.27	ICD10CM	Cancer or Tumors	Cancer
Burkitt lymphoma, lymph nodes of inguinal region and lower limb	C83.75	ICD10CM	Cancer or Tumors	Cancer
Burkitt lymphoma, intrathoracic lymph nodes	C83.72	ICD10CM	Cancer or Tumors	Cancer
Malignant neoplasm of other and unspecified parts of mouth	C06	ICD10CM	Cancer or Tumors	Cancer
Malignant neoplasm of unspecified part of bronchus or lung	C34.9	ICD10CM	Cancer or Tumors	Cancer
Malignant neoplasm of penis	C60	ICD10CM	Cancer or Tumors	Cancer
Malignant neoplasm of spinal cord, cranial nerves and other parts of central nervous system	C72	ICD10CM	Cancer or Tumors	Cancer
Other mature T/NK-cell lymphomas	C84.Z	ICD10CM	Cancer or Tumors	Cancer
Lymphoid leukemia	C91	ICD10CM	Cancer or Tumors	Cancer
Malignant neoplasm of upper lip, inner aspect	C00.3	ICD10CM	Cancer or Tumors	Cancer
Malignant neoplasm of palate, unspecified	C05.9	ICD10CM	Cancer or Tumors	Cancer
Malignant neoplasm of pyloric antrum	C16.3	ICD10CM	Cancer or Tumors	Cancer
Malignant neoplasm of pancreatic duct	C25.3	ICD10CM	Cancer or Tumors	Cancer
Immunoblastic (diffuse) non-Hodgkin's lymphoma, intrapelvic lymph nodes	C83.46	ICD10CM	Cancer or Tumors	Cancer
Sezary disease, intrathoracic lymph nodes	C84.12	ICD10CM	Cancer or Tumors	Cancer
Follicular lymphoma, unspecified, spleen	C82.97	ICD10CM	Cancer or Tumors	Cancer
Kaposi's sarcoma of gastrointestinal sites	C46.4	ICD10CM	Cancer or Tumors	Cancer
Malignant neoplasm of overlapping sites of left male breast	C50.822	ICD10CM	Cancer or Tumors	Cancer
Other specified types of non-Hodgkin lymphoma, intrathoracic lymph nodes	C85.82	ICD10CM	Cancer or Tumors	Cancer
Sezary disease, intra-abdominal lymph nodes	C84.13	ICD10CM	Cancer or Tumors	Cancer
Malignant neoplasm of central portion of right female breast	C50.111	ICD10CM	Cancer or Tumors	Cancer
Other types of follicular lymphoma, lymph nodes of multiple sites	C82.88	ICD10CM	Cancer or Tumors	Cancer
Diffuse follicle center lymphoma, spleen	C82.57	ICD10CM	Cancer or Tumors	Cancer
Mycosis fungoides, lymph nodes of multiple sites	C84.08	ICD10CM	Cancer or Tumors	Cancer
Malignant neoplasm of unspecified site of unspecified male breast	C50.929	ICD10CM	Cancer or Tumors	Cancer
Nodular lymphocyte predominant Hodgkin lymphoma, lymph nodes of inguinal region and lower limb	C81.05	ICD10CM	Cancer or Tumors	Cancer
Myeloid sarcoma, in relapse	C92.32	ICD10CM	Cancer or Tumors	Cancer
Malignant neoplasm of unspecified part of right bronchus or lung	C34.91	ICD10CM	Cancer or Tumors	Cancer
Non-follicular (diffuse) lymphoma, unspecified, intrapelvic lymph nodes	C83.96	ICD10CM	Cancer or Tumors	Cancer
Multiple myeloma in relapse	C90.02	ICD10CM	Cancer or Tumors	Cancer
Malignant neoplasm of other and unspecified parts of tongue	C02	ICD10CM	Cancer or Tumors	Cancer
Malignant neoplasm of stomach	C16	ICD10CM	Cancer or Tumors	Cancer
Malignant neoplasm of overlapping sites of breast, female	C50.81	ICD10CM	Cancer or Tumors	Cancer
Malignant neoplasm of appendix	C18.1	ICD10CM	Cancer or Tumors	Cancer
Malignant neoplasm of pancreas, unspecified	C25.9	ICD10CM	Cancer or Tumors	Cancer
Malignant neoplasm of supraglottis	C32.1	ICD10CM	Cancer or Tumors	Cancer
Malignant neoplasm of mandible	C41.1	ICD10CM	Cancer or Tumors	Cancer
Malignant neoplasm of cervix uteri, unspecified	C53.9	ICD10CM	Cancer or Tumors	Cancer
Malignant neoplasm of thorax	C76.1	ICD10CM	Cancer or Tumors	Cancer
Other specified leukemias, in remission	C94.71	ICD10CM	Cancer or Tumors	Cancer
Cutaneous T-cell lymphoma, unspecified, extranodal and solid organ sites	C84.A9	ICD10CM	Cancer or Tumors	Cancer
Follicular lymphoma grade III, unspecified, extranodal and solid organ sites	C82.29	ICD10CM	Cancer or Tumors	Cancer
Follicular lymphoma grade IIIa, lymph nodes of multiple sites	C82.38	ICD10CM	Cancer or Tumors	Cancer
Acute myeloid leukemia with multilineage dysplasia, in relapse	C92.A2	ICD10CM	Cancer or Tumors	Cancer
Burkitt lymphoma, spleen	C83.77	ICD10CM	Cancer or Tumors	Cancer
Malignant neoplasm of overlapping sites of unspecified bronchus and lung	C34.80	ICD10CM	Cancer or Tumors	Cancer
Follicular lymphoma grade IIIa, intra-abdominal lymph nodes	C82.33	ICD10CM	Cancer or Tumors	Cancer
Lymphoid leukemia, unspecified, in remission	C91.91	ICD10CM	Cancer or Tumors	Cancer
Malignant melanoma of anal skin	C43.51	ICD10CM	Cancer or Tumors	Cancer
Malignant neoplasm of upper-inner quadrant of left male breast	C50.222	ICD10CM	Cancer or Tumors	Cancer
Follicular lymphoma grade III, unspecified, lymph nodes of axilla and upper limb	C82.24	ICD10CM	Cancer or Tumors	Cancer
Multiple myeloma not having achieved remission	C90.00	ICD10CM	Cancer or Tumors	Cancer
Malignant neoplasm of other connective and soft tissue	C49	ICD10CM	Cancer or Tumors	Cancer
Malignant neoplasm of upper-outer quadrant of breast, female	C50.41	ICD10CM	Cancer or Tumors	Cancer
Hairy cell leukemia	C91.4	ICD10CM	Cancer or Tumors	Cancer
Malignant neoplasm of overlapping sites of lip	C00.8	ICD10CM	Cancer or Tumors	Cancer
Malignant neoplasm of soft palate	C05.1	ICD10CM	Cancer or Tumors	Cancer
Malignant neoplasm of anterior surface of epiglottis	C10.1	ICD10CM	Cancer or Tumors	Cancer
Malignant neoplasm of descending colon	C18.6	ICD10CM	Cancer or Tumors	Cancer
Malignant neoplasm of rectosigmoid junction	C19	ICD10CM	Cancer or Tumors	Cancer
Malignant neoplasm of gallbladder	C23	ICD10CM	Cancer or Tumors	Cancer
Malignant neoplasm of pleura	C38.4	ICD10CM	Cancer or Tumors	Cancer
Malignant neoplasm of right ovary	C56.0	ICD10CM	Cancer or Tumors	Cancer
Malignant neoplasm of spinal meninges	C70.1	ICD10CM	Cancer or Tumors	Cancer
Immunoblastic (diffuse) non-Hodgkin's lymphoma, intrathoracic lymph nodes	C83.42	ICD10CM	Cancer or Tumors	Cancer
Lymphoepithelioid lymphoma, lymph nodes of inguinal region and lower limb	C84.35	ICD10CM	Cancer or Tumors	Cancer
Diffuse large B-cell lymphoma, lymph nodes of head, face, and neck	C83.31	ICD10CM	Cancer or Tumors	Cancer
Malignant neoplasm of connective and soft tissue of left upper limb, including shoulder	C49.12	ICD10CM	Cancer or Tumors	Cancer
Cutaneous follicle center lymphoma, extranodal and solid organ sites	C82.69	ICD10CM	Cancer or Tumors	Cancer
Follicular lymphoma grade II, lymph nodes of head, face, and neck	C82.11	ICD10CM	Cancer or Tumors	Cancer
Follicular lymphoma grade II, lymph nodes of multiple sites	C82.18	ICD10CM	Cancer or Tumors	Cancer
Malignant melanoma of right lower limb, including hip	C43.71	ICD10CM	Cancer or Tumors	Cancer
Malignant neoplasm of nipple and areola, unspecified male breast	C50.029	ICD10CM	Cancer or Tumors	Cancer
Malignant neoplasm of left conjunctiva	C69.02	ICD10CM	Cancer or Tumors	Cancer
Mixed cellularity Hodgkin lymphoma, lymph nodes of head, face, and neck	C81.21	ICD10CM	Cancer or Tumors	Cancer
Malignant neoplasm of descended left testis	C62.12	ICD10CM	Cancer or Tumors	Cancer
Malignant neoplasm of left retina	C69.22	ICD10CM	Cancer or Tumors	Cancer
Follicular lymphoma grade IIIb, lymph nodes of axilla and upper limb	C82.44	ICD10CM	Cancer or Tumors	Cancer
Non-Hodgkin lymphoma, unspecified, intra-abdominal lymph nodes	C85.93	ICD10CM	Cancer or Tumors	Cancer
Extranodal marginal zone B-cell lymphoma of mucosa-associated lymphoid tissue [MALT-lymphoma]	C88.4	ICD10CM	Cancer or Tumors	Cancer
Malignant melanoma of lower limb, including hip	C43.7	ICD10CM	Cancer or Tumors	Cancer
Cutaneous T-cell lymphoma, unspecified	C84.A	ICD10CM	Cancer or Tumors	Cancer
Malignant neoplasm of major salivary gland, unspecified	C08.9	ICD10CM	Cancer or Tumors	Cancer
Malignant neoplasm of pylorus	C16.4	ICD10CM	Cancer or Tumors	Cancer
Malignant neoplasm of ileum	C17.2	ICD10CM	Cancer or Tumors	Cancer
Malignant neoplasm of thymus	C37	ICD10CM	Cancer or Tumors	Cancer
Malignant neoplasm of upper respiratory tract, part unspecified	C39.0	ICD10CM	Cancer or Tumors	Cancer
Malignant neoplasm of retroperitoneum	C48.0	ICD10CM	Cancer or Tumors	Cancer
Malignant neoplasm of paraurethral glands	C68.1	ICD10CM	Cancer or Tumors	Cancer
T-zone lymphoma, lymph nodes of multiple sites	C84.28	ICD10CM	Cancer or Tumors	Cancer
Follicular lymphoma grade I, lymph nodes of inguinal region and lower limb	C82.05	ICD10CM	Cancer or Tumors	Cancer
Acute panmyelosis with myelofibrosis, in relapse	C94.42	ICD10CM	Cancer or Tumors	Cancer
Malignant neoplasm of unspecified site of unspecified eye	C69.90	ICD10CM	Cancer or Tumors	Cancer
Prolymphocytic leukemia of T-cell type not having achieved remission	C91.60	ICD10CM	Cancer or Tumors	Cancer
Follicular lymphoma grade III, unspecified, lymph nodes of inguinal region and lower limb	C82.25	ICD10CM	Cancer or Tumors	Cancer
Follicular lymphoma grade III, unspecified, lymph nodes of head, face, and neck	C82.21	ICD10CM	Cancer or Tumors	Cancer
Chronic myeloid leukemia, BCR/ABL-positive, in remission	C92.11	ICD10CM	Cancer or Tumors	Cancer
Nodular lymphocyte predominant Hodgkin lymphoma, spleen	C81.07	ICD10CM	Cancer or Tumors	Cancer
Sezary disease, spleen	C84.17	ICD10CM	Cancer or Tumors	Cancer
Peripheral T-cell lymphoma, not elsewhere classified, lymph nodes of multiple sites	C84.48	ICD10CM	Cancer or Tumors	Cancer
Malignant neoplasm of floor of mouth	C04	ICD10CM	Cancer or Tumors	Cancer
Malignant neoplasm of broad ligament	C57.1	ICD10CM	Cancer or Tumors	Cancer
Anaplastic large cell lymphoma, ALK-negative	C84.7	ICD10CM	Cancer or Tumors	Cancer
Acute megakaryoblastic leukemia	C94.2	ICD10CM	Cancer or Tumors	Cancer
Leukemia, unspecified	C95.9	ICD10CM	Cancer or Tumors	Cancer
Malignant neoplasm of vestibule of mouth	C06.1	ICD10CM	Cancer or Tumors	Cancer
Malignant neoplasm of glottis	C32.0	ICD10CM	Cancer or Tumors	Cancer
Malignant neoplasm of overlapping sites of heart, mediastinum and pleura	C38.8	ICD10CM	Cancer or Tumors	Cancer
Malignant neoplasm of vulva, unspecified	C51.9	ICD10CM	Cancer or Tumors	Cancer
Malignant neoplasm of cerebrum, except lobes and ventricles	C71.0	ICD10CM	Cancer or Tumors	Cancer
Heavy chain disease	C88.2	ICD10CM	Cancer or Tumors	Cancer
Chronic erythremia, not in remission	C94.10	ICD10CM	Cancer or Tumors	Cancer
Malignant neoplasm of unspecified descended testis	C62.10	ICD10CM	Cancer or Tumors	Cancer
Lymphocyte-rich Hodgkin lymphoma, intra-abdominal lymph nodes	C81.43	ICD10CM	Cancer or Tumors	Cancer
Malignant neoplasm of unspecified part of unspecified adrenal gland	C74.90	ICD10CM	Cancer or Tumors	Cancer
Malignant neoplasm of long bones of left lower limb	C40.22	ICD10CM	Cancer or Tumors	Cancer
Other monocytic leukemia, in relapse	C93.Z2	ICD10CM	Cancer or Tumors	Cancer
Histiocytic sarcoma	C96.A	ICD10CM	Cancer or Tumors	Cancer
Malignant neoplasm of unspecified round ligament	C57.20	ICD10CM	Cancer or Tumors	Cancer
Other non-follicular lymphoma, extranodal and solid organ sites	C83.89	ICD10CM	Cancer or Tumors	Cancer
Malignant neoplasm of right cornea	C69.11	ICD10CM	Cancer or Tumors	Cancer
Malignant neoplasm of unspecified orbit	C69.60	ICD10CM	Cancer or Tumors	Cancer
Mycosis fungoides, intra-abdominal lymph nodes	C84.03	ICD10CM	Cancer or Tumors	Cancer
Mantle cell lymphoma, lymph nodes of head, face, and neck	C83.11	ICD10CM	Cancer or Tumors	Cancer
Anaplastic large cell lymphoma, ALK-negative, extranodal and solid organ sites	C84.79	ICD10CM	Cancer or Tumors	Cancer
Nodular sclerosis Hodgkin lymphoma, spleen	C81.17	ICD10CM	Cancer or Tumors	Cancer
Peripheral T-cell lymphoma, not elsewhere classified, spleen	C84.47	ICD10CM	Cancer or Tumors	Cancer
Malignant neoplasm of other and unspecified urinary organs	C68	ICD10CM	Cancer or Tumors	Cancer
Other specified types of non-Hodgkin lymphoma	C85.8	ICD10CM	Cancer or Tumors	Cancer
Adult T-cell lymphoma/leukemia (HTLV-1-associated)	C91.5	ICD10CM	Cancer or Tumors	Cancer
Malignant neoplasm of lip, unspecified	C00.9	ICD10CM	Cancer or Tumors	Cancer
Malignant neoplasm of base of tongue	C01	ICD10CM	Cancer or Tumors	Cancer
Malignant neoplasm of overlapping sites of hypopharynx	C13.8	ICD10CM	Cancer or Tumors	Cancer
Malignant neoplasm of middle ear	C30.1	ICD10CM	Cancer or Tumors	Cancer
Malignant neoplasm of male genital organ, unspecified	C63.9	ICD10CM	Cancer or Tumors	Cancer
Other specified malignant neoplasms of lymphoid, hematopoietic and related tissue	C96.7	ICD10CM	Cancer or Tumors	Cancer
Follicular lymphoma grade I, unspecified site	C82.00	ICD10CM	Cancer or Tumors	Cancer
Plasma cell leukemia not having achieved remission	C90.10	ICD10CM	Cancer or Tumors	Cancer
Malignant neoplasm of upper-outer quadrant of left female breast	C50.412	ICD10CM	Cancer or Tumors	Cancer
Acute lymphoblastic leukemia, in relapse	C91.02	ICD10CM	Cancer or Tumors	Cancer
Anaplastic large cell lymphoma, ALK-negative, intrathoracic lymph nodes	C84.72	ICD10CM	Cancer or Tumors	Cancer
Cutaneous T-cell lymphoma, unspecified, lymph nodes of inguinal region and lower limb	C84.A5	ICD10CM	Cancer or Tumors	Cancer
Unspecified B-cell lymphoma, intrapelvic lymph nodes	C85.16	ICD10CM	Cancer or Tumors	Cancer
Malignant neoplasm of unspecified spermatic cord	C63.10	ICD10CM	Cancer or Tumors	Cancer
Malignant neoplasm of undescended right testis	C62.01	ICD10CM	Cancer or Tumors	Cancer
Follicular lymphoma grade III, unspecified, intrapelvic lymph nodes	C82.26	ICD10CM	Cancer or Tumors	Cancer
Malignant neoplasm of upper-outer quadrant of left male breast	C50.422	ICD10CM	Cancer or Tumors	Cancer
Malignant neoplasm of cortex of unspecified adrenal gland	C74.00	ICD10CM	Cancer or Tumors	Cancer
Follicular lymphoma grade I	C82.0	ICD10CM	Cancer or Tumors	Cancer
Follicular lymphoma grade III, unspecified	C82.2	ICD10CM	Cancer or Tumors	Cancer
Extramedullary plasmacytoma	C90.2	ICD10CM	Cancer or Tumors	Cancer
Myeloid sarcoma	C92.3	ICD10CM	Cancer or Tumors	Cancer
Malignant neoplasm of middle third of esophagus	C15.4	ICD10CM	Cancer or Tumors	Cancer
Malignant neoplasm of overlapping sites of esophagus	C15.8	ICD10CM	Cancer or Tumors	Cancer
Malignant neoplasm of overlapping sites of small intestine	C17.8	ICD10CM	Cancer or Tumors	Cancer
Intrahepatic bile duct carcinoma	C22.1	ICD10CM	Cancer or Tumors	Cancer
Malignant neoplasm of overlapping sites of pancreas	C25.8	ICD10CM	Cancer or Tumors	Cancer
Malignant neoplasm of isthmus uteri	C54.0	ICD10CM	Cancer or Tumors	Cancer
Mixed small and large cell (diffuse) non-Hodgkin's lymphoma, intrathoracic lymph nodes	C83.22	ICD10CM	Cancer or Tumors	Cancer
Lymphosarcoma, lymph nodes of multiple sites	C85.08	ICD10CM	Cancer or Tumors	Cancer
Malignant melanoma of left lower eyelid, including canthus	C43.122	ICD10CM	Cancer or Tumors	Cancer
Other non-follicular lymphoma, lymph nodes of inguinal region and lower limb	C83.85	ICD10CM	Cancer or Tumors	Cancer
Malignant neoplasm of right lacrimal gland and duct	C69.51	ICD10CM	Cancer or Tumors	Cancer
Anaplastic large cell lymphoma, ALK-positive, intrapelvic lymph nodes	C84.66	ICD10CM	Cancer or Tumors	Cancer
Mediastinal (thymic) large B-cell lymphoma, lymph nodes of axilla and upper limb	C85.24	ICD10CM	Cancer or Tumors	Cancer
Malignant neoplasm of lower-inner quadrant of right male breast	C50.321	ICD10CM	Cancer or Tumors	Cancer
Follicular lymphoma grade III, unspecified, unspecified site	C82.20	ICD10CM	Cancer or Tumors	Cancer
Mature T/NK-cell lymphomas, unspecified, spleen	C84.97	ICD10CM	Cancer or Tumors	Cancer
Follicular lymphoma grade I, lymph nodes of multiple sites	C82.08	ICD10CM	Cancer or Tumors	Cancer
Chronic myeloid leukemia, BCR/ABL-positive, in relapse	C92.12	ICD10CM	Cancer or Tumors	Cancer
Follicular lymphoma, unspecified, intrapelvic lymph nodes	C82.96	ICD10CM	Cancer or Tumors	Cancer
Acute panmyelosis with myelofibrosis, in remission	C94.41	ICD10CM	Cancer or Tumors	Cancer
Small cell B-cell lymphoma, lymph nodes of multiple sites	C83.08	ICD10CM	Cancer or Tumors	Cancer
Malignant neoplasm of left round ligament	C57.22	ICD10CM	Cancer or Tumors	Cancer
Mixed cellularity Hodgkin lymphoma, spleen	C81.27	ICD10CM	Cancer or Tumors	Cancer
Aggressive systemic mastocytosis	C96.21	ICD10CM	Cancer or Tumors	Cancer
Mesothelioma	C45	ICD10CM	Cancer or Tumors	Cancer
Malignant neoplasm of epididymis	C63.0	ICD10CM	Cancer or Tumors	Cancer
Mycosis fungoides	C84.0	ICD10CM	Cancer or Tumors	Cancer
Acute promyelocytic leukemia	C92.4	ICD10CM	Cancer or Tumors	Cancer
Malignant neoplasm of other parts of pancreas	C25.7	ICD10CM	Cancer or Tumors	Cancer
Malignant neoplasm of laryngeal cartilage	C32.3	ICD10CM	Cancer or Tumors	Cancer
Kaposi's sarcoma of soft tissue	C46.1	ICD10CM	Cancer or Tumors	Cancer
Malignant neoplasm of connective and soft tissue of thorax	C49.3	ICD10CM	Cancer or Tumors	Cancer
Malignant neoplasm of endometrium	C54.1	ICD10CM	Cancer or Tumors	Cancer
Malignant neoplasm of penis, unspecified	C60.9	ICD10CM	Cancer or Tumors	Cancer
Malignant neoplasm of overlapping sites of bladder	C67.8	ICD10CM	Cancer or Tumors	Cancer
Malignant neoplasm of occipital lobe	C71.4	ICD10CM	Cancer or Tumors	Cancer
Malignant neoplasm of endocrine gland, unspecified	C75.9	ICD10CM	Cancer or Tumors	Cancer
Mixed small and large cell (diffuse) non-Hodgkin's lymphoma, lymph nodes of head, face, and neck	C83.21	ICD10CM	Cancer or Tumors	Cancer
T-zone lymphoma, lymph nodes of inguinal region and lower limb	C84.25	ICD10CM	Cancer or Tumors	Cancer
Chronic myelomonocytic leukemia not having achieved remission	C93.10	ICD10CM	Cancer or Tumors	Cancer
Malignant neoplasm of right ciliary body	C69.41	ICD10CM	Cancer or Tumors	Cancer
Diffuse large B-cell lymphoma, lymph nodes of multiple sites	C83.38	ICD10CM	Cancer or Tumors	Cancer
Follicular lymphoma grade II, intrapelvic lymph nodes	C82.16	ICD10CM	Cancer or Tumors	Cancer
Other lymphoid leukemia, in relapse	C91.Z2	ICD10CM	Cancer or Tumors	Cancer
Nodular sclerosis Hodgkin lymphoma, unspecified site	C81.10	ICD10CM	Cancer or Tumors	Cancer
Chronic leukemia of unspecified cell type, in relapse	C95.12	ICD10CM	Cancer or Tumors	Cancer
Mature B-cell leukemia Burkitt-type, in remission	C91.A1	ICD10CM	Cancer or Tumors	Cancer
Cutaneous T-cell lymphoma, unspecified, intrapelvic lymph nodes	C84.A6	ICD10CM	Cancer or Tumors	Cancer
Malignant neoplasm of overlapping sites of right bronchus and lung	C34.81	ICD10CM	Cancer or Tumors	Cancer
Follicular lymphoma grade IIIa, lymph nodes of head, face, and neck	C82.31	ICD10CM	Cancer or Tumors	Cancer
Juvenile myelomonocytic leukemia, in remission	C93.31	ICD10CM	Cancer or Tumors	Cancer
Malignant neoplasm of upper-inner quadrant of unspecified female breast	C50.219	ICD10CM	Cancer or Tumors	Cancer
Unspecified B-cell lymphoma, intra-abdominal lymph nodes	C85.13	ICD10CM	Cancer or Tumors	Cancer
Other lymphoid leukemia not having achieved remission	C91.Z0	ICD10CM	Cancer or Tumors	Cancer
Unspecified B-cell lymphoma, spleen	C85.17	ICD10CM	Cancer or Tumors	Cancer
Malignant neoplasm of pancreas	C25	ICD10CM	Cancer or Tumors	Cancer
Malignant neoplasm of overlapping sites of bronchus and lung	C34.8	ICD10CM	Cancer or Tumors	Cancer
Malignant neoplasm of cornea	C69.1	ICD10CM	Cancer or Tumors	Cancer
Malignant neoplasm of overlapping sites of nasopharynx	C11.8	ICD10CM	Cancer or Tumors	Cancer
Malignant neoplasm of hepatic flexure	C18.3	ICD10CM	Cancer or Tumors	Cancer
Malignant neoplasm of accessory sinus, unspecified	C31.9	ICD10CM	Cancer or Tumors	Cancer
Malignant melanoma of scalp and neck	C43.4	ICD10CM	Cancer or Tumors	Cancer
Mesothelioma of pericardium	C45.2	ICD10CM	Cancer or Tumors	Cancer
Malignant neoplasm of exocervix	C53.1	ICD10CM	Cancer or Tumors	Cancer
Malignant neoplasm of trigone of bladder	C67.0	ICD10CM	Cancer or Tumors	Cancer
Malignant neoplasm of posterior wall of bladder	C67.4	ICD10CM	Cancer or Tumors	Cancer
Malignant neoplasm of pineal gland	C75.3	ICD10CM	Cancer or Tumors	Cancer
Other types of follicular non-Hodgkin's lymphoma, spleen	C82.77	ICD10CM	Cancer or Tumors	Cancer
Other and unspecified T-cell lymphomas, intrapelvic lymph nodes	C84.56	ICD10CM	Cancer or Tumors	Cancer
Lymphosarcoma, lymph nodes of inguinal region and lower limb	C85.05	ICD10CM	Cancer or Tumors	Cancer
Other myeloid leukemia, not in remission	C92.70	ICD10CM	Cancer or Tumors	Cancer
Acute myelofibrosis, in remission	C94.51	ICD10CM	Cancer or Tumors	Cancer
Sezary disease, extranodal and solid organ sites	C84.19	ICD10CM	Cancer or Tumors	Cancer
Myeloid leukemia, unspecified, not having achieved remission	C92.90	ICD10CM	Cancer or Tumors	Cancer
Malignant neoplasm of lower-inner quadrant of unspecified female breast	C50.319	ICD10CM	Cancer or Tumors	Cancer
Other non-follicular lymphoma, lymph nodes of multiple sites	C83.88	ICD10CM	Cancer or Tumors	Cancer
Follicular lymphoma grade I, extranodal and solid organ sites	C82.09	ICD10CM	Cancer or Tumors	Cancer
Malignant neoplasm of connective and soft tissue of unspecified upper limb, including shoulder	C49.10	ICD10CM	Cancer or Tumors	Cancer
Hodgkin lymphoma, unspecified, lymph nodes of multiple sites	C81.98	ICD10CM	Cancer or Tumors	Cancer
Follicular lymphoma grade I, lymph nodes of head, face, and neck	C82.01	ICD10CM	Cancer or Tumors	Cancer
Burkitt lymphoma, intrapelvic lymph nodes	C83.76	ICD10CM	Cancer or Tumors	Cancer
Follicular lymphoma grade I, spleen	C82.07	ICD10CM	Cancer or Tumors	Cancer
Leukemia, unspecified not having achieved remission	C95.90	ICD10CM	Cancer or Tumors	Cancer
Mycosis fungoides, lymph nodes of axilla and upper limb	C84.04	ICD10CM	Cancer or Tumors	Cancer
Malignant neoplasm of lower-outer quadrant of left female breast	C50.512	ICD10CM	Cancer or Tumors	Cancer
Malignant neoplasm of other and ill-defined sites in the lip, oral cavity and pharynx	C14	ICD10CM	Cancer or Tumors	Cancer
Malignant neoplasm of central portion of breast	C50.1	ICD10CM	Cancer or Tumors	Cancer
Cutaneous follicle center lymphoma	C82.6	ICD10CM	Cancer or Tumors	Cancer
Myeloid leukemia, unspecified	C92.9	ICD10CM	Cancer or Tumors	Cancer
Other sarcomas of liver	C22.4	ICD10CM	Cancer or Tumors	Cancer
Malignant neoplasm of connective and soft tissue, unspecified	C49.9	ICD10CM	Cancer or Tumors	Cancer
Malignant neoplasm of endocervix	C53.0	ICD10CM	Cancer or Tumors	Cancer
Malignant neoplasm of overlapping sites of urinary organs	C68.8	ICD10CM	Cancer or Tumors	Cancer
Malignant neoplasm with pluriglandular involvement, unspecified	C75.8	ICD10CM	Cancer or Tumors	Cancer
Mixed small and large cell (diffuse) non-Hodgkin's lymphoma, lymph nodes of inguinal region and lower limb	C83.25	ICD10CM	Cancer or Tumors	Cancer
Lymphoepithelioid lymphoma, lymph nodes of multiple sites	C84.38	ICD10CM	Cancer or Tumors	Cancer
Other specified types of non-Hodgkin's lymphoma, intra-abdominal lymph nodes	C85.73	ICD10CM	Cancer or Tumors	Cancer
Other myeloid leukemia, in remission	C92.71	ICD10CM	Cancer or Tumors	Cancer
Malignant melanoma of unspecified ear and external auricular canal	C43.20	ICD10CM	Cancer or Tumors	Cancer
Malignant neoplasm of left cornea	C69.12	ICD10CM	Cancer or Tumors	Cancer
Hodgkin lymphoma, unspecified, lymph nodes of axilla and upper limb	C81.94	ICD10CM	Cancer or Tumors	Cancer
Non-follicular (diffuse) lymphoma, unspecified, intrathoracic lymph nodes	C83.92	ICD10CM	Cancer or Tumors	Cancer
Nodular sclerosis Hodgkin lymphoma, lymph nodes of inguinal region and lower limb	C81.15	ICD10CM	Cancer or Tumors	Cancer
Malignant neoplasm of unspecified ureter	C66.9	ICD10CM	Cancer or Tumors	Cancer
Malignant neoplasm of axillary tail of unspecified male breast	C50.629	ICD10CM	Cancer or Tumors	Cancer
Nodular sclerosis Hodgkin lymphoma, intra-abdominal lymph nodes	C81.13	ICD10CM	Cancer or Tumors	Cancer
Peripheral T-cell lymphoma, not elsewhere classified, lymph nodes of axilla and upper limb	C84.44	ICD10CM	Cancer or Tumors	Cancer
Malignant melanoma of left lower limb, including hip	C43.72	ICD10CM	Cancer or Tumors	Cancer
Other Hodgkin lymphoma, spleen	C81.77	ICD10CM	Cancer or Tumors	Cancer
Malignant neoplasm of lower-inner quadrant of left male breast	C50.322	ICD10CM	Cancer or Tumors	Cancer
Malignant neoplasm of right orbit	C69.61	ICD10CM	Cancer or Tumors	Cancer
Mast cell leukemia, in remission	C94.31	ICD10CM	Cancer or Tumors	Cancer
Mixed cellularity Hodgkin lymphoma, lymph nodes of axilla and upper limb	C81.24	ICD10CM	Cancer or Tumors	Cancer
Acute myeloid leukemia with multilineage dysplasia	C92.A	ICD10CM	Cancer or Tumors	Cancer
Multifocal and unisystemic Langerhans-cell histiocytosis	C96.5	ICD10CM	Cancer or Tumors	Cancer
Malignant melanoma of skin	C43	ICD10CM	Cancer or Tumors	Cancer
Malignant neoplasm of breast	C50	ICD10CM	Cancer or Tumors	Cancer
Malignant neoplasm of bladder	C67	ICD10CM	Cancer or Tumors	Cancer
Malignant neoplasm of acoustic nerve	C72.4	ICD10CM	Cancer or Tumors	Cancer
Non-follicular lymphoma	C83	ICD10CM	Cancer or Tumors	Cancer
Malignant neoplasm of overlapping sites of tonsil	C09.8	ICD10CM	Cancer or Tumors	Cancer
Malignant neoplasm of aryepiglottic fold, hypopharyngeal aspect	C13.1	ICD10CM	Cancer or Tumors	Cancer
Malignant neoplasm of posterior wall of hypopharynx	C13.2	ICD10CM	Cancer or Tumors	Cancer
Malignant neoplasm of peripheral nerves of pelvis	C47.5	ICD10CM	Cancer or Tumors	Cancer
Malignant neoplasm of clitoris	C51.2	ICD10CM	Cancer or Tumors	Cancer
Malignant neoplasm of meninges, unspecified	C70.9	ICD10CM	Cancer or Tumors	Cancer
Other monocytic leukemia, not in remission	C93.70	ICD10CM	Cancer or Tumors	Cancer
Other monocytic leukemia, in remission	C93.71	ICD10CM	Cancer or Tumors	Cancer
Malignant neoplasm of right testis, unspecified whether descended or undescended	C62.91	ICD10CM	Cancer or Tumors	Cancer
Other specified types of non-Hodgkin lymphoma, unspecified site	C85.80	ICD10CM	Cancer or Tumors	Cancer
Kaposi's sarcoma of lung	C46.5	ICD10CM	Cancer or Tumors	Cancer
Acute leukemia of unspecified cell type not having achieved remission	C95.00	ICD10CM	Cancer or Tumors	Cancer
Malignant neoplasm of unspecified main bronchus	C34.00	ICD10CM	Cancer or Tumors	Cancer
Malignant neoplasm of overlapping sites of bone and articular cartilage of unspecified limb	C40.80	ICD10CM	Cancer or Tumors	Cancer
Malignant neoplasm of central portion of left female breast	C50.112	ICD10CM	Cancer or Tumors	Cancer
Non-Hodgkin lymphoma, unspecified, spleen	C85.97	ICD10CM	Cancer or Tumors	Cancer
Malignant neoplasm of peripheral nerves of right upper limb, including shoulder	C47.11	ICD10CM	Cancer or Tumors	Cancer
Nodular lymphocyte predominant Hodgkin lymphoma, lymph nodes of multiple sites	C81.08	ICD10CM	Cancer or Tumors	Cancer
Malignant melanoma of unspecified part of face	C43.30	ICD10CM	Cancer or Tumors	Cancer
Malignant neoplasm of overlapping sites of left eye and adnexa	C69.82	ICD10CM	Cancer or Tumors	Cancer
Mature T/NK-cell lymphomas, unspecified, intra-abdominal lymph nodes	C84.93	ICD10CM	Cancer or Tumors	Cancer
Malignant neoplasm of bilateral ovaries	C56.3	ICD10CM	Cancer or Tumors	Cancer
Malignant melanoma of ear and external auricular canal	C43.2	ICD10CM	Cancer or Tumors	Cancer
Malignant neoplasm of corpus uteri	C54	ICD10CM	Cancer or Tumors	Cancer
Malignant neoplasm of adrenal gland	C74	ICD10CM	Cancer or Tumors	Cancer
Diffuse large B-cell lymphoma	C83.3	ICD10CM	Cancer or Tumors	Cancer
Other monocytic leukemia	C93.Z	ICD10CM	Cancer or Tumors	Cancer
Malignant neoplasm of uvula	C05.2	ICD10CM	Cancer or Tumors	Cancer
Malignant neoplasm of sigmoid colon	C18.7	ICD10CM	Cancer or Tumors	Cancer
Malignant neoplasm of overlapping sites of colon	C18.8	ICD10CM	Cancer or Tumors	Cancer
Malignant neoplasm of frontal sinus	C31.2	ICD10CM	Cancer or Tumors	Cancer
Malignant neoplasm of posterior mediastinum	C38.2	ICD10CM	Cancer or Tumors	Cancer
Malignant neoplasm of peripheral nerves of trunk, unspecified	C47.6	ICD10CM	Cancer or Tumors	Cancer
Malignant neoplasm of labium majus	C51.0	ICD10CM	Cancer or Tumors	Cancer
Malignant neoplasm of labium minus	C51.1	ICD10CM	Cancer or Tumors	Cancer
Malignant neoplasm of right ureter	C66.0	ICD10CM	Cancer or Tumors	Cancer
Malignant neoplasm of cerebral meninges	C70.0	ICD10CM	Cancer or Tumors	Cancer
Other types of follicular non-Hodgkin's lymphoma, intra-abdominal lymph nodes	C82.73	ICD10CM	Cancer or Tumors	Cancer
Lymphoepithelioid lymphoma, intrathoracic lymph nodes	C84.32	ICD10CM	Cancer or Tumors	Cancer
Lymphoepithelioid lymphoma, intra-abdominal lymph nodes	C84.33	ICD10CM	Cancer or Tumors	Cancer
Cutaneous T-cell lymphoma, unspecified, lymph nodes of axilla and upper limb	C84.A4	ICD10CM	Cancer or Tumors	Cancer
Other myeloid leukemia, in remission	C92.Z1	ICD10CM	Cancer or Tumors	Cancer
Malignant neoplasm of right epididymis	C63.01	ICD10CM	Cancer or Tumors	Cancer
Follicular lymphoma, unspecified, extranodal and solid organ sites	C82.99	ICD10CM	Cancer or Tumors	Cancer
Malignant neoplasm of unspecified part of left adrenal gland	C74.92	ICD10CM	Cancer or Tumors	Cancer
Hodgkin lymphoma, unspecified, intrathoracic lymph nodes	C81.92	ICD10CM	Cancer or Tumors	Cancer
Mycosis fungoides, intrapelvic lymph nodes	C84.06	ICD10CM	Cancer or Tumors	Cancer
Acute myeloblastic leukemia, in remission	C92.01	ICD10CM	Cancer or Tumors	Cancer
Gastrointestinal stromal tumor	C49.A	ICD10CM	Cancer or Tumors	Cancer
Cutaneous follicle center lymphoma, lymph nodes of inguinal region and lower limb	C82.65	ICD10CM	Cancer or Tumors	Cancer
Peripheral T-cell lymphoma, not elsewhere classified, intra-abdominal lymph nodes	C84.43	ICD10CM	Cancer or Tumors	Cancer
Lymphocyte depleted Hodgkin lymphoma, lymph nodes of inguinal region and lower limb	C81.35	ICD10CM	Cancer or Tumors	Cancer
Hodgkin lymphoma, unspecified, unspecified site	C81.90	ICD10CM	Cancer or Tumors	Cancer
Malignant melanoma of right eyelid, including canthus	C43.11	ICD10CM	Cancer or Tumors	Cancer
Anaplastic large cell lymphoma, ALK-positive, spleen	C84.67	ICD10CM	Cancer or Tumors	Cancer
Malignant mast cell neoplasm, unspecified	C96.20	ICD10CM	Cancer or Tumors	Cancer
Malignant neoplasm of lip	C00	ICD10CM	Cancer or Tumors	Cancer
Malignant neoplasm of overlapping sites of breast	C50.8	ICD10CM	Cancer or Tumors	Cancer
Malignant neoplasm of overlapping sites of breast, male	C50.82	ICD10CM	Cancer or Tumors	Cancer
Malignant neoplasm of descended testis	C62.1	ICD10CM	Cancer or Tumors	Cancer
Follicular lymphoma grade IIIb	C82.4	ICD10CM	Cancer or Tumors	Cancer
Malignant neoplasm of mouth, unspecified	C06.9	ICD10CM	Cancer or Tumors	Cancer
Malignant neoplasm of submandibular gland	C08.0	ICD10CM	Cancer or Tumors	Cancer
Malignant neoplasm of cecum	C18.0	ICD10CM	Cancer or Tumors	Cancer
Malignant neoplasm of vertebral column	C41.2	ICD10CM	Cancer or Tumors	Cancer
Malignant neoplasm of connective and soft tissue of head, face and neck	C49.0	ICD10CM	Cancer or Tumors	Cancer
Malignant neoplasm of overlapping sites of cervix uteri	C53.8	ICD10CM	Cancer or Tumors	Cancer
Malignant neoplasm of urachus	C67.7	ICD10CM	Cancer or Tumors	Cancer
Other and unspecified T-cell lymphomas, lymph nodes of head, face, and neck	C84.51	ICD10CM	Cancer or Tumors	Cancer
Malignant immunoproliferative disease, unspecified	C88.9	ICD10CM	Cancer or Tumors	Cancer
Gastrointestinal stromal tumor of other sites	C49.A9	ICD10CM	Cancer or Tumors	Cancer
Malignant neoplasm of short bones of unspecified upper limb	C40.10	ICD10CM	Cancer or Tumors	Cancer
Other types of follicular lymphoma, unspecified site	C82.80	ICD10CM	Cancer or Tumors	Cancer
Malignant neoplasm of left spermatic cord	C63.12	ICD10CM	Cancer or Tumors	Cancer
Lymphoblastic (diffuse) lymphoma, lymph nodes of head, face, and neck	C83.51	ICD10CM	Cancer or Tumors	Cancer
Hodgkin lymphoma, unspecified, lymph nodes of head, face, and neck	C81.91	ICD10CM	Cancer or Tumors	Cancer
Malignant neoplasm of right fallopian tube	C57.01	ICD10CM	Cancer or Tumors	Cancer
Lymphocyte depleted Hodgkin lymphoma, lymph nodes of head, face, and neck	C81.31	ICD10CM	Cancer or Tumors	Cancer
Chronic lymphocytic leukemia of B-cell type not having achieved remission	C91.10	ICD10CM	Cancer or Tumors	Cancer
Malignant melanoma of skin of breast	C43.52	ICD10CM	Cancer or Tumors	Cancer
Mediastinal (thymic) large B-cell lymphoma, intrathoracic lymph nodes	C85.22	ICD10CM	Cancer or Tumors	Cancer
Malignant neoplasm of overlapping sites of right male breast	C50.821	ICD10CM	Cancer or Tumors	Cancer
Mantle cell lymphoma, intrathoracic lymph nodes	C83.12	ICD10CM	Cancer or Tumors	Cancer
Malignant neoplasm of heart, mediastinum and pleura	C38	ICD10CM	Cancer or Tumors	Cancer
Malignant neoplasm of central portion of breast, male	C50.12	ICD10CM	Cancer or Tumors	Cancer
Malignant neoplasm of overlapping sites of eye and adnexa	C69.8	ICD10CM	Cancer or Tumors	Cancer
Follicular lymphoma grade IIIa	C82.3	ICD10CM	Cancer or Tumors	Cancer
Solitary plasmacytoma	C90.3	ICD10CM	Cancer or Tumors	Cancer
Malignant neoplasm of tongue, unspecified	C02.9	ICD10CM	Cancer or Tumors	Cancer
Malignant neoplasm of lateral wall of nasopharynx	C11.2	ICD10CM	Cancer or Tumors	Cancer
Hepatoblastoma	C22.2	ICD10CM	Cancer or Tumors	Cancer
Lymphosarcoma, spleen	C85.07	ICD10CM	Cancer or Tumors	Cancer
Malignant neoplasm of central portion of right male breast	C50.121	ICD10CM	Cancer or Tumors	Cancer
Other myeloid leukemia not having achieved remission	C92.Z0	ICD10CM	Cancer or Tumors	Cancer
Malignant neoplasm of short bones of right lower limb	C40.31	ICD10CM	Cancer or Tumors	Cancer
Follicular lymphoma, unspecified, unspecified site	C82.90	ICD10CM	Cancer or Tumors	Cancer
Acute leukemia of unspecified cell type, in relapse	C95.02	ICD10CM	Cancer or Tumors	Cancer
Prolymphocytic leukemia of B-cell type, in remission	C91.31	ICD10CM	Cancer or Tumors	Cancer
Malignant neoplasm of left ureter	C66.2	ICD10CM	Cancer or Tumors	Cancer
Other specified types of non-Hodgkin lymphoma, lymph nodes of multiple sites	C85.88	ICD10CM	Cancer or Tumors	Cancer
Lymphocyte depleted Hodgkin lymphoma, lymph nodes of multiple sites	C81.38	ICD10CM	Cancer or Tumors	Cancer
Sezary disease, intrapelvic lymph nodes	C84.16	ICD10CM	Cancer or Tumors	Cancer
Chronic leukemia of unspecified cell type, in remission	C95.11	ICD10CM	Cancer or Tumors	Cancer
Diffuse large B-cell lymphoma, spleen	C83.37	ICD10CM	Cancer or Tumors	Cancer
Extramedullary plasmacytoma in relapse	C90.22	ICD10CM	Cancer or Tumors	Cancer
Malignant neoplasm of unspecified olfactory nerve	C72.20	ICD10CM	Cancer or Tumors	Cancer
Prolymphocytic leukemia of T-cell type, in relapse	C91.62	ICD10CM	Cancer or Tumors	Cancer
Malignant neoplasm of lower lobe, bronchus or lung	C34.3	ICD10CM	Cancer or Tumors	Cancer
Malignant neoplasm of upper-inner quadrant of breast, male	C50.22	ICD10CM	Cancer or Tumors	Cancer
Malignant neoplasm of renal pelvis	C65	ICD10CM	Cancer or Tumors	Cancer
Malignant neoplasm of postcricoid region	C13.0	ICD10CM	Cancer or Tumors	Cancer
Malignant melanoma of overlapping sites of skin	C43.8	ICD10CM	Cancer or Tumors	Cancer
Mesothelioma of peritoneum	C45.1	ICD10CM	Cancer or Tumors	Cancer
Malignant neoplasm of corpus uteri, unspecified	C54.9	ICD10CM	Cancer or Tumors	Cancer
Malignant neoplasm of carotid body	C75.4	ICD10CM	Cancer or Tumors	Cancer
Other and unspecified T-cell lymphomas unspecified site	C84.50	ICD10CM	Cancer or Tumors	Cancer
Other and unspecified T-cell lymphomas, spleen	C84.57	ICD10CM	Cancer or Tumors	Cancer
Anaplastic large cell lymphoma, ALK-positive, unspecified site	C84.60	ICD10CM	Cancer or Tumors	Cancer
Diffuse follicle center lymphoma, lymph nodes of head, face, and neck	C82.51	ICD10CM	Cancer or Tumors	Cancer
Chronic myeloid leukemia, BCR/ABL-positive, not having achieved remission	C92.10	ICD10CM	Cancer or Tumors	Cancer
Non-follicular (diffuse) lymphoma, unspecified, intra-abdominal lymph nodes	C83.93	ICD10CM	Cancer or Tumors	Cancer
Mediastinal (thymic) large B-cell lymphoma, lymph nodes of head, face, and neck	C85.21	ICD10CM	Cancer or Tumors	Cancer
Malignant neoplasm of right choroid	C69.31	ICD10CM	Cancer or Tumors	Cancer
Prolymphocytic leukemia of B-cell type, in relapse	C91.32	ICD10CM	Cancer or Tumors	Cancer
Lymphoblastic (diffuse) lymphoma, extranodal and solid organ sites	C83.59	ICD10CM	Cancer or Tumors	Cancer
Cutaneous T-cell lymphoma, unspecified, unspecified site	C84.A0	ICD10CM	Cancer or Tumors	Cancer
Mediastinal (thymic) large B-cell lymphoma, lymph nodes of inguinal region and lower limb	C85.25	ICD10CM	Cancer or Tumors	Cancer
Malignant neoplasm of peripheral nerves of upper limb, including shoulder	C47.1	ICD10CM	Cancer or Tumors	Cancer
Malignant neoplasm of nipple and areola	C50.0	ICD10CM	Cancer or Tumors	Cancer
Malignant neoplasm of nipple and areola, male	C50.02	ICD10CM	Cancer or Tumors	Cancer
Malignant neoplasm of testis	C62	ICD10CM	Cancer or Tumors	Cancer
Lymphocyte-rich Hodgkin lymphoma	C81.4	ICD10CM	Cancer or Tumors	Cancer
Malignant immunoproliferative diseases and certain other B-cell lymphomas	C88	ICD10CM	Cancer or Tumors	Cancer
Malignant neoplasm of lower lip, inner aspect	C00.4	ICD10CM	Cancer or Tumors	Cancer
Malignant neoplasm of border of tongue	C02.1	ICD10CM	Cancer or Tumors	Cancer
Malignant neoplasm of body of stomach	C16.2	ICD10CM	Cancer or Tumors	Cancer
Malignant neoplasm of duodenum	C17.0	ICD10CM	Cancer or Tumors	Cancer
Malignant neoplasm of head of pancreas	C25.0	ICD10CM	Cancer or Tumors	Cancer
Malignant neoplasm of tail of pancreas	C25.2	ICD10CM	Cancer or Tumors	Cancer
Malignant neoplasm of bones of skull and face	C41.0	ICD10CM	Cancer or Tumors	Cancer
Malignant neoplasm of overlapping sites of peripheral nerves and autonomic nervous system	C47.8	ICD10CM	Cancer or Tumors	Cancer
Malignant neoplasm of overlapping sites of corpus uteri	C54.8	ICD10CM	Cancer or Tumors	Cancer
Malignant neoplasm of placenta	C58	ICD10CM	Cancer or Tumors	Cancer
Mixed small and large cell (diffuse) non-Hodgkin's lymphoma, intrapelvic lymph nodes	C83.26	ICD10CM	Cancer or Tumors	Cancer
Mixed small and large cell (diffuse) non-Hodgkin's lymphoma, lymph nodes of multiple sites	C83.28	ICD10CM	Cancer or Tumors	Cancer
Lymphoepithelioid lymphoma, extranodal and solid organ sites	C84.39	ICD10CM	Cancer or Tumors	Cancer
Malignant mast cell neoplasm	C96.2	ICD10CM	Cancer or Tumors	Cancer
Cutaneous follicle center lymphoma, intrathoracic lymph nodes	C82.62	ICD10CM	Cancer or Tumors	Cancer
Anaplastic large cell lymphoma, ALK-positive, lymph nodes of multiple sites	C84.68	ICD10CM	Cancer or Tumors	Cancer
Other types of follicular lymphoma, intrathoracic lymph nodes	C82.82	ICD10CM	Cancer or Tumors	Cancer
Follicular lymphoma, unspecified, lymph nodes of head, face, and neck	C82.91	ICD10CM	Cancer or Tumors	Cancer
Follicular lymphoma grade IIIa, extranodal and solid organ sites	C82.39	ICD10CM	Cancer or Tumors	Cancer
Hairy cell leukemia, in relapse	C91.42	ICD10CM	Cancer or Tumors	Cancer
Other specified types of non-Hodgkin lymphoma, intra-abdominal lymph nodes	C85.83	ICD10CM	Cancer or Tumors	Cancer
Malignant neoplasm of unspecified site of right male breast	C50.921	ICD10CM	Cancer or Tumors	Cancer
Malignant neoplasm of right ovary	C56.1	ICD10CM	Cancer or Tumors	Cancer
Adult T-cell lymphoma/leukemia (HTLV-1-associated), in relapse	C91.52	ICD10CM	Cancer or Tumors	Cancer
Lymphoid leukemia, unspecified, in relapse	C91.92	ICD10CM	Cancer or Tumors	Cancer
Malignant neoplasm of unspecified bones and articular cartilage of left limb	C40.92	ICD10CM	Cancer or Tumors	Cancer
Other mature T/NK-cell lymphomas, unspecified site	C84.Z0	ICD10CM	Cancer or Tumors	Cancer
Malignant neoplasm of axillary tail of right male breast	C50.621	ICD10CM	Cancer or Tumors	Cancer
Monocytic leukemia, unspecified, not having achieved remission	C93.90	ICD10CM	Cancer or Tumors	Cancer
Unspecified B-cell lymphoma, lymph nodes of axilla and upper limb	C85.14	ICD10CM	Cancer or Tumors	Cancer
Malignant neoplasm of colon, unspecified	C18.9	ICD10CM	Cancer or Tumors	Cancer
Malignant melanoma of skin, unspecified	C43.9	ICD10CM	Cancer or Tumors	Cancer
Malignant neoplasm of right kidney, except renal pelvis	C64.0	ICD10CM	Cancer or Tumors	Cancer
Lymphosarcoma, intrathoracic lymph nodes	C85.02	ICD10CM	Cancer or Tumors	Cancer
True histiocytic lymphoma	C96.3	ICD10CM	Cancer or Tumors	Cancer
Malignant neoplasm of main bronchus	C34.0	ICD10CM	Cancer or Tumors	Cancer
Malignant neoplasm of bone and articular cartilage of other and unspecified sites	C41	ICD10CM	Cancer or Tumors	Cancer
Malignant neoplasm of upper-outer quadrant of breast, male	C50.42	ICD10CM	Cancer or Tumors	Cancer
Malignant neoplasm of other and unspecified female genital organs	C57	ICD10CM	Cancer or Tumors	Cancer
Malignant neoplasm of other and unspecified cranial nerves	C72.5	ICD10CM	Cancer or Tumors	Cancer
Lymphocyte depleted Hodgkin lymphoma	C81.3	ICD10CM	Cancer or Tumors	Cancer
Chronic myelomonocytic leukemia	C93.1	ICD10CM	Cancer or Tumors	Cancer
Gastrointestinal stromal tumor, unspecified site	C49.A0	ICD10CM	Cancer or Tumors	Cancer
Malignant neoplasm of unspecified site of right eye	C69.91	ICD10CM	Cancer or Tumors	Cancer
Anaplastic large cell lymphoma, ALK-negative, unspecified site	C84.70	ICD10CM	Cancer or Tumors	Cancer
Malignant neoplasm of left orbit	C69.62	ICD10CM	Cancer or Tumors	Cancer
Mixed cellularity Hodgkin lymphoma, intrapelvic lymph nodes	C81.26	ICD10CM	Cancer or Tumors	Cancer
Non-Hodgkin lymphoma, unspecified, lymph nodes of head, face, and neck	C85.91	ICD10CM	Cancer or Tumors	Cancer
Malignant neoplasm of overlapping sites of other parts of mouth	C06.89	ICD10CM	Cancer or Tumors	Cancer
Peripheral T-cell lymphoma, not elsewhere classified, intrathoracic lymph nodes	C84.42	ICD10CM	Cancer or Tumors	Cancer
Malignant neoplasm of axillary tail of left female breast	C50.612	ICD10CM	Cancer or Tumors	Cancer
Diffuse follicle center lymphoma, lymph nodes of inguinal region and lower limb	C82.55	ICD10CM	Cancer or Tumors	Cancer
Chronic lymphocytic leukemia of B-cell type in relapse	C91.12	ICD10CM	Cancer or Tumors	Cancer
Other Hodgkin lymphoma, unspecified site	C81.70	ICD10CM	Cancer or Tumors	Cancer
Anaplastic large cell lymphoma, ALK-positive, extranodal and solid organ sites	C84.69	ICD10CM	Cancer or Tumors	Cancer
Malignant neoplasm of unspecified acoustic nerve	C72.40	ICD10CM	Cancer or Tumors	Cancer
Malignant neoplasm of other and unspecified parts of biliary tract	C24	ICD10CM	Cancer or Tumors	Cancer
Malignant neoplasm of peripheral nerves and autonomic nervous system	C47	ICD10CM	Cancer or Tumors	Cancer
Malignant neoplasm of lower-inner quadrant of breast, female	C50.31	ICD10CM	Cancer or Tumors	Cancer
Malignant neoplasm of upper limb	C76.4	ICD10CM	Cancer or Tumors	Cancer
Chronic myeloid leukemia, BCR/ABL-positive	C92.1	ICD10CM	Cancer or Tumors	Cancer
Malignant neoplasm of lateral floor of mouth	C04.1	ICD10CM	Cancer or Tumors	Cancer
Malignant neoplasm of ascending colon	C18.2	ICD10CM	Cancer or Tumors	Cancer
Malignant neoplasm of biliary tract, unspecified	C24.9	ICD10CM	Cancer or Tumors	Cancer
Malignant neoplasm of heart	C38.0	ICD10CM	Cancer or Tumors	Cancer
Malignant melanoma of lip	C43.0	ICD10CM	Cancer or Tumors	Cancer
Malignant neoplasm of peripheral nerves and autonomic nervous system, unspecified	C47.9	ICD10CM	Cancer or Tumors	Cancer
Malignant neoplasm of dome of bladder	C67.1	ICD10CM	Cancer or Tumors	Cancer
Malignant neoplasm of temporal lobe	C71.2	ICD10CM	Cancer or Tumors	Cancer
Other types of follicular non-Hodgkin's lymphoma, lymph nodes of head, face, and neck	C82.71	ICD10CM	Cancer or Tumors	Cancer
Lymphoepithelioid lymphoma, lymph nodes of head, face, and neck	C84.31	ICD10CM	Cancer or Tumors	Cancer
Other and unspecified T-cell lymphomas, lymph nodes of inguinal region and lower limb	C84.55	ICD10CM	Cancer or Tumors	Cancer
Lymphosarcoma, intrapelvic lymph nodes	C85.06	ICD10CM	Cancer or Tumors	Cancer
Gastrointestinal stromal tumor of large intestine	C49.A4	ICD10CM	Cancer or Tumors	Cancer
Mixed cellularity Hodgkin lymphoma, lymph nodes of inguinal region and lower limb	C81.25	ICD10CM	Cancer or Tumors	Cancer
Extramedullary plasmacytoma not having achieved remission	C90.20	ICD10CM	Cancer or Tumors	Cancer
Other malignant immunoproliferative diseases	C88.8	ICD10CM	Cancer or Tumors	Cancer
Adult T-cell lymphoma/leukemia (HTLV-1-associated), in remission	C91.51	ICD10CM	Cancer or Tumors	Cancer
Adult T-cell lymphoma/leukemia (HTLV-1-associated) not having achieved remission	C91.50	ICD10CM	Cancer or Tumors	Cancer
Mature T/NK-cell lymphomas, unspecified, extranodal and solid organ sites	C84.99	ICD10CM	Cancer or Tumors	Cancer
Malignant neoplasm of liver, primary, unspecified as to type	C22.8	ICD10CM	Cancer or Tumors	Cancer
Cutaneous T-cell lymphoma, unspecified, intrathoracic lymph nodes	C84.A2	ICD10CM	Cancer or Tumors	Cancer
Other mature T/NK-cell lymphomas, lymph nodes of axilla and upper limb	C84.Z4	ICD10CM	Cancer or Tumors	Cancer
Other Hodgkin lymphoma, intrapelvic lymph nodes	C81.76	ICD10CM	Cancer or Tumors	Cancer
Other malignant mast cell neoplasm	C96.29	ICD10CM	Cancer or Tumors	Cancer
Malignant neoplasm of liver and intrahepatic bile ducts	C22	ICD10CM	Cancer or Tumors	Cancer
Malignant neoplasm of kidney, except renal pelvis	C64	ICD10CM	Cancer or Tumors	Cancer
Malignant neoplasm of other and ill-defined sites	C76	ICD10CM	Cancer or Tumors	Cancer
Other types of follicular lymphoma	C82.8	ICD10CM	Cancer or Tumors	Cancer
Prolymphocytic leukemia of B-cell type	C91.3	ICD10CM	Cancer or Tumors	Cancer
Malignant neoplasm of upper third of esophagus	C15.3	ICD10CM	Cancer or Tumors	Cancer
Malignant neoplasm of cloacogenic zone	C21.2	ICD10CM	Cancer or Tumors	Cancer
Malignant neoplasm of nasal cavity	C30.0	ICD10CM	Cancer or Tumors	Cancer
Mesothelioma of pleura	C45.0	ICD10CM	Cancer or Tumors	Cancer
Malignant neoplasm of connective and soft tissue of pelvis	C49.5	ICD10CM	Cancer or Tumors	Cancer
Malignant neoplasm of spinal cord	C72.0	ICD10CM	Cancer or Tumors	Cancer
Other types of follicular non-Hodgkin's lymphoma, extranodal and solid organ sites	C82.79	ICD10CM	Cancer or Tumors	Cancer
Nodular lymphocyte predominant Hodgkin lymphoma, extranodal and solid organ sites	C81.09	ICD10CM	Cancer or Tumors	Cancer
Malignant neoplasm of left renal pelvis	C65.2	ICD10CM	Cancer or Tumors	Cancer
Malignant neoplasm of overlapping sites of unspecified female breast	C50.819	ICD10CM	Cancer or Tumors	Cancer
Other specified types of non-Hodgkin lymphoma, lymph nodes of head, face, and neck	C85.81	ICD10CM	Cancer or Tumors	Cancer
Malignant neoplasm of upper-inner quadrant of left female breast	C50.212	ICD10CM	Cancer or Tumors	Cancer
Malignant neoplasm of right spermatic cord	C63.11	ICD10CM	Cancer or Tumors	Cancer
Non-follicular (diffuse) lymphoma, unspecified, lymph nodes of multiple sites	C83.98	ICD10CM	Cancer or Tumors	Cancer
Monocytic leukemia, unspecified in remission	C93.91	ICD10CM	Cancer or Tumors	Cancer
Small cell B-cell lymphoma, spleen	C83.07	ICD10CM	Cancer or Tumors	Cancer
Myeloid leukemia, unspecified in relapse	C92.92	ICD10CM	Cancer or Tumors	Cancer
Diffuse large B-cell lymphoma, lymph nodes of inguinal region and lower limb	C83.35	ICD10CM	Cancer or Tumors	Cancer
Other non-follicular lymphoma, spleen	C83.87	ICD10CM	Cancer or Tumors	Cancer
Malignant neoplasm of unspecified ciliary body	C69.40	ICD10CM	Cancer or Tumors	Cancer
Peripheral T-cell lymphoma, not elsewhere classified, lymph nodes of head, face, and neck	C84.41	ICD10CM	Cancer or Tumors	Cancer
Malignant neoplasm of overlapping sites of tongue	C02.8	ICD10CM	Cancer or Tumors	Cancer
Malignant neoplasm of upper gum	C03.0	ICD10CM	Cancer or Tumors	Cancer
Malignant neoplasm of pelvic bones, sacrum and coccyx	C41.4	ICD10CM	Cancer or Tumors	Cancer
Malignant neoplasm of glans penis	C60.1	ICD10CM	Cancer or Tumors	Cancer
Malignant neoplasm of overlapping sites of penis	C60.8	ICD10CM	Cancer or Tumors	Cancer
Immunoblastic (diffuse) non-Hodgkin's lymphoma, extranodal and solid organ sites	C83.49	ICD10CM	Cancer or Tumors	Cancer
Other and unspecified T-cell lymphomas, intra-abdominal lymph nodes	C84.53	ICD10CM	Cancer or Tumors	Cancer
Subacute leukemia of unspecified cell type, not in remission	C95.20	ICD10CM	Cancer or Tumors	Cancer
Other leukemia of unspecified cell type, not in remission	C95.70	ICD10CM	Cancer or Tumors	Cancer
Malignant neoplasm of anus and anal canal	C21	ICD10CM	Cancer or Tumors	Cancer
Malignant neoplasm of other and ill-defined sites in the respiratory system and intrathoracic organs	C39	ICD10CM	Cancer or Tumors	Cancer
Malignant neoplasm of central portion of breast, female	C50.11	ICD10CM	Cancer or Tumors	Cancer
Malignant neoplasm of upper-inner quadrant of breast	C50.2	ICD10CM	Cancer or Tumors	Cancer
Malignant neoplasm of other and unspecified male genital organs	C63	ICD10CM	Cancer or Tumors	Cancer
Malignant neoplasm of orbit	C69.6	ICD10CM	Cancer or Tumors	Cancer
Small cell B-cell lymphoma, extranodal and solid organ sites	C83.09	ICD10CM	Cancer or Tumors	Cancer
Follicular lymphoma grade IIIa, intrathoracic lymph nodes	C82.32	ICD10CM	Cancer or Tumors	Cancer
Follicular lymphoma grade IIIb, lymph nodes of inguinal region and lower limb	C82.45	ICD10CM	Cancer or Tumors	Cancer
Malignant neoplasm of right upper limb	C76.41	ICD10CM	Cancer or Tumors	Cancer
Diffuse follicle center lymphoma, intrapelvic lymph nodes	C82.56	ICD10CM	Cancer or Tumors	Cancer
Malignant neoplasm of unspecified site of left female breast	C50.912	ICD10CM	Cancer or Tumors	Cancer
Other mature T/NK-cell lymphomas, lymph nodes of head, face, and neck	C84.Z1	ICD10CM	Cancer or Tumors	Cancer
Cutaneous T-cell lymphoma, unspecified, intra-abdominal lymph nodes	C84.A3	ICD10CM	Cancer or Tumors	Cancer
Malignant neoplasm of right lower limb	C76.51	ICD10CM	Cancer or Tumors	Cancer
Non-Hodgkin lymphoma, unspecified, lymph nodes of multiple sites	C85.98	ICD10CM	Cancer or Tumors	Cancer
Malignant neoplasm of central portion of left male breast	C50.122	ICD10CM	Cancer or Tumors	Cancer
Malignant melanoma of unspecified lower limb, including hip	C43.70	ICD10CM	Cancer or Tumors	Cancer
Mediastinal (thymic) large B-cell lymphoma, unspecified site	C85.20	ICD10CM	Cancer or Tumors	Cancer
Lymphoid leukemia, unspecified not having achieved remission	C91.90	ICD10CM	Cancer or Tumors	Cancer
Malignant neoplasm of floor of mouth, unspecified	C04.9	ICD10CM	Cancer or Tumors	Cancer
Malignant neoplasm of overlapping sites of biliary tract	C24.8	ICD10CM	Cancer or Tumors	Cancer
Undifferentiated (diffuse) non-Hodgkin's lymphoma, lymph nodes of inguinal region and lower limb	C83.65	ICD10CM	Cancer or Tumors	Cancer
Lymphosarcoma, lymph nodes of head, face, and neck	C85.01	ICD10CM	Cancer or Tumors	Cancer
Malignant neoplasm of lymphoid, hematopoietic and related tissue, unspecified	C96.9	ICD10CM	Cancer or Tumors	Cancer
Malignant neoplasm of larynx	C32	ICD10CM	Cancer or Tumors	Cancer
Malignant neoplasm of unspecified bones and articular cartilage of limb	C40.9	ICD10CM	Cancer or Tumors	Cancer
Nodular sclerosis Hodgkin lymphoma	C81.1	ICD10CM	Cancer or Tumors	Cancer
Prolymphocytic leukemia of T-cell type	C91.6	ICD10CM	Cancer or Tumors	Cancer
Malignant neoplasm of right ureter	C66.1	ICD10CM	Cancer or Tumors	Cancer
Follicular lymphoma grade IIIb, spleen	C82.47	ICD10CM	Cancer or Tumors	Cancer
Malignant melanoma of nose	C43.31	ICD10CM	Cancer or Tumors	Cancer
Mediastinal (thymic) large B-cell lymphoma, lymph nodes of multiple sites	C85.28	ICD10CM	Cancer or Tumors	Cancer
Malignant neoplasm of upper-outer quadrant of right male breast	C50.421	ICD10CM	Cancer or Tumors	Cancer
Non-Hodgkin lymphoma, unspecified, lymph nodes of axilla and upper limb	C85.94	ICD10CM	Cancer or Tumors	Cancer
Acute megakaryoblastic leukemia, in remission	C94.21	ICD10CM	Cancer or Tumors	Cancer
Cutaneous follicle center lymphoma, intrapelvic lymph nodes	C82.66	ICD10CM	Cancer or Tumors	Cancer
Follicular lymphoma, unspecified, intrathoracic lymph nodes	C82.92	ICD10CM	Cancer or Tumors	Cancer
Non-follicular (diffuse) lymphoma, unspecified, extranodal and solid organ sites	C83.99	ICD10CM	Cancer or Tumors	Cancer
Malignant neoplasm of unspecified cornea	C69.10	ICD10CM	Cancer or Tumors	Cancer
Mature T/NK-cell lymphomas, unspecified, intrathoracic lymph nodes	C84.92	ICD10CM	Cancer or Tumors	Cancer
Cutaneous follicle center lymphoma, intra-abdominal lymph nodes	C82.63	ICD10CM	Cancer or Tumors	Cancer
Malignant neoplasm of external lip, unspecified	C00.2	ICD10CM	Cancer or Tumors	Cancer
Angiosarcoma of liver	C22.3	ICD10CM	Cancer or Tumors	Cancer
Malignant neoplasm of peripheral nerves of head, face and neck	C47.0	ICD10CM	Cancer or Tumors	Cancer
Malignant neoplasm of myometrium	C54.2	ICD10CM	Cancer or Tumors	Cancer
Malignant neoplasm of frontal lobe	C71.1	ICD10CM	Cancer or Tumors	Cancer
Other specified types of non-Hodgkin's lymphoma, lymph nodes of axilla and upper limb	C85.74	ICD10CM	Cancer or Tumors	Cancer
Immunoproliferative small intestinal disease	C88.3	ICD10CM	Cancer or Tumors	Cancer
Sarcoma of dendritic cells (accessory cells)	C96.4	ICD10CM	Cancer or Tumors	Cancer
Malignant neoplasm of gum	C03	ICD10CM	Cancer or Tumors	Cancer
Malignant neoplasm of palate	C05	ICD10CM	Cancer or Tumors	Cancer
Malignant neoplasm of hypopharynx	C13	ICD10CM	Cancer or Tumors	Cancer
Malignant melanoma of trunk	C43.5	ICD10CM	Cancer or Tumors	Cancer
Malignant neoplasm of breast of unspecified site, female	C50.91	ICD10CM	Cancer or Tumors	Cancer
Malignant neoplasm of vulva	C51	ICD10CM	Cancer or Tumors	Cancer
Malignant neoplasm of round ligament	C57.2	ICD10CM	Cancer or Tumors	Cancer
Malignant neoplasm of olfactory nerve	C72.2	ICD10CM	Cancer or Tumors	Cancer
Anaplastic large cell lymphoma, ALK-positive	C84.6	ICD10CM	Cancer or Tumors	Cancer
Non-Hodgkin lymphoma, unspecified	C85.9	ICD10CM	Cancer or Tumors	Cancer
Monocytic leukemia	C93	ICD10CM	Cancer or Tumors	Cancer
Prolymphocytic leukemia of B-cell type not having achieved remission	C91.30	ICD10CM	Cancer or Tumors	Cancer
Myeloid sarcoma, not having achieved remission	C92.30	ICD10CM	Cancer or Tumors	Cancer
Myeloid sarcoma, in remission	C92.31	ICD10CM	Cancer or Tumors	Cancer
Malignant neoplasm of short bones of unspecified lower limb	C40.30	ICD10CM	Cancer or Tumors	Cancer
Nodular lymphocyte predominant Hodgkin lymphoma, intrapelvic lymph nodes	C81.06	ICD10CM	Cancer or Tumors	Cancer
Lymphocyte-rich Hodgkin lymphoma, lymph nodes of inguinal region and lower limb	C81.45	ICD10CM	Cancer or Tumors	Cancer
Malignant melanoma of left ear and external auricular canal	C43.22	ICD10CM	Cancer or Tumors	Cancer
Non-follicular (diffuse) lymphoma, unspecified, unspecified site	C83.90	ICD10CM	Cancer or Tumors	Cancer
Leukemia, unspecified, in relapse	C95.92	ICD10CM	Cancer or Tumors	Cancer
Malignant neoplasm of right main bronchus	C34.01	ICD10CM	Cancer or Tumors	Cancer
Cutaneous T-cell lymphoma, unspecified, spleen	C84.A7	ICD10CM	Cancer or Tumors	Cancer
Malignant neoplasm of external lower lip	C00.1	ICD10CM	Cancer or Tumors	Cancer
Malignant neoplasm of small intestine, unspecified	C17.9	ICD10CM	Cancer or Tumors	Cancer
Other and unspecified T-cell lymphomas, intrathoracic lymph nodes	C84.52	ICD10CM	Cancer or Tumors	Cancer
Lymphosarcoma, extranodal and solid organ sites	C85.09	ICD10CM	Cancer or Tumors	Cancer
Subacute leukemia of unspecified cell type, in remission	C95.21	ICD10CM	Cancer or Tumors	Cancer
Malignant neoplasm of colon	C18	ICD10CM	Cancer or Tumors	Cancer
Malignant neoplasm of bone and articular cartilage of limbs	C40	ICD10CM	Cancer or Tumors	Cancer
Malignant neoplasm of upper-inner quadrant of breast, female	C50.21	ICD10CM	Cancer or Tumors	Cancer
Follicular lymphoma grade II	C82.1	ICD10CM	Cancer or Tumors	Cancer
Plasma cell leukemia	C90.1	ICD10CM	Cancer or Tumors	Cancer
Malignant melanoma of left upper eyelid, including canthus	C43.121	ICD10CM	Cancer or Tumors	Cancer
Malignant neoplasm of right renal pelvis	C65.1	ICD10CM	Cancer or Tumors	Cancer
Malignant neoplasm of axillary tail of unspecified female breast	C50.619	ICD10CM	Cancer or Tumors	Cancer
Other Hodgkin lymphoma, lymph nodes of head, face, and neck	C81.71	ICD10CM	Cancer or Tumors	Cancer
Mixed cellularity Hodgkin lymphoma, lymph nodes of multiple sites	C81.28	ICD10CM	Cancer or Tumors	Cancer
Other mature T/NK-cell lymphomas, intrapelvic lymph nodes	C84.Z6	ICD10CM	Cancer or Tumors	Cancer
Mantle cell lymphoma, lymph nodes of inguinal region and lower limb	C83.15	ICD10CM	Cancer or Tumors	Cancer
Other specified types of non-Hodgkin lymphoma, intrapelvic lymph nodes	C85.86	ICD10CM	Cancer or Tumors	Cancer
Malignant neoplasm of connective and soft tissue of right upper limb, including shoulder	C49.11	ICD10CM	Cancer or Tumors	Cancer
Follicular lymphoma, unspecified, intra-abdominal lymph nodes	C82.93	ICD10CM	Cancer or Tumors	Cancer
Other types of follicular lymphoma, lymph nodes of head, face, and neck	C82.81	ICD10CM	Cancer or Tumors	Cancer
Burkitt lymphoma, extranodal and solid organ sites	C83.79	ICD10CM	Cancer or Tumors	Cancer
Malignant neoplasm of posterior wall of oropharynx	C10.3	ICD10CM	Cancer or Tumors	Cancer
Malignant neoplasm of rectum	C20	ICD10CM	Cancer or Tumors	Cancer
Malignant neoplasm of specified parts of peritoneum	C48.1	ICD10CM	Cancer or Tumors	Cancer
Malignant neoplasm of connective and soft tissue of trunk, unspecified	C49.6	ICD10CM	Cancer or Tumors	Cancer
Malignant neoplasm of urethra	C68.0	ICD10CM	Cancer or Tumors	Cancer
Other types of follicular non-Hodgkin's lymphoma, intrapelvic lymph nodes	C82.76	ICD10CM	Cancer or Tumors	Cancer
T-zone lymphoma, intrathoracic lymph nodes	C84.22	ICD10CM	Cancer or Tumors	Cancer
Lymphoepithelioid lymphoma, intrapelvic lymph nodes	C84.36	ICD10CM	Cancer or Tumors	Cancer
Other lymphoid leukemia, in remission	C91.71	ICD10CM	Cancer or Tumors	Cancer
Myelodysplastic disease, not elsewhere classified	C94.6	ICD10CM	Cancer or Tumors	Cancer
Mast cell sarcoma	C96.22	ICD10CM	Cancer or Tumors	Cancer
Malignant neoplasm of nasopharynx	C11	ICD10CM	Cancer or Tumors	Cancer
Malignant neoplasm of breast of unspecified site, male	C50.92	ICD10CM	Cancer or Tumors	Cancer
Acute monoblastic/monocytic leukemia	C93.0	ICD10CM	Cancer or Tumors	Cancer
Hairy cell leukemia, in remission	C91.41	ICD10CM	Cancer or Tumors	Cancer
Non-Hodgkin lymphoma, unspecified, intrathoracic lymph nodes	C85.92	ICD10CM	Cancer or Tumors	Cancer
Atypical chronic myeloid leukemia, BCR/ABL-negative, in relapse	C92.22	ICD10CM	Cancer or Tumors	Cancer
Malignant neoplasm of left optic nerve	C72.32	ICD10CM	Cancer or Tumors	Cancer
Follicular lymphoma, unspecified, lymph nodes of inguinal region and lower limb	C82.95	ICD10CM	Cancer or Tumors	Cancer
Lymphoblastic (diffuse) lymphoma, lymph nodes of inguinal region and lower limb	C83.55	ICD10CM	Cancer or Tumors	Cancer
Unspecified B-cell lymphoma, lymph nodes of inguinal region and lower limb	C85.15	ICD10CM	Cancer or Tumors	Cancer
Mature T/NK-cell lymphomas, unspecified, lymph nodes of axilla and upper limb	C84.94	ICD10CM	Cancer or Tumors	Cancer
Malignant neoplasm of tonsil	C09	ICD10CM	Cancer or Tumors	Cancer
Nodular lymphocyte predominant Hodgkin lymphoma	C81.0	ICD10CM	Cancer or Tumors	Cancer
Small cell B-cell lymphoma	C83.0	ICD10CM	Cancer or Tumors	Cancer
Juvenile myelomonocytic leukemia	C93.3	ICD10CM	Cancer or Tumors	Cancer
Malignant neoplasm of commissure of lip, unspecified	C00.6	ICD10CM	Cancer or Tumors	Cancer
Malignant neoplasm of lateral wall of oropharynx	C10.2	ICD10CM	Cancer or Tumors	Cancer
Malignant neoplasm of extrahepatic bile duct	C24.0	ICD10CM	Cancer or Tumors	Cancer
Malignant neoplasm of maxillary sinus	C31.0	ICD10CM	Cancer or Tumors	Cancer
Malignant neoplasm of mediastinum, part unspecified	C38.3	ICD10CM	Cancer or Tumors	Cancer
Malignant neoplasm of uterus, part unspecified	C55	ICD10CM	Cancer or Tumors	Cancer
Malignant neoplasm of thyroid gland	C73	ICD10CM	Cancer or Tumors	Cancer
Mixed small and large cell (diffuse) non-Hodgkin's lymphoma, extranodal and solid organ sites	C83.29	ICD10CM	Cancer or Tumors	Cancer
Undifferentiated (diffuse) non-Hodgkin's lymphoma, spleen	C83.67	ICD10CM	Cancer or Tumors	Cancer
Lymphoepithelioid lymphoma, lymph nodes of axilla and upper limb	C84.34	ICD10CM	Cancer or Tumors	Cancer
Lymphocyte-rich Hodgkin lymphoma, lymph nodes of head, face, and neck	C81.41	ICD10CM	Cancer or Tumors	Cancer
Malignant neoplasm of overlapping sites of left female breast	C50.812	ICD10CM	Cancer or Tumors	Cancer
Malignant neoplasm of unspecified cranial nerve	C72.50	ICD10CM	Cancer or Tumors	Cancer
Follicular lymphoma grade IIIb, intrapelvic lymph nodes	C82.46	ICD10CM	Cancer or Tumors	Cancer
Cutaneous follicle center lymphoma, lymph nodes of axilla and upper limb	C82.64	ICD10CM	Cancer or Tumors	Cancer
Chronic myelomonocytic leukemia, in remission	C93.11	ICD10CM	Cancer or Tumors	Cancer
Malignant neoplasm of upper lobe, left bronchus or lung	C34.12	ICD10CM	Cancer or Tumors	Cancer
Malignant neoplasm of connective and soft tissue of left lower limb, including hip	C49.22	ICD10CM	Cancer or Tumors	Cancer
Malignant neoplasm of right retina	C69.21	ICD10CM	Cancer or Tumors	Cancer
Malignant neoplasm of left kidney, except renal pelvis	C64.2	ICD10CM	Cancer or Tumors	Cancer
Follicular lymphoma grade III, unspecified, lymph nodes of multiple sites	C82.28	ICD10CM	Cancer or Tumors	Cancer
Other non-follicular lymphoma, intrathoracic lymph nodes	C83.82	ICD10CM	Cancer or Tumors	Cancer
Solitary plasmacytoma in remission	C90.31	ICD10CM	Cancer or Tumors	Cancer
Hairy cell leukemia not having achieved remission	C91.40	ICD10CM	Cancer or Tumors	Cancer
Other mature T/NK-cell lymphomas, lymph nodes of inguinal region and lower limb	C84.Z5	ICD10CM	Cancer or Tumors	Cancer
Follicular lymphoma grade II, intra-abdominal lymph nodes	C82.13	ICD10CM	Cancer or Tumors	Cancer
Malignant neoplasm of sublingual gland	C08.1	ICD10CM	Cancer or Tumors	Cancer
Malignant neoplasm of pharynx, unspecified	C14.0	ICD10CM	Cancer or Tumors	Cancer
Malignant neoplasm of jejunum	C17.1	ICD10CM	Cancer or Tumors	Cancer
Malignant neoplasm of ill-defined sites within the digestive system	C26.9	ICD10CM	Cancer or Tumors	Cancer
T-zone lymphoma, unspecified site	C84.20	ICD10CM	Cancer or Tumors	Cancer
Acute myelofibrosis, not in remission	C94.50	ICD10CM	Cancer or Tumors	Cancer
Malignant neoplasm of short bones of lower limb	C40.3	ICD10CM	Cancer or Tumors	Cancer
Nodular lymphocyte predominant Hodgkin lymphoma, intra-abdominal lymph nodes	C81.03	ICD10CM	Cancer or Tumors	Cancer
Burkitt lymphoma, unspecified site	C83.70	ICD10CM	Cancer or Tumors	Cancer
Lymphocyte-rich Hodgkin lymphoma, lymph nodes of axilla and upper limb	C81.44	ICD10CM	Cancer or Tumors	Cancer
Anaplastic large cell lymphoma, ALK-negative, intra-abdominal lymph nodes	C84.73	ICD10CM	Cancer or Tumors	Cancer
Malignant melanoma of other part of trunk	C43.59	ICD10CM	Cancer or Tumors	Cancer
Follicular lymphoma, unspecified, lymph nodes of multiple sites	C82.98	ICD10CM	Cancer or Tumors	Cancer
Malignant neoplasm of right acoustic nerve	C72.41	ICD10CM	Cancer or Tumors	Cancer
Other types of follicular lymphoma, intra-abdominal lymph nodes	C82.83	ICD10CM	Cancer or Tumors	Cancer
Mantle cell lymphoma, lymph nodes of axilla and upper limb	C83.14	ICD10CM	Cancer or Tumors	Cancer
Non-Hodgkin lymphoma, unspecified, extranodal and solid organ sites	C85.99	ICD10CM	Cancer or Tumors	Cancer
Anaplastic large cell lymphoma, ALK-positive, lymph nodes of axilla and upper limb	C84.64	ICD10CM	Cancer or Tumors	Cancer
Malignant neoplasm of anterior two-thirds of tongue, part unspecified	C02.3	ICD10CM	Cancer or Tumors	Cancer
Malignant neoplasm of oropharynx, unspecified	C10.9	ICD10CM	Cancer or Tumors	Cancer
Immunoblastic (diffuse) non-Hodgkin's lymphoma, intra-abdominal lymph nodes	C83.43	ICD10CM	Cancer or Tumors	Cancer
Immunoblastic (diffuse) non-Hodgkin's lymphoma, lymph nodes of inguinal region and lower limb	C83.45	ICD10CM	Cancer or Tumors	Cancer
Other specified types of non-Hodgkin's lymphoma, intrathoracic lymph nodes	C85.72	ICD10CM	Cancer or Tumors	Cancer
Multifocal and multisystemic (disseminated) Langerhans-cell histiocytosis	C96.0	ICD10CM	Cancer or Tumors	Cancer
Malignant neoplasm of retroperitoneum and peritoneum	C48	ICD10CM	Cancer or Tumors	Cancer
Other myeloid leukemia	C92.Z	ICD10CM	Cancer or Tumors	Cancer
Malignant melanoma of right lower eyelid, including canthus	C43.112	ICD10CM	Cancer or Tumors	Cancer
Nodular lymphocyte predominant Hodgkin lymphoma, lymph nodes of head, face, and neck	C81.01	ICD10CM	Cancer or Tumors	Cancer
Myeloid leukemia, unspecified in remission	C92.91	ICD10CM	Cancer or Tumors	Cancer
Sezary disease, lymph nodes of inguinal region and lower limb	C84.15	ICD10CM	Cancer or Tumors	Cancer
Solitary plasmacytoma not having achieved remission	C90.30	ICD10CM	Cancer or Tumors	Cancer
Malignant neoplasm of peripheral nerves of unspecified upper limb, including shoulder	C47.10	ICD10CM	Cancer or Tumors	Cancer
Peripheral T-cell lymphoma, not elsewhere classified, unspecified site	C84.40	ICD10CM	Cancer or Tumors	Cancer
Malignant melanoma of left eyelid, including canthus	C43.12	ICD10CM	Cancer or Tumors	Cancer
Juvenile myelomonocytic leukemia, not having achieved remission	C93.30	ICD10CM	Cancer or Tumors	Cancer
Mantle cell lymphoma, extranodal and solid organ sites	C83.19	ICD10CM	Cancer or Tumors	Cancer
Lymphocyte-rich Hodgkin lymphoma, intrapelvic lymph nodes	C81.46	ICD10CM	Cancer or Tumors	Cancer
Acute myelomonocytic leukemia, in remission	C92.51	ICD10CM	Cancer or Tumors	Cancer
Mixed cellularity Hodgkin lymphoma, intrathoracic lymph nodes	C81.22	ICD10CM	Cancer or Tumors	Cancer
Malignant neoplasm of fundus of stomach	C16.1	ICD10CM	Cancer or Tumors	Cancer
Kaposi's sarcoma of lymph nodes	C46.3	ICD10CM	Cancer or Tumors	Cancer
Malignant neoplasm of female genital organ, unspecified	C57.9	ICD10CM	Cancer or Tumors	Cancer
Mixed small and large cell (diffuse) non-Hodgkin's lymphoma, spleen	C83.27	ICD10CM	Cancer or Tumors	Cancer
Immunoblastic (diffuse) non-Hodgkin's lymphoma, lymph nodes of axilla and upper limb	C83.44	ICD10CM	Cancer or Tumors	Cancer
Undifferentiated (diffuse) non-Hodgkin's lymphoma, lymph nodes of head, face, and neck	C83.61	ICD10CM	Cancer or Tumors	Cancer
Lymphosarcoma, lymph nodes of axilla and upper limb	C85.04	ICD10CM	Cancer or Tumors	Cancer
Other specified leukemias, not in remission	C94.70	ICD10CM	Cancer or Tumors	Cancer
Malignant histiocytosis	C96.1	ICD10CM	Cancer or Tumors	Cancer
Malignant neoplasm of nipple and areola, female	C50.01	ICD10CM	Cancer or Tumors	Cancer
Multiple myeloma and malignant plasma cell neoplasms	C90	ICD10CM	Cancer or Tumors	Cancer
Chronic lymphocytic leukemia of B-cell type	C91.1	ICD10CM	Cancer or Tumors	Cancer
Myeloid leukemia	C92	ICD10CM	Cancer or Tumors	Cancer
Malignant melanoma of right upper eyelid, including canthus	C43.111	ICD10CM	Cancer or Tumors	Cancer
Diffuse large B-cell lymphoma, extranodal and solid organ sites	C83.39	ICD10CM	Cancer or Tumors	Cancer
Malignant neoplasm of upper-inner quadrant of unspecified male breast	C50.229	ICD10CM	Cancer or Tumors	Cancer
Malignant neoplasm of right round ligament	C57.21	ICD10CM	Cancer or Tumors	Cancer
Chronic lymphocytic leukemia of B-cell type in remission	C91.11	ICD10CM	Cancer or Tumors	Cancer
Malignant neoplasm of peripheral nerves of left upper limb, including shoulder	C47.12	ICD10CM	Cancer or Tumors	Cancer
Other specified types of non-Hodgkin lymphoma, lymph nodes of axilla and upper limb	C85.84	ICD10CM	Cancer or Tumors	Cancer
Other specified leukemias, in remission	C94.81	ICD10CM	Cancer or Tumors	Cancer
Solitary plasmacytoma in relapse	C90.32	ICD10CM	Cancer or Tumors	Cancer
Anaplastic large cell lymphoma, ALK-positive, lymph nodes of inguinal region and lower limb	C84.65	ICD10CM	Cancer or Tumors	Cancer
Malignant neoplasm of upper-outer quadrant of right female breast	C50.411	ICD10CM	Cancer or Tumors	Cancer
Malignant neoplasm of short bones of left upper limb	C40.12	ICD10CM	Cancer or Tumors	Cancer
Malignant neoplasm of left olfactory nerve	C72.22	ICD10CM	Cancer or Tumors	Cancer
Lymphocyte depleted Hodgkin lymphoma, lymph nodes of axilla and upper limb	C81.34	ICD10CM	Cancer or Tumors	Cancer
Follicular lymphoma grade II, unspecified site	C82.10	ICD10CM	Cancer or Tumors	Cancer
Malignant neoplasm of unspecified site of right female breast	C50.911	ICD10CM	Cancer or Tumors	Cancer
Malignant neoplasm of left choroid	C69.32	ICD10CM	Cancer or Tumors	Cancer
Malignant neoplasm of upper-outer quadrant of unspecified male breast	C50.429	ICD10CM	Cancer or Tumors	Cancer
Malignant neoplasm of unspecified site of left eye	C69.92	ICD10CM	Cancer or Tumors	Cancer
Other Hodgkin lymphoma, lymph nodes of multiple sites	C81.78	ICD10CM	Cancer or Tumors	Cancer
Other monocytic leukemia, not having achieved remission	C93.Z0	ICD10CM	Cancer or Tumors	Cancer
Malignant neoplasm of parotid gland	C07	ICD10CM	Cancer or Tumors	Cancer
Malignant neoplasm of esophagus, unspecified	C15.9	ICD10CM	Cancer or Tumors	Cancer
Mesothelioma, unspecified	C45.9	ICD10CM	Cancer or Tumors	Cancer
Malignant neoplasm of overlapping sites of retroperitoneum and peritoneum	C48.8	ICD10CM	Cancer or Tumors	Cancer
Malignant neoplasm of body of penis	C60.2	ICD10CM	Cancer or Tumors	Cancer
Malignant neoplasm of ureteric orifice	C67.6	ICD10CM	Cancer or Tumors	Cancer
Malignant neoplasm of cerebellum	C71.6	ICD10CM	Cancer or Tumors	Cancer
Mixed small and large cell (diffuse) non-Hodgkin's lymphoma, intra-abdominal lymph nodes	C83.23	ICD10CM	Cancer or Tumors	Cancer
Undifferentiated (diffuse) non-Hodgkin's lymphoma, unspecified site	C83.60	ICD10CM	Cancer or Tumors	Cancer
T-zone lymphoma, spleen	C84.27	ICD10CM	Cancer or Tumors	Cancer
Other and unspecified T-cell lymphomas, lymph nodes of axilla and upper limb	C84.54	ICD10CM	Cancer or Tumors	Cancer
Other malignant immunoproliferative diseases	C88.7	ICD10CM	Cancer or Tumors	Cancer
Malignant neoplasm of testis, unspecified whether descended or undescended	C62.9	ICD10CM	Cancer or Tumors	Cancer
Peripheral T-cell lymphoma, not elsewhere classified	C84.4	ICD10CM	Cancer or Tumors	Cancer
Acute myeloid leukemia with 11q23-abnormality	C92.6	ICD10CM	Cancer or Tumors	Cancer
Acute panmyelosis with myelofibrosis	C94.4	ICD10CM	Cancer or Tumors	Cancer
Other non-follicular lymphoma, intrapelvic lymph nodes	C83.86	ICD10CM	Cancer or Tumors	Cancer
Malignant neoplasm of overlapping sites of right eye and adnexa	C69.81	ICD10CM	Cancer or Tumors	Cancer
Follicular lymphoma grade II, lymph nodes of inguinal region and lower limb	C82.15	ICD10CM	Cancer or Tumors	Cancer
Acute myeloid leukemia with 11q23-abnormality not having achieved remission	C92.60	ICD10CM	Cancer or Tumors	Cancer
Nodular lymphocyte predominant Hodgkin lymphoma, lymph nodes of axilla and upper limb	C81.04	ICD10CM	Cancer or Tumors	Cancer
Peripheral T-cell lymphoma, not elsewhere classified, lymph nodes of inguinal region and lower limb	C84.45	ICD10CM	Cancer or Tumors	Cancer
Diffuse follicle center lymphoma, lymph nodes of axilla and upper limb	C82.54	ICD10CM	Cancer or Tumors	Cancer
Peripheral T-cell lymphoma, not elsewhere classified, extranodal and solid organ sites	C84.49	ICD10CM	Cancer or Tumors	Cancer
Malignant neoplasm of cortex of right adrenal gland	C74.01	ICD10CM	Cancer or Tumors	Cancer
Malignant melanoma of right upper limb, including shoulder	C43.61	ICD10CM	Cancer or Tumors	Cancer
Small cell B-cell lymphoma, lymph nodes of inguinal region and lower limb	C83.05	ICD10CM	Cancer or Tumors	Cancer
Mediastinal (thymic) large B-cell lymphoma, intra-abdominal lymph nodes	C85.23	ICD10CM	Cancer or Tumors	Cancer
Malignant neoplasm of right kidney, except renal pelvis	C64.1	ICD10CM	Cancer or Tumors	Cancer
Small cell B-cell lymphoma, unspecified site	C83.00	ICD10CM	Cancer or Tumors	Cancer
Lymphocyte depleted Hodgkin lymphoma, intrapelvic lymph nodes	C81.36	ICD10CM	Cancer or Tumors	Cancer
Malignant neoplasm of external upper lip	C00.0	ICD10CM	Cancer or Tumors	Cancer
Malignant neoplasm of anterior wall of nasopharynx	C11.3	ICD10CM	Cancer or Tumors	Cancer
Malignant neoplasm of endocrine pancreas	C25.4	ICD10CM	Cancer or Tumors	Cancer
Kaposi's sarcoma of skin	C46.0	ICD10CM	Cancer or Tumors	Cancer
Malignant neoplasm of peritoneum, unspecified	C48.2	ICD10CM	Cancer or Tumors	Cancer
Malignant neoplasm of brain stem	C71.7	ICD10CM	Cancer or Tumors	Cancer
Malignant neoplasm of head, face and neck	C76.0	ICD10CM	Cancer or Tumors	Cancer
Mixed small and large cell (diffuse) non-Hodgkin's lymphoma, lymph nodes of axilla and upper limb	C83.24	ICD10CM	Cancer or Tumors	Cancer
Immunoblastic (diffuse) non-Hodgkin's lymphoma, spleen	C83.47	ICD10CM	Cancer or Tumors	Cancer
Kaposi's sarcoma	C46	ICD10CM	Cancer or Tumors	Cancer
Malignant neoplasm of left ovary	C56.2	ICD10CM	Cancer or Tumors	Cancer
Malignant neoplasm of cortex of left adrenal gland	C74.02	ICD10CM	Cancer or Tumors	Cancer
Non-follicular (diffuse) lymphoma, unspecified, lymph nodes of inguinal region and lower limb	C83.95	ICD10CM	Cancer or Tumors	Cancer
Mature T/NK-cell lymphomas, unspecified, lymph nodes of inguinal region and lower limb	C84.95	ICD10CM	Cancer or Tumors	Cancer
Malignant neoplasm of central portion of unspecified female breast	C50.119	ICD10CM	Cancer or Tumors	Cancer
Acute myeloid leukemia with multilineage dysplasia, not having achieved remission	C92.A0	ICD10CM	Cancer or Tumors	Cancer
Acute myelomonocytic leukemia, in relapse	C92.52	ICD10CM	Cancer or Tumors	Cancer
Malignant neoplasm of nipple and areola, left female breast	C50.012	ICD10CM	Cancer or Tumors	Cancer
Nodular sclerosis Hodgkin lymphoma, intrathoracic lymph nodes	C81.12	ICD10CM	Cancer or Tumors	Cancer
Unspecified B-cell lymphoma, unspecified site	C85.10	ICD10CM	Cancer or Tumors	Cancer
Burkitt lymphoma, lymph nodes of head, face, and neck	C83.71	ICD10CM	Cancer or Tumors	Cancer
Lymphocyte depleted Hodgkin lymphoma, spleen	C81.37	ICD10CM	Cancer or Tumors	Cancer
Extramedullary plasmacytoma in remission	C90.21	ICD10CM	Cancer or Tumors	Cancer
Malignant neoplasm of anterior floor of mouth	C04.0	ICD10CM	Cancer or Tumors	Cancer
Malignant neoplasm of splenic flexure	C18.5	ICD10CM	Cancer or Tumors	Cancer
Malignant neoplasm of sphenoid sinus	C31.3	ICD10CM	Cancer or Tumors	Cancer
Malignant neoplasm of bone and articular cartilage, unspecified	C41.9	ICD10CM	Cancer or Tumors	Cancer
Undifferentiated (diffuse) non-Hodgkin's lymphoma, lymph nodes of axilla and upper limb	C83.64	ICD10CM	Cancer or Tumors	Cancer
T-zone lymphoma, intra-abdominal lymph nodes	C84.23	ICD10CM	Cancer or Tumors	Cancer
Other and unspecified T-cell lymphomas, lymph nodes of multiple sites	C84.58	ICD10CM	Cancer or Tumors	Cancer
Chronic erythremia, in remission	C94.11	ICD10CM	Cancer or Tumors	Cancer
Malignant neoplasm of nasal cavity and middle ear	C30	ICD10CM	Cancer or Tumors	Cancer
Lymphoid leukemia, unspecified	C91.9	ICD10CM	Cancer or Tumors	Cancer
Atypical chronic myeloid leukemia, BCR/ABL-negative	C92.2	ICD10CM	Cancer or Tumors	Cancer
Chronic leukemia of unspecified cell type	C95.1	ICD10CM	Cancer or Tumors	Cancer
Malignant neoplasm of undescended left testis	C62.02	ICD10CM	Cancer or Tumors	Cancer
Other types of follicular lymphoma, extranodal and solid organ sites	C82.89	ICD10CM	Cancer or Tumors	Cancer
Hodgkin lymphoma, unspecified, spleen	C81.97	ICD10CM	Cancer or Tumors	Cancer
Diffuse follicle center lymphoma, intrathoracic lymph nodes	C82.52	ICD10CM	Cancer or Tumors	Cancer
Sezary disease, lymph nodes of head, face, and neck	C84.11	ICD10CM	Cancer or Tumors	Cancer
Malignant neoplasm of lower-outer quadrant of unspecified male breast	C50.529	ICD10CM	Cancer or Tumors	Cancer
Malignant neoplasm of long bones of unspecified lower limb	C40.20	ICD10CM	Cancer or Tumors	Cancer
Malignant neoplasm of other cranial nerves	C72.59	ICD10CM	Cancer or Tumors	Cancer
Sezary disease, lymph nodes of multiple sites	C84.18	ICD10CM	Cancer or Tumors	Cancer
Unspecified B-cell lymphoma, lymph nodes of multiple sites	C85.18	ICD10CM	Cancer or Tumors	Cancer
Hodgkin lymphoma, unspecified, lymph nodes of inguinal region and lower limb	C81.95	ICD10CM	Cancer or Tumors	Cancer
Malignant neoplasm of unspecified optic nerve	C72.30	ICD10CM	Cancer or Tumors	Cancer
Diffuse large B-cell lymphoma, intrathoracic lymph nodes	C83.32	ICD10CM	Cancer or Tumors	Cancer
Non-Hodgkin lymphoma, unspecified, intrapelvic lymph nodes	C85.96	ICD10CM	Cancer or Tumors	Cancer
Follicular lymphoma grade IIIb, intrathoracic lymph nodes	C82.42	ICD10CM	Cancer or Tumors	Cancer
Malignant neoplasm of greater curvature of stomach, unspecified	C16.6	ICD10CM	Cancer or Tumors	Cancer
Malignant neoplasm of ethmoidal sinus	C31.1	ICD10CM	Cancer or Tumors	Cancer
Malignant neoplasm of overlapping sites of vulva	C51.8	ICD10CM	Cancer or Tumors	Cancer
Malignant neoplasm of other specified female genital organs	C57.7	ICD10CM	Cancer or Tumors	Cancer
[truncated: 518 more rows]

## Sheet: Mapped_Codes
Clinical Concept	Code	Vocabulary	Comorbidity Class
Subsequent myocardial infarction of inferior wall	194858006	SNOMED	Myocardial Infarction
Acute anterior ST segment elevation myocardial infarction	703164000	SNOMED	Myocardial Infarction
Subsequent non-ST segment elevation myocardial infarction	703360004	SNOMED	Myocardial Infarction
Myocardial infarction	22298006	SNOMED	Myocardial Infarction
Acute ST segment elevation myocardial infarction	401303003	SNOMED	Myocardial Infarction
Myocardial infarction due to demand ischemia	16837681000119104	SNOMED	Myocardial Infarction
Acute myocardial infarction	57054005	SNOMED	Myocardial Infarction
Acute ST segment elevation myocardial infarction involving left anterior descending coronary artery	285981000119103	SNOMED	Myocardial Infarction
Acute ST segment elevation myocardial infarction of inferior wall	703213009	SNOMED	Myocardial Infarction
Subsequent myocardial infarction of anterior wall	194857001	SNOMED	Myocardial Infarction
Subsequent ST segment elevation myocardial infarction	703211006	SNOMED	Myocardial Infarction
Subsequent myocardial infarction	194856005	SNOMED	Myocardial Infarction
Old myocardial infarction	1755008	SNOMED	Myocardial Infarction
Acute ST segment elevation myocardial infarction due to right coronary artery occlusion	15713121000119105	SNOMED	Myocardial Infarction
Acute ST segment elevation myocardial infarction due to left coronary artery occlusion	15713081000119108	SNOMED	Myocardial Infarction
Acute non-ST segment elevation myocardial infarction	401314000	SNOMED	Myocardial Infarction
Rheumatic heart disease	23685000	SNOMED	Congestive Heart Failure
Hypertensive heart and renal disease with (congestive) heart failure	194779001	SNOMED	Congestive Heart Failure
Hypertensive heart failure	46113002	SNOMED	Congestive Heart Failure
Neonatal cardiac failure	276514007	SNOMED	Congestive Heart Failure
Hypertensive heart and chronic kidney disease	8501000119104	SNOMED	Congestive Heart Failure
Intermittent claudication	63491006	SNOMED	Peripheral Vascular Disease
Atherosclerosis of bypass graft of lower limb	709584004	SNOMED	Peripheral Vascular Disease
Gangrene of left lower limb due to atherosclerosis	15649991000119105	SNOMED	Peripheral Vascular Disease
Bilateral lower limb atherosclerosis pain at rest co-occurrent and due to atherosclerosis	12236991000119103	SNOMED	Peripheral Vascular Disease
Intermittent claudication due to atherosclerosis of artery of limb	792845002	SNOMED	Peripheral Vascular Disease
Pain in limb	90834002	SNOMED	Peripheral Vascular Disease
Dissection of aorta	308546005	SNOMED	Peripheral Vascular Disease
Thoracoabdominal aortic aneurysm, ruptured	195265003	SNOMED	Peripheral Vascular Disease
Thoracic aortic aneurysm which has ruptured	195258006	SNOMED	Peripheral Vascular Disease
Thromboangiitis obliterans	52403007	SNOMED	Peripheral Vascular Disease
Aortic aneurysm	67362008	SNOMED	Peripheral Vascular Disease
Pain at rest of right lower limb co-occurrent and due to atherosclerosis	12237231000119107	SNOMED	Peripheral Vascular Disease
Ulcer of calf due to atherosclerosis of artery of lower limb	792855003	SNOMED	Peripheral Vascular Disease
Gangrene of right lower limb due to atherosclerosis	15649901000119104	SNOMED	Peripheral Vascular Disease
Pain at rest due to peripheral vascular disease	428171009	SNOMED	Peripheral Vascular Disease
Thoracic aortic aneurysm without rupture	74883004	SNOMED	Peripheral Vascular Disease
Atherosclerosis of nonautologous biological bypass graft of limb	442701004	SNOMED	Peripheral Vascular Disease
Atherosclerosis of renal artery	45281005	SNOMED	Peripheral Vascular Disease
Thoracoabdominal aortic aneurysm	233984007	SNOMED	Peripheral Vascular Disease
Ischemic foot ulcer due to atherosclerosis of artery of lower limb	792854004	SNOMED	Peripheral Vascular Disease
Disorder of aorta	47040006	SNOMED	Peripheral Vascular Disease
Dissection of abdominal aorta	408666009	SNOMED	Peripheral Vascular Disease
Atherosclerosis of arteries of the extremities	51274000	SNOMED	Peripheral Vascular Disease
Dissection of aortic arch	27631000146108	SNOMED	Peripheral Vascular Disease
Abdominal aortic aneurysm without rupture	75878002	SNOMED	Peripheral Vascular Disease
Chronic occlusion of artery of extremity	698816006	SNOMED	Peripheral Vascular Disease
Arteriosclerotic gangrene	49176002	SNOMED	Peripheral Vascular Disease
Dissection of thoracoabdominal aorta	713029000	SNOMED	Peripheral Vascular Disease
Pain at rest of left lower limb co-occurrent and due to atherosclerosis	12237111000119107	SNOMED	Peripheral Vascular Disease
Ulcer of ankle due to atherosclerosis of artery of lower limb	792850008	SNOMED	Peripheral Vascular Disease
Atherosclerosis of autologous vein bypass graft of limb	442693003	SNOMED	Peripheral Vascular Disease
Peripheral vascular disease	400047006	SNOMED	Peripheral Vascular Disease
Dissection of thoracic aorta	233994002	SNOMED	Peripheral Vascular Disease
Atherosclerosis of aorta	81817003	SNOMED	Peripheral Vascular Disease
Arteriosclerotic vascular disease	72092001	SNOMED	Peripheral Vascular Disease
Stricture of artery	68109007	SNOMED	Peripheral Vascular Disease
Generalized atherosclerosis	39823006	SNOMED	Peripheral Vascular Disease
Intermittent claudication of left lower limb co-occurrent and due to atherosclerosis	1.22371e+16	SNOMED	Peripheral Vascular Disease
Vascular disorder of intestine	128321003	SNOMED	Peripheral Vascular Disease
Atherosclerosis of artery	441574008	SNOMED	Peripheral Vascular Disease
Gangrene of limb due to atherosclerosis of artery of limb	792843009	SNOMED	Peripheral Vascular Disease
Ruptured aortic aneurysm	73067008	SNOMED	Peripheral Vascular Disease
Venous intermittent claudication	95443002	SNOMED	Peripheral Vascular Disease
Bilateral atherosclerosis of lower limbs with gangrene	15649941000119102	SNOMED	Peripheral Vascular Disease
Intermittent claudication of right lower limb co-occurrent and due to atherosclerosis	12237191000119103	SNOMED	Peripheral Vascular Disease
Atherosclerosis of bypass graft of limb	442439008	SNOMED	Peripheral Vascular Disease
Ruptured abdominal aortic aneurysm	14336007	SNOMED	Peripheral Vascular Disease
Intermittent claudication of bilateral lower limbs co-occurrent and due to atherosclerosis	12236951000119108	SNOMED	Peripheral Vascular Disease
Atherosclerosis of artery of lower limb	724440007	SNOMED	Peripheral Vascular Disease
Chronic vascular insufficiency of intestine	111354009	SNOMED	Peripheral Vascular Disease
Nontraumatic extradural hemorrhage	397809001	SNOMED	Cerebrovascular Conditions
Multiple AND bilateral precerebral artery stenosis	73192008	SNOMED	Cerebrovascular Conditions
Cerebral infarction due to thrombosis of cerebral arteries	195189003	SNOMED	Cerebrovascular Conditions
Posterior cerebral artery syndrome	195211003	SNOMED	Cerebrovascular Conditions
Speech and language deficit as late effect of cerebrovascular accident	441960006	SNOMED	Cerebrovascular Conditions
Subarachnoid hemorrhage	21454007	SNOMED	Cerebrovascular Conditions
Brainstem stroke syndrome	195212005	SNOMED	Cerebrovascular Conditions
Monoplegia of nondominant lower limb as a late effect of cerebrovascular accident	441894009	SNOMED	Cerebrovascular Conditions
Sequelae of cerebral infarction	195243003	SNOMED	Cerebrovascular Conditions
Dysphasia as late effect of cerebrovascular disease	441529001	SNOMED	Cerebrovascular Conditions
Hemiplegia and/or hemiparesis following stroke	48601000119107	SNOMED	Cerebrovascular Conditions
Cerebral infarct due to thrombosis of precerebral arteries	195185009	SNOMED	Cerebrovascular Conditions
Weakness as a late effect of stroke	148871000119109	SNOMED	Cerebrovascular Conditions
Cerebral infarction due to cerebral venous thrombosis, non-pyogenic	195230003	SNOMED	Cerebrovascular Conditions
Sequelae of intracerebral hemorrhage	195241001	SNOMED	Cerebrovascular Conditions
Occlusion and stenosis of middle cerebral artery	195232006	SNOMED	Cerebrovascular Conditions
Transient cerebral ischemia	266257000	SNOMED	Cerebrovascular Conditions
Dysphagia as a late effect of cerebrovascular accident	426033005	SNOMED	Cerebrovascular Conditions
Subarachnoid hemorrhage from carotid siphon and bifurcation	195155004	SNOMED	Cerebrovascular Conditions
Brain stem hemorrhage	95454007	SNOMED	Cerebrovascular Conditions
Cerebral atherosclerosis	55382008	SNOMED	Cerebrovascular Conditions
Cortical hemorrhage	49422009	SNOMED	Cerebrovascular Conditions
Subcortical hemorrhage	20908003	SNOMED	Cerebrovascular Conditions
Intracerebral vascular finding	250845006	SNOMED	Cerebrovascular Conditions
Pure sensory lacunar infarction	230700009	SNOMED	Cerebrovascular Conditions
Residual cognitive deficit as late effect of cerebrovascular accident	442212003	SNOMED	Cerebrovascular Conditions
Cerebellar stroke syndrome	195213000	SNOMED	Cerebrovascular Conditions
Fluency disorder as sequela of cerebrovascular disease	133991000119109	SNOMED	Cerebrovascular Conditions
Paralytic syndrome as late effect of stroke	425882004	SNOMED	Cerebrovascular Conditions
Paralytic syndrome of nondominant side as late effect of stroke	430947007	SNOMED	Cerebrovascular Conditions
Cerebral infarction	432504007	SNOMED	Cerebrovascular Conditions
Carotid artery occlusion	266254007	SNOMED	Cerebrovascular Conditions
Sequelae of subarachnoid hemorrhage	195240000	SNOMED	Cerebrovascular Conditions
Monoplegia of upper limb as late effect of cerebrovascular disease	442097001	SNOMED	Cerebrovascular Conditions
Leukoencephalopathy	22811006	SNOMED	Cerebrovascular Conditions
Hypertensive encephalopathy	50490005	SNOMED	Cerebrovascular Conditions
Dissection of cerebral artery	713081000	SNOMED	Cerebrovascular Conditions
Spontaneous cerebral hemorrhage	291571000119106	SNOMED	Cerebrovascular Conditions
Paralytic syndrome on one side of the body as late effect of cerebrovascular accident	361000119103	SNOMED	Cerebrovascular Conditions
Nonpyogenic thrombosis of intracranial venous sinus	42970005	SNOMED	Cerebrovascular Conditions
Transient arterial retinal occlusion	87224000	SNOMED	Cerebrovascular Conditions
Basilar artery thrombosis	88174006	SNOMED	Cerebrovascular Conditions
Cerebral ischemia	287731003	SNOMED	Cerebrovascular Conditions
Non-traumatic subdural hemorrhage	195176009	SNOMED	Cerebrovascular Conditions
Occlusion and stenosis of cerebellar arteries	195235008	SNOMED	Cerebrovascular Conditions
Pure motor lacunar infarction	230699008	SNOMED	Cerebrovascular Conditions
Cerebral infarction due to embolism of cerebral arteries	195190007	SNOMED	Cerebrovascular Conditions
Middle cerebral artery syndrome	195209007	SNOMED	Cerebrovascular Conditions
Aneurysm	432119003	SNOMED	Cerebrovascular Conditions
Occlusion and stenosis of anterior cerebral artery	195233001	SNOMED	Cerebrovascular Conditions
Monoplegia of dominant lower limb as a late effect of cerebrovascular accident	425642008	SNOMED	Cerebrovascular Conditions
Spontaneous subarachnoid hemorrhage	270907008	SNOMED	Cerebrovascular Conditions
Monoplegia of lower limb as late effect of cerebrovascular disease	441887006	SNOMED	Cerebrovascular Conditions
Cerebral arteritis	28366008	SNOMED	Cerebrovascular Conditions
Apraxia due to cerebrovascular accident	428668000	SNOMED	Cerebrovascular Conditions
Carotid artery thrombosis	86003009	SNOMED	Cerebrovascular Conditions
Amaurosis fugax	88032003	SNOMED	Cerebrovascular Conditions
Spontaneous cerebellar hemorrhage	142851000119103	SNOMED	Cerebrovascular Conditions
Cerebral infarction due to occlusion of basilar artery	34181000119102	SNOMED	Cerebrovascular Conditions
Late effects of cerebrovascular disease	195239002	SNOMED	Cerebrovascular Conditions
Infarction - precerebral	230692004	SNOMED	Cerebrovascular Conditions
Cerebral infarction due to thrombosis of middle cerebral artery	705130002	SNOMED	Cerebrovascular Conditions
Carotid artery embolism	80606009	SNOMED	Cerebrovascular Conditions
Basilar artery embolism	111296006	SNOMED	Cerebrovascular Conditions
Acute cerebrovascular insufficiency	29322000	SNOMED	Cerebrovascular Conditions
Posterior reversible encephalopathy syndrome	450886002	SNOMED	Cerebrovascular Conditions
Weakness of face muscles as sequela of stroke	40161000119102	SNOMED	Cerebrovascular Conditions
Cerebral vasoconstriction syndrome	703218000	SNOMED	Cerebrovascular Conditions
Cerebral infarction due to embolism of middle cerebral artery	705128004	SNOMED	Cerebrovascular Conditions
Precerebral arterial occlusion	266253001	SNOMED	Cerebrovascular Conditions
Chronic non-traumatic intracranial subdural hemorrhage	609382000	SNOMED	Cerebrovascular Conditions
Vertebrobasilar territory transient ischemic attack	230717002	SNOMED	Cerebrovascular Conditions
Cerebral autosomal dominant arteriopathy with subcortical infarcts and leukoencephalopathy	390936003	SNOMED	Cerebrovascular Conditions
Ataxia as sequela of cerebrovascular disease	29941000119105	SNOMED	Cerebrovascular Conditions
Occlusion and stenosis of posterior cerebral artery	195234007	SNOMED	Cerebrovascular Conditions
Non-traumatic intracerebral ventricular hemorrhage	425957003	SNOMED	Cerebrovascular Conditions
Disorder of basilar artery	371158002	SNOMED	Cerebrovascular Conditions
Finding of head and neck region	118254002	SNOMED	Cerebrovascular Conditions
Cerebral infarction due to embolism of precerebral arteries	195186005	SNOMED	Cerebrovascular Conditions
Vertebral artery embolism	65084004	SNOMED	Cerebrovascular Conditions
Monoplegia of nondominant upper limb as a late effect of cerebrovascular accident	442181008	SNOMED	Cerebrovascular Conditions
Moyamoya disease	69116000	SNOMED	Cerebrovascular Conditions
Monoplegia of dominant upper limb as a late effect of cerebrovascular accident	427065003	SNOMED	Cerebrovascular Conditions
Carotid artery syndrome hemispheric	195200006	SNOMED	Cerebrovascular Conditions
Aphasia as late effect of cerebrovascular disease	441630004	SNOMED	Cerebrovascular Conditions
Cerebral infarction due to occlusion of precerebral artery	125081000119106	SNOMED	Cerebrovascular Conditions
Anterior cerebral artery syndrome	195210002	SNOMED	Cerebrovascular Conditions
Weakness of face muscles	95666008	SNOMED	Cerebrovascular Conditions
Vertebral artery thrombosis	64775002	SNOMED	Cerebrovascular Conditions
Reversible cerebral vasoconstriction syndrome	700467001	SNOMED	Cerebrovascular Conditions
Lacunar infarction	230698000	SNOMED	Cerebrovascular Conditions
Intracerebral hemorrhage, multiple localized	195169004	SNOMED	Cerebrovascular Conditions
Subarachnoid hemorrhage from vertebral artery	195160000	SNOMED	Cerebrovascular Conditions
Carotid artery obstruction	69798007	SNOMED	Cerebrovascular Conditions
Spontaneous hemorrhage of cerebral hemisphere	291531000119108	SNOMED	Cerebrovascular Conditions
Cerebral artery occlusion	20059004	SNOMED	Cerebrovascular Conditions
Cerebrovascular disease	62914000	SNOMED	Cerebrovascular Conditions
Paralytic syndrome of dominant side as late effect of stroke	430959006	SNOMED	Cerebrovascular Conditions
Dysarthria as late effects of cerebrovascular disease	133981000119106	SNOMED	Cerebrovascular Conditions
Centriacinar emphysema	68328006	SNOMED	Chronic Pulmonary Conditions
Severe persistent asthma	426656000	SNOMED	Chronic Pulmonary Conditions
Stannosis	51277007	SNOMED	Chronic Pulmonary Conditions
Uncomplicated mild persistent asthma	707511009	SNOMED	Chronic Pulmonary Conditions
Mild persistent asthma	426979002	SNOMED	Chronic Pulmonary Conditions
Pneumoconiosis associated with tuberculosis	196017002	SNOMED	Chronic Pulmonary Conditions
Maple-bark strippers' lung	86638007	SNOMED	Chronic Pulmonary Conditions
Uncomplicated moderate persistent asthma	707512002	SNOMED	Chronic Pulmonary Conditions
Extrinsic allergic alveolitis	37471005	SNOMED	Chronic Pulmonary Conditions
Exacerbation of mild persistent asthma	707445000	SNOMED	Chronic Pulmonary Conditions
Bauxite fibrosis of lung	14700006	SNOMED	Chronic Pulmonary Conditions
Cough variant asthma	409663006	SNOMED	Chronic Pulmonary Conditions
Cannabinosis	78723001	SNOMED	Chronic Pulmonary Conditions
Pneumoconiosis due to inorganic dust	17996008	SNOMED	Chronic Pulmonary Conditions
Malt-workers' lung	25897000	SNOMED	Chronic Pulmonary Conditions
Acute severe exacerbation of moderate persistent asthma	707980005	SNOMED	Chronic Pulmonary Conditions
Acute severe exacerbation of mild persistent asthma	707981009	SNOMED	Chronic Pulmonary Conditions
Chronic pulmonary radiation disease	196049002	SNOMED	Chronic Pulmonary Conditions
Chronic obstructive lung disease	13645005	SNOMED	Chronic Pulmonary Conditions
Disorder of respiratory system	50043002	SNOMED	Chronic Pulmonary Conditions
Chronic bronchitis	63480004	SNOMED	Chronic Pulmonary Conditions
Farmers' lung	18690003	SNOMED	Chronic Pulmonary Conditions
Bagassosis	67242002	SNOMED	Chronic Pulmonary Conditions
Aluminosis of lung	90623003	SNOMED	Chronic Pulmonary Conditions
Graphite fibrosis of lung	17385007	SNOMED	Chronic Pulmonary Conditions
Mucopurulent chronic bronchitis	74417001	SNOMED	Chronic Pulmonary Conditions
Mixed simple and mucopurulent chronic bronchitis	195953005	SNOMED	Chronic Pulmonary Conditions
Pneumoconiosis	40122008	SNOMED	Chronic Pulmonary Conditions
Acute asthma	281239006	SNOMED	Chronic Pulmonary Conditions
Cor pulmonale	83291003	SNOMED	Chronic Pulmonary Conditions
Byssinosis	85761009	SNOMED	Chronic Pulmonary Conditions
Acute exacerbation of chronic obstructive airways disease	195951007	SNOMED	Chronic Pulmonary Conditions
Bird-fanciers' lung	69339004	SNOMED	Chronic Pulmonary Conditions
Pneumoconiosis due to silica	805002	SNOMED	Chronic Pulmonary Conditions
Acute exacerbation of bronchiectasis	445378003	SNOMED	Chronic Pulmonary Conditions
Pulmonary siderosis	62371005	SNOMED	Chronic Pulmonary Conditions
Uncomplicated asthma	707444001	SNOMED	Chronic Pulmonary Conditions
Simple chronic bronchitis	61937009	SNOMED	Chronic Pulmonary Conditions
Suberosis	13394002	SNOMED	Chronic Pulmonary Conditions
Berylliosis	8247009	SNOMED	Chronic Pulmonary Conditions
Humidifier lung	48347002	SNOMED	Chronic Pulmonary Conditions
Chronic respiratory condition caused by vapors	846635004	SNOMED	Chronic Pulmonary Conditions
Exacerbation of moderate persistent asthma	707446004	SNOMED	Chronic Pulmonary Conditions
Pneumoconiosis due to talc	73144008	SNOMED	Chronic Pulmonary Conditions
Bronchiectasis	12295008	SNOMED	Chronic Pulmonary Conditions
Asthma	195967001	SNOMED	Chronic Pulmonary Conditions
Mild intermittent asthma	427679007	SNOMED	Chronic Pulmonary Conditions
Chronic obstructive pulmonary disease with acute lower respiratory infection	196001008	SNOMED	Chronic Pulmonary Conditions
Asbestosis	22607003	SNOMED	Chronic Pulmonary Conditions
Exercise induced bronchospasm	707440005	SNOMED	Chronic Pulmonary Conditions
Uncomplicated severe persistent asthma	707513007	SNOMED	Chronic Pulmonary Conditions
Bronchitis	32398004	SNOMED	Chronic Pulmonary Conditions
Pulmonary emphysema	87433001	SNOMED	Chronic Pulmonary Conditions
Acute severe refractory exacerbation of asthma	733858005	SNOMED	Chronic Pulmonary Conditions
Acute severe exacerbation of severe persistent asthma	707979007	SNOMED	Chronic Pulmonary Conditions
Panacinar emphysema	4981000	SNOMED	Chronic Pulmonary Conditions
Acute severe exacerbation of asthma	708090002	SNOMED	Chronic Pulmonary Conditions
Exacerbation of intermittent asthma	425969006	SNOMED	Chronic Pulmonary Conditions
Mushroom workers' lung	52333004	SNOMED	Chronic Pulmonary Conditions
Flax-dressers' disease	13151001	SNOMED	Chronic Pulmonary Conditions
Chronic drug-induced interstitial lung disorders	196053000	SNOMED	Chronic Pulmonary Conditions
Pneumoconiosis due to silicate	426853005	SNOMED	Chronic Pulmonary Conditions
Moderate persistent asthma	427295004	SNOMED	Chronic Pulmonary Conditions
Coal workers' pneumoconiosis	29422001	SNOMED	Chronic Pulmonary Conditions
Acute peptic ulcer with perforation	79118000	SNOMED	Peptic Ulcers
Gastric ulcer	397825006	SNOMED	Peptic Ulcers
Acute peptic ulcer without hemorrhage AND without perforation	45485004	SNOMED	Peptic Ulcers
Ulcer of duodenum	51868009	SNOMED	Peptic Ulcers
Acute gastric ulcer with hemorrhage	89748001	SNOMED	Peptic Ulcers
Acute duodenal ulcer with hemorrhage AND perforation	86895006	SNOMED	Peptic Ulcers
Chronic duodenal ulcer with perforation	49916007	SNOMED	Peptic Ulcers
Chronic gastrojejunal ulcer without hemorrhage AND without perforation	4269005	SNOMED	Peptic Ulcers
Acute gastrojejunal ulcer with perforation	66636001	SNOMED	Peptic Ulcers
Chronic gastric ulcer with hemorrhage	57246001	SNOMED	Peptic Ulcers
Chronic peptic ulcer with perforation	3483000	SNOMED	Peptic Ulcers
Chronic gastrojejunal ulcer with hemorrhage	62838000	SNOMED	Peptic Ulcers
Acute gastrojejunal ulcer with hemorrhage and perforation	81387001	SNOMED	Peptic Ulcers
Chronic duodenal ulcer without hemorrhage AND without perforation	40214005	SNOMED	Peptic Ulcers
Acute duodenal ulcer with perforation	61347001	SNOMED	Peptic Ulcers
Chronic duodenal ulcer with hemorrhage	89469000	SNOMED	Peptic Ulcers
Acute peptic ulcer with hemorrhage and perforation	111353003	SNOMED	Peptic Ulcers
Acute gastric ulcer with perforation	19850005	SNOMED	Peptic Ulcers
Gastrojejunal ulcer without hemorrhage AND without perforation	2783007	SNOMED	Peptic Ulcers
Acute gastrojejunal ulcer without hemorrhage AND without perforation	30514008	SNOMED	Peptic Ulcers
Acute duodenal ulcer without hemorrhage AND without perforation	32490005	SNOMED	Peptic Ulcers
Chronic peptic ulcer with hemorrhage AND perforation	61300005	SNOMED	Peptic Ulcers
Chronic duodenal ulcer with hemorrhage AND perforation	36975000	SNOMED	Peptic Ulcers
Acute peptic ulcer with hemorrhage	12274003	SNOMED	Peptic Ulcers
Chronic gastric ulcer with hemorrhage and with perforation	76181002	SNOMED	Peptic Ulcers
Acute duodenal ulcer with hemorrhage	12847006	SNOMED	Peptic Ulcers
Chronic gastrojejunal ulcer with hemorrhage and perforation	45640006	SNOMED	Peptic Ulcers
Acute gastric ulcer without hemorrhage AND without perforation	67964002	SNOMED	Peptic Ulcers
Acute gastrojejunal ulcer with hemorrhage	63954007	SNOMED	Peptic Ulcers
Chronic gastrojejunal ulcer with perforation	2807004	SNOMED	Peptic Ulcers
Peptic ulcer	13200003	SNOMED	Peptic Ulcers
Chronic peptic ulcer with hemorrhage	49232000	SNOMED	Peptic Ulcers
Acute gastric ulcer with hemorrhage and perforation	48974009	SNOMED	Peptic Ulcers
Gastric ulcer without hemorrhage AND without perforation	73481001	SNOMED	Peptic Ulcers
Chronic gastric ulcer with perforation	31301004	SNOMED	Peptic Ulcers
Chronic peptic ulcer without hemorrhage AND without perforation	5492000	SNOMED	Peptic Ulcers
Chronic gastric ulcer without hemorrhage AND without perforation	76796008	SNOMED	Peptic Ulcers
Gastrojejunal ulcer	16121001	SNOMED	Peptic Ulcers
Chronic viral hepatitis B with hepatitis D	235869004	SNOMED	Mild Liver Disease
Biliary cirrhosis	1761006	SNOMED	Mild Liver Disease
Alcoholic fatty liver	50325005	SNOMED	Mild Liver Disease
Hepatic infarction	17890003	SNOMED	Mild Liver Disease
Disease of liver	235856003	SNOMED	Mild Liver Disease
Alcoholic cirrhosis	420054005	SNOMED	Mild Liver Disease
Chronic hepatitis C	128302006	SNOMED	Mild Liver Disease
Chronic persistent hepatitis	41889008	SNOMED	Mild Liver Disease
Chronic hepatitis	76783007	SNOMED	Mild Liver Disease
Alcoholic liver damage	41309000	SNOMED	Mild Liver Disease
Chronic viral hepatitis B without delta-agent	186639003	SNOMED	Mild Liver Disease
Chronic viral hepatitis	10295004	SNOMED	Mild Liver Disease
Chronic active hepatitis	197284004	SNOMED	Mild Liver Disease
Secondary biliary cirrhosis	12368000	SNOMED	Mild Liver Disease
Toxic liver disease with chronic lobular hepatitis	197360009	SNOMED	Mild Liver Disease
Toxic liver disease with fibrosis and cirrhosis of liver	197362001	SNOMED	Mild Liver Disease
Central hemorrhagic necrosis of liver	197364000	SNOMED	Mild Liver Disease
Steatosis of liver	197321007	SNOMED	Mild Liver Disease
Toxic liver disease with chronic persistent hepatitis	197359004	SNOMED	Mild Liver Disease
Toxic liver disease with chronic active hepatitis	197361008	SNOMED	Mild Liver Disease
Cirrhosis of liver	19943007	SNOMED	Mild Liver Disease
Primary biliary cholangitis	31712002	SNOMED	Mild Liver Disease
Chronic lobular hepatitis	57339008	SNOMED	Mild Liver Disease
Peliosis hepatis	58008004	SNOMED	Mild Liver Disease
Hepatic fibrosis	62484002	SNOMED	Mild Liver Disease
Alcoholic hepatitis	235875008	SNOMED	Mild Liver Disease
Alcoholic fibrosis and sclerosis of liver	235880004	SNOMED	Mild Liver Disease
Hepatic sclerosis	235899008	SNOMED	Mild Liver Disease
Hepatic fibrosis with hepatic sclerosis	235901004	SNOMED	Mild Liver Disease
Transplanted liver present	737297006	SNOMED	Mild Liver Disease
Type 2 diabetes mellitus	44054006	SNOMED	Type 2 Diabetes
Ketoacidosis due to type 2 diabetes mellitus	421750000	SNOMED	Type 2 Diabetes
Type 2 diabetes mellitus without complication	313436004	SNOMED	Type 2 Diabetes
Disorder of nervous system due to type 2 diabetes mellitus	421326000	SNOMED	Type 2 Diabetes
Peripheral circulatory disorder due to type 2 diabetes mellitus	422166005	SNOMED	Type 2 Diabetes
Renal disorder due to type 2 diabetes mellitus	420279001	SNOMED	Type 2 Diabetes
Disorder of eye due to type 2 diabetes mellitus	422099009	SNOMED	Type 2 Diabetes
Diplegic cerebral palsy	58193001	SNOMED	Paraplegia or Hemiplegia
Paraplegia	60389000	SNOMED	Paraplegia or Hemiplegia
Hereditary spastic paraplegia	39912006	SNOMED	Paraplegia or Hemiplegia
Monoplegia of lower limb	80420005	SNOMED	Paraplegia or Hemiplegia
Flaccid hemiplegia	80935004	SNOMED	Paraplegia or Hemiplegia
Diplegia of upper limbs	54099005	SNOMED	Paraplegia or Hemiplegia
Hemiplegia	50582007	SNOMED	Paraplegia or Hemiplegia
Paralytic syndrome	29426003	SNOMED	Paraplegia or Hemiplegia
Tetraplegia	11538006	SNOMED	Paraplegia or Hemiplegia
Spastic hemiplegia	79633009	SNOMED	Paraplegia or Hemiplegia
Monoplegia of upper limb	41764006	SNOMED	Paraplegia or Hemiplegia
Monoplegia	86022000	SNOMED	Paraplegia or Hemiplegia
Cauda equina syndrome	192970008	SNOMED	Paraplegia or Hemiplegia
Human T-cell lymphotropic virus 1-associated myelopathy	714279000	SNOMED	Paraplegia or Hemiplegia
Incomplete tetraplegia due to spinal cord lesion at C1-C4 level	441688003	SNOMED	Paraplegia or Hemiplegia
Complete tetraplegia due to lesion at C1-C4 level	441705005	SNOMED	Paraplegia or Hemiplegia
Hemiplegia of nondominant side	441717007	SNOMED	Paraplegia or Hemiplegia
Spastic hemiplegia of nondominant side	441722007	SNOMED	Paraplegia or Hemiplegia
Incomplete tetraplegia due to lesion at C5-C7 level	441794001	SNOMED	Paraplegia or Hemiplegia
Spastic hemiplegia of dominant side	441892008	SNOMED	Paraplegia or Hemiplegia
Complete tetraplegia due to lesion at C5-C7 level	441980007	SNOMED	Paraplegia or Hemiplegia
Flaccid hemiplegia of dominant side	442020005	SNOMED	Paraplegia or Hemiplegia
Flaccid hemiplegia of nondominant side	442077006	SNOMED	Paraplegia or Hemiplegia
Hemiplegia of dominant side	442155009	SNOMED	Paraplegia or Hemiplegia
Complete paraplegia	290401000119108	SNOMED	Paraplegia or Hemiplegia
Incomplete paraplegia	290411000119106	SNOMED	Paraplegia or Hemiplegia
Paralytic syndrome on one side of the body	609557004	SNOMED	Paraplegia or Hemiplegia
Spastic hemiplegic cerebral palsy	813921000000104	SNOMED	Paraplegia or Hemiplegia
Chronic nephritic syndrome, diffuse mesangiocapillary glomerulonephritis	197713003	SNOMED	Renal Disease
Membranous glomerulonephritis	77182004	SNOMED	Renal Disease
End-stage renal disease	46177005	SNOMED	Renal Disease
Chronic kidney disease stage 4	431857002	SNOMED	Renal Disease
Diffuse endocapillary proliferative glomerulonephritis	3704008	SNOMED	Renal Disease
Chronic nephritic syndrome, diffuse crescentic glomerulonephritis	197715005	SNOMED	Renal Disease
Chronic kidney disease stage 1	431855005	SNOMED	Renal Disease
Chronic nephritic syndrome, dense deposit disease	197714009	SNOMED	Renal Disease
Renal failure syndrome	42399005	SNOMED	Renal Disease
Dependence on renal dialysis	105502003	SNOMED	Renal Disease
Chronic kidney disease stage 2	431856006	SNOMED	Renal Disease
Chronic kidney disease stage 5	433146000	SNOMED	Renal Disease
Diffuse crescentic glomerulonephritis	64212008	SNOMED	Renal Disease
Chronic kidney disease stage 3B	700379002	SNOMED	Renal Disease
Chronic kidney disease	709044004	SNOMED	Renal Disease
Nephritic syndrome	7724006	SNOMED	Renal Disease
Chronic nephritic syndrome with membranous glomerulonephritis	28191000119109	SNOMED	Renal Disease
Mesangial proliferative glomerulonephritis	35546006	SNOMED	Renal Disease
Dialysis care	385971003	SNOMED	Renal Disease
Chronic nephritic syndrome, diffuse endocapillary proliferative glomerulonephritis	197712008	SNOMED	Renal Disease
Dense deposit disease	722760002	SNOMED	Renal Disease
Renal osteodystrophy	16726004	SNOMED	Renal Disease
Chronic kidney disease stage 3	433144002	SNOMED	Renal Disease
Transplanted kidney present	737295003	SNOMED	Renal Disease
Hypertensive heart and chronic kidney disease	8501000119104	SNOMED	Renal Disease
Chronic mesangial proliferative glomerulonephritis	197613008	SNOMED	Renal Disease
Mesangiocapillary glomerulonephritis	80321008	SNOMED	Renal Disease
Hypertensive renal failure	49220004	SNOMED	Renal Disease
Chronic kidney disease stage 3A	700378005	SNOMED	Renal Disease
Diffuse non-Hodgkin's lymphoma, immunoblastic (clinical)	109966003	SNOMED	Cancer or Tumors
Malignant neoplasm of lateral wall of urinary bladder	188241004	SNOMED	Cancer or Tumors
Primary malignant neoplasm of spinal cord	94068003	SNOMED	Cancer or Tumors
Primary malignant neoplasm of vermilion border of upper lip	372027002	SNOMED	Cancer or Tumors
Acute leukemia	91855006	SNOMED	Cancer or Tumors
Malignant neoplasm of anorectum	443488001	SNOMED	Cancer or Tumors
Burkitt's lymphoma of lymph nodes of inguinal region and lower limb	188514005	SNOMED	Cancer or Tumors
Primary malignant neoplasm of cerebral ventricle	93748005	SNOMED	Cancer or Tumors
Hodgkin's disease of lymph nodes of axilla AND/OR upper limb	93523009	SNOMED	Cancer or Tumors
Primary malignant neoplasm of articular cartilage	128466006	SNOMED	Cancer or Tumors
Primary malignant neoplasm of pleura	93966009	SNOMED	Cancer or Tumors
Primary malignant neoplasm of epididymis	93783009	SNOMED	Cancer or Tumors
Diffuse large B-cell lymphoma (nodal/systemic with skin involvement)	404148006	SNOMED	Cancer or Tumors
Kaposi's sarcoma of gastrointestinal tract	109389001	SNOMED	Cancer or Tumors
Malignant lymphoma of spleen	93198004	SNOMED	Cancer or Tumors
Primary malignant neoplasm of glans penis	371989002	SNOMED	Cancer or Tumors
Lymphosarcoma of lymph nodes of axilla and upper limb	188503007	SNOMED	Cancer or Tumors
Sarcoma of liver	254601002	SNOMED	Cancer or Tumors
Primary malignant neoplasm of body of uterus	371971003	SNOMED	Cancer or Tumors
Atypical chronic myeloid leukemia	277589003	SNOMED	Cancer or Tumors
Primary malignant neoplasm of central nervous system	93744007	SNOMED	Cancer or Tumors
Follicular non-Hodgkin's lymphoma diffuse follicle center sub-type grade 1	702786004	SNOMED	Cancer or Tumors
Overlapping malignant neoplasm of retroperitoneum and peritoneum	109851002	SNOMED	Cancer or Tumors
Primary malignant neoplasm of lingual tonsil	93868009	SNOMED	Cancer or Tumors
SÃƒÂ©zary's disease of intra-abdominal lymph nodes	188632001	SNOMED	Cancer or Tumors
Primary malignant neoplasm of upper inner quadrant of female breast	94115006	SNOMED	Cancer or Tumors
Mesothelioma of peritoneum	109853004	SNOMED	Cancer or Tumors
Primary malignant neoplasm of upper limb bones and scapula	372133009	SNOMED	Cancer or Tumors
Primary malignant neoplasm of ileum	93832004	SNOMED	Cancer or Tumors
Primary malignant neoplasm of gastrointestinal tract	363745004	SNOMED	Cancer or Tumors
Hand-SchÃƒÂ¼ller-Christian disease	39795003	SNOMED	Cancer or Tumors
Malignant neoplasm of abdomen	188366002	SNOMED	Cancer or Tumors
Overlapping malignant neoplasm of accessory sinuses	109366009	SNOMED	Cancer or Tumors
Primary malignant neoplasm of parotid gland	372004005	SNOMED	Cancer or Tumors
Overlapping malignant neoplasm of tongue	109823006	SNOMED	Cancer or Tumors
Primary malignant neoplasm of anterior aspect of epiglottis	93670003	SNOMED	Cancer or Tumors
Primary malignant neoplasm of tongue	94101009	SNOMED	Cancer or Tumors
Hodgkin's disease, lymphocytic depletion of intra-abdominal lymph nodes	188587006	SNOMED	Cancer or Tumors
Malignant tumor of unknown origin	255052006	SNOMED	Cancer or Tumors
Burkitt's lymphoma of intra-abdominal lymph nodes	188512009	SNOMED	Cancer or Tumors
Malignant tumor of lymphoid hemopoietic and related tissue	269475001	SNOMED	Cancer or Tumors
Primary malignant neoplasm of skin head and neck	372123001	SNOMED	Cancer or Tumors
Sezary's disease	118611004	SNOMED	Cancer or Tumors
Diffuse non-Hodgkin's lymphoma, small cell (clinical)	109968002	SNOMED	Cancer or Tumors
Primary malignant neoplasm of urinary system	94125001	SNOMED	Cancer or Tumors
Acute leukemia in remission	91854005	SNOMED	Cancer or Tumors
Mast cell malignancy	397009000	SNOMED	Cancer or Tumors
Primary malignant neoplasm of uterus	10708511000119108	SNOMED	Cancer or Tumors
Primary malignant neoplasm of the peritoneum	372016004	SNOMED	Cancer or Tumors
Hodgkin's disease, lymphocytic-histiocytic predominance of lymph nodes of multiple sites	188562004	SNOMED	Cancer or Tumors
Primary malignant neoplasm of tail of pancreas	94082003	SNOMED	Cancer or Tumors
Hodgkin's disease of lymph nodes of inguinal region AND/OR lower limb	93525002	SNOMED	Cancer or Tumors
Primary malignant neoplasm of middle third of esophagus	371999007	SNOMED	Cancer or Tumors
Primary malignant neoplasm of descending colon	93771007	SNOMED	Cancer or Tumors
Malignant neoplasm of axillary tail of female breast	188156001	SNOMED	Cancer or Tumors
Malignant neoplasm of fundus of corpus uteri	188191009	SNOMED	Cancer or Tumors
Malignant neoplasm of peripheral nerve of pelvis	188327005	SNOMED	Cancer or Tumors
Malignant melanoma of trunk	269579005	SNOMED	Cancer or Tumors
Overlapping malignant neoplasm of esophagus	109835005	SNOMED	Cancer or Tumors
Primary malignant neoplasm of vermilion border of lower lip	372026006	SNOMED	Cancer or Tumors
Primary malignant neoplasm of floor of mouth	93802007	SNOMED	Cancer or Tumors
Primary malignant neoplasm of trunk	94111002	SNOMED	Cancer or Tumors
Hodgkin lymphoma, nodular lymphocyte predominance (clinical)	118605002	SNOMED	Cancer or Tumors
Primary malignant neoplasm of vagina	372025005	SNOMED	Cancer or Tumors
Lymphosarcoma	188498009	SNOMED	Cancer or Tumors
Primary malignant neoplasm of prostate	93974005	SNOMED	Cancer or Tumors
Primary malignant neoplasm of upper third of esophagus	372023003	SNOMED	Cancer or Tumors
Primary malignant neoplasm of pancreatic duct	93939009	SNOMED	Cancer or Tumors
Primary malignant neoplasm of long bone of lower limb	93871001	SNOMED	Cancer or Tumors
Malignant neoplasm of peripheral nerve of thorax	188325002	SNOMED	Cancer or Tumors
Overlapping malignant neoplasm of vulva	109885001	SNOMED	Cancer or Tumors
Primary malignant neoplasm of peripheral nerves of trunk	109947003	SNOMED	Cancer or Tumors
Myeloid leukemia in remission	94716000	SNOMED	Cancer or Tumors
Mycosis fungoides of intrathoracic lymph nodes	94709001	SNOMED	Cancer or Tumors
SÃƒÂ©zary's disease of lymph nodes of head, face AND/OR neck	95260009	SNOMED	Cancer or Tumors
Primary malignant neoplasm of cauda equina	93743001	SNOMED	Cancer or Tumors
Primary malignant neoplasm of ciliary body (primary)	93756008	SNOMED	Cancer or Tumors
Gastrointestinal stromal tumor	420120006	SNOMED	Cancer or Tumors
Primary malignant neoplasm of vulva	94143002	SNOMED	Cancer or Tumors
Primary malignant neoplasm of paraurethral glands	93944002	SNOMED	Cancer or Tumors
Hodgkin's disease, lymphocytic-histiocytic predominance of lymph nodes of inguinal region AND/OR lower limb	93498005	SNOMED	Cancer or Tumors
Malignant melanoma of scalp and/or neck	188044004	SNOMED	Cancer or Tumors
Primary malignant neoplasm of pituitary gland	93964007	SNOMED	Cancer or Tumors
Sezary's disease of lymph nodes of axilla and upper limb	188633006	SNOMED	Cancer or Tumors
Malignant lymphoma of lymph nodes of inguinal region AND/OR lower limb	93196000	SNOMED	Cancer or Tumors
Primary malignant neoplasm of gallbladder	372139008	SNOMED	Cancer or Tumors
Primary malignant neoplasm of retroperitoneum	94092006	SNOMED	Cancer or Tumors
Primary malignant neoplasm of jejunum	93846004	SNOMED	Cancer or Tumors
Primary malignant neoplasm of thymus	94096009	SNOMED	Cancer or Tumors
Primary malignant neoplasm of sublingual gland	94076001	SNOMED	Cancer or Tumors
Overlapping malignant neoplasm of palate	109831001	SNOMED	Cancer or Tumors
Primary malignant neoplasm of maxillary sinus	93889000	SNOMED	Cancer or Tumors
Primary malignant neoplasm of pelvic bone	93951006	SNOMED	Cancer or Tumors
Lymphosarcoma of intra-abdominal lymph nodes	188502002	SNOMED	Cancer or Tumors
Primary malignant neoplasm of pancreas	372003004	SNOMED	Cancer or Tumors
Hodgkin's disease, lymphocytic depletion of lymph nodes of head, face AND/OR neck	93488004	SNOMED	Cancer or Tumors
Primary malignant neoplasm of short bone of lower limb	94003005	SNOMED	Cancer or Tumors
Primary malignant neoplasm of fundus of stomach	93809003	SNOMED	Cancer or Tumors
Primary malignant neoplasm of ventral surface of tongue	94134006	SNOMED	Cancer or Tumors
Neoplasm of eye region	371481006	SNOMED	Cancer or Tumors
Malignant neoplasm of overlapping lesion of urinary organs	188256008	SNOMED	Cancer or Tumors
Primary malignant neoplasm of pineal gland	93962006	SNOMED	Cancer or Tumors
Hodgkin's disease, mixed cellularity of intra-abdominal lymph nodes	188577007	SNOMED	Cancer or Tumors
Juvenile myelomonocytic leukemia	445227008	SNOMED	Cancer or Tumors
Non-Hodgkin's lymphoma of extranodal site	447989004	SNOMED	Cancer or Tumors
Mycosis fungoides of inguinal lymph node	686981000119108	SNOMED	Cancer or Tumors
Kaposi's sarcoma of lymph nodes	109391009	SNOMED	Cancer or Tumors
Primary malignant neoplasm of upper outer quadrant of female breast	94117003	SNOMED	Cancer or Tumors
Primary malignant neoplasm of frontal lobe	93807001	SNOMED	Cancer or Tumors
Primary malignant neoplasm of craniopharyngeal duct	93768004	SNOMED	Cancer or Tumors
Mycosis fungoides of intrapelvic lymph nodes	94708009	SNOMED	Cancer or Tumors
Primary malignant neoplasm of carotid body	93740003	SNOMED	Cancer or Tumors
Malignant neoplasm of thorax	188361007	SNOMED	Cancer or Tumors
Hairy cell leukemia (clinical)	118613001	SNOMED	Cancer or Tumors
Primary malignant neoplasm of Waldeyer's ring	94144008	SNOMED	Cancer or Tumors
Overlapping malignant neoplasm of lip	109822001	SNOMED	Cancer or Tumors
Primary malignant neoplasm of extrahepatic bile duct	446189008	SNOMED	Cancer or Tumors
Hodgkin's disease, lymphocytic-histiocytic predominance of spleen	93500006	SNOMED	Cancer or Tumors
Overlapping malignant neoplasm of bronchus and lung	109371002	SNOMED	Cancer or Tumors
Primary malignant neoplasm of labia majora	93850006	SNOMED	Cancer or Tumors
Primary malignant neoplasm of paraganglion	93941005	SNOMED	Cancer or Tumors
Malignant neoplasm, overlapping lesion of bladder	188247000	SNOMED	Cancer or Tumors
Diffuse non-Hodgkin's lymphoma, lymphoblastic (clinical)	109965004	SNOMED	Cancer or Tumors
Histiocytic sarcoma (clinical)	109988003	SNOMED	Cancer or Tumors
Plasma cell leukemia in remission	95209008	SNOMED	Cancer or Tumors
Lymphoid leukemia in remission	93169003	SNOMED	Cancer or Tumors
Primary malignant neoplasm of male breast	93884005	SNOMED	Cancer or Tumors
Primary malignant neoplasm of ethmoidal sinus	93787005	SNOMED	Cancer or Tumors
Acute lymphoid leukemia in remission	91856007	SNOMED	Cancer or Tumors
Malignant melanoma of skin of breast	93215006	SNOMED	Cancer or Tumors
Primary malignant neoplasm of colon	93761005	SNOMED	Cancer or Tumors
Primary malignant neoplasm of adrenal gland	93665005	SNOMED	Cancer or Tumors
Overlapping malignant neoplasm of biliary tract	109847004	SNOMED	Cancer or Tumors
Hodgkin's disease of spleen	93527005	SNOMED	Cancer or Tumors
Kaposi's sarcoma of lung	109390005	SNOMED	Cancer or Tumors
Primary malignant neoplasm of tonsillar fossa	94102002	SNOMED	Cancer or Tumors
Malignant neoplasm of lip, oral cavity and pharynx	271323007	SNOMED	Cancer or Tumors
Primary malignant neoplasm of greater curvature of stomach	93818001	SNOMED	Cancer or Tumors
Malignant neoplasm of connective and soft tissue of abdomen	188015001	SNOMED	Cancer or Tumors
Primary malignant neoplasm of lower lobe, bronchus or lung	372110008	SNOMED	Cancer or Tumors
Follicular non-Hodgkin's lymphoma, large cell (clinical)	109972003	SNOMED	Cancer or Tumors
Primary malignant neoplasm of anus	93676009	SNOMED	Cancer or Tumors
Chronic leukemia in remission	92811003	SNOMED	Cancer or Tumors
Mycosis fungoides of extranodal AND/OR solid organ site	94715001	SNOMED	Cancer or Tumors
Hodgkin's disease, nodular sclerosis of spleen	93518009	SNOMED	Cancer or Tumors
Primary malignant neoplasm of posterior wall of urinary bladder	93972009	SNOMED	Cancer or Tumors
Malignant mesothelioma of pericardium	109383000	SNOMED	Cancer or Tumors
Primary malignant neoplasm of female genital organ	93797001	SNOMED	Cancer or Tumors
Primary malignant neoplasm of soft palate	94049001	SNOMED	Cancer or Tumors
Primary malignant neoplasm of uvula	94129007	SNOMED	Cancer or Tumors
Primary malignant neoplasm of upper gum	372022008	SNOMED	Cancer or Tumors
SÃƒÂ©zary's disease of intrathoracic lymph nodes	188631008	SNOMED	Cancer or Tumors
Malignant lymphoma of extranodal AND/OR solid organ site	93199007	SNOMED	Cancer or Tumors
Primary malignant neoplasm of larynx	371995001	SNOMED	Cancer or Tumors
Primary malignant neoplasm of vertebral column	372028007	SNOMED	Cancer or Tumors
Heavy chain disease	68979007	SNOMED	Cancer or Tumors
Primary mediastinal (thymic) large B-cell lymphoma	444910004	SNOMED	Cancer or Tumors
Erythroleukemia, FAB M6 in remission	426642002	SNOMED	Cancer or Tumors
Extranodal NK/T-cell lymphoma, nasal type	414166008	SNOMED	Cancer or Tumors
Hodgkin's disease (clinical)	118599009	SNOMED	Cancer or Tumors
Hodgkin's disease, nodular sclerosis of intrapelvic lymph nodes	188570009	SNOMED	Cancer or Tumors
Primary malignant neoplasm of eye	371986009	SNOMED	Cancer or Tumors
Primary malignant neoplasm of mandible	93886007	SNOMED	Cancer or Tumors
Primary malignant neoplasm of anterior two-thirds of tongue	371968006	SNOMED	Cancer or Tumors
Primary malignant neoplasm of rectosigmoid junction	93980002	SNOMED	Cancer or Tumors
Hodgkin's disease, nodular sclerosis of lymph nodes of head, face AND/OR neck	93515007	SNOMED	Cancer or Tumors
Malignant neoplasm of anterior wall of urinary bladder	188242006	SNOMED	Cancer or Tumors
Malignant melanoma of skin of face	93225001	SNOMED	Cancer or Tumors
Myeloid sarcoma	94719007	SNOMED	Cancer or Tumors
Gastrointestinal stromal tumor of stomach	445736006	SNOMED	Cancer or Tumors
Nodular lymphoma of spleen	95193005	SNOMED	Cancer or Tumors
Burkitt's lymphoma of lymph nodes of multiple sites	188517003	SNOMED	Cancer or Tumors
Primary malignant neoplasm of oral cavity	372001002	SNOMED	Cancer or Tumors
Primary malignant neoplasm of ampulla of Vater	371967001	SNOMED	Cancer or Tumors
Hodgkin's disease, mixed cellularity of lymph nodes of head, face AND/OR neck	93506000	SNOMED	Cancer or Tumors
Primary malignant neoplasm of peripheral nerves of upper limb	109931000	SNOMED	Cancer or Tumors
Primary malignant neoplasm of palate	372002009	SNOMED	Cancer or Tumors
Primary malignant neoplasm of small intestine	94048009	SNOMED	Cancer or Tumors
Mantle cell lymphoma of spleen	441559006	SNOMED	Cancer or Tumors
Hodgkin's disease, mixed cellularity (clinical)	118609008	SNOMED	Cancer or Tumors
Primary malignant neoplasm of stomach	372014001	SNOMED	Cancer or Tumors
Primary malignant neoplasm of labia minora	93851005	SNOMED	Cancer or Tumors
Overlapping malignant neoplasm of lip, oral cavity and pharynx	109833003	SNOMED	Cancer or Tumors
Malignant tumor of peritoneum and retroperitoneum	187801002	SNOMED	Cancer or Tumors
Malignant neoplasm of peripheral nerves and autonomic nervous system	188321006	SNOMED	Cancer or Tumors
Burkitt's lymphoma (clinical)	118617000	SNOMED	Cancer or Tumors
Primary malignant neoplasm of descended testis	109876001	SNOMED	Cancer or Tumors
Primary malignant neoplasm of endocrine gland	371983001	SNOMED	Cancer or Tumors
Chronic leukemia	92812005	SNOMED	Cancer or Tumors
Kaposi's sarcoma of palate	109388009	SNOMED	Cancer or Tumors
Primary malignant neoplasm of spermatic cord	372013007	SNOMED	Cancer or Tumors
B-cell acute lymphoblastic leukemia	277571004	SNOMED	Cancer or Tumors
Hodgkin's disease, nodular sclerosis (clinical)	118608000	SNOMED	Cancer or Tumors
Primary malignant neoplasm of breast upper outer quadrant	373088001	SNOMED	Cancer or Tumors
Primary malignant neoplasm of ureter	94121005	SNOMED	Cancer or Tumors
Leukemia	93143009	SNOMED	Cancer or Tumors
Primary malignant neoplasm of choroid	93755007	SNOMED	Cancer or Tumors
Hodgkin's disease of extranodal AND/OR solid organ site	93528000	SNOMED	Cancer or Tumors
Primary malignant neoplasm	372087000	SNOMED	Cancer or Tumors
Primary malignant neoplasm of lateral wall of oropharynx	93862005	SNOMED	Cancer or Tumors
B-cell chronic lymphocytic leukemia	277473004	SNOMED	Cancer or Tumors
Malignant neoplasm of peripheral nerve of abdomen	188326001	SNOMED	Cancer or Tumors
Acute megakaryoblastic leukemia	277602003	SNOMED	Cancer or Tumors
Overlapping malignant melanoma of skin	109267002	SNOMED	Cancer or Tumors
SÃƒÂ©zary's disease of extranodal AND/OR solid organ site	95264000	SNOMED	Cancer or Tumors
Primary malignant neoplasm of isthmus of uterus	93844001	SNOMED	Cancer or Tumors
Primary malignant neoplasm of body of stomach	93717002	SNOMED	Cancer or Tumors
Large cell lymphoma of intrapelvic lymph nodes	441962003	SNOMED	Cancer or Tumors
Extranodal marginal zone B-cell lymphoma of mucosa-associated lymphoid tissue (MALT-lymphoma)	445269007	SNOMED	Cancer or Tumors
Plasmacytoma	415112005	SNOMED	Cancer or Tumors
Primary malignant neoplasm of testis	94087009	SNOMED	Cancer or Tumors
Primary malignant neoplasm of hard palate	371991005	SNOMED	Cancer or Tumors
Primary malignant neoplasm of head	93824007	SNOMED	Cancer or Tumors
Primary malignant neoplasm of lip	371996000	SNOMED	Cancer or Tumors
Malignant lymphoma of breast	278052009	SNOMED	Cancer or Tumors
Adult T-cell leukemia/lymphoma	110007008	SNOMED	Cancer or Tumors
Primary malignant neoplasm of myometrium	93915004	SNOMED	Cancer or Tumors
B-cell prolymphocytic leukemia	277619001	SNOMED	Cancer or Tumors
Primary malignant neoplasm of urethra	94123008	SNOMED	Cancer or Tumors
Overlapping malignant neoplasm of soft tissues	109349007	SNOMED	Cancer or Tumors
Primary malignant neoplasm of branchial cleft	109834009	SNOMED	Cancer or Tumors
Primary malignant neoplasm of bone	93725000	SNOMED	Cancer or Tumors
Primary malignant neoplasm of spinal meninges	94069006	SNOMED	Cancer or Tumors
Primary malignant neoplasm of skin of face	94022001	SNOMED	Cancer or Tumors
Primary malignant neoplasm of skin	94047004	SNOMED	Cancer or Tumors
Primary malignant neoplasm of pylorus	93977003	SNOMED	Cancer or Tumors
Lymphoma involves spleen	397450004	SNOMED	Cancer or Tumors
Acute myeloid leukemia with t(9:11)(p22;q23); MLLT3-MLL	444911000	SNOMED	Cancer or Tumors
Malignant lymphoma of intrapelvic lymph nodes	93192003	SNOMED	Cancer or Tumors
Primary malignant neoplasm of temporal lobe	94086000	SNOMED	Cancer or Tumors
Primary malignant neoplasm of urinary bladder neck	94124002	SNOMED	Cancer or Tumors
Hodgkin's disease, lymphocytic depletion of spleen	188592008	SNOMED	Cancer or Tumors
Hodgkin's disease, nodular sclerosis of lymph nodes of inguinal region AND/OR lower limb	93516008	SNOMED	Cancer or Tumors
Malignant neoplasm of nipple and areola of female breast	188147009	SNOMED	Cancer or Tumors
Burkitt's lymphoma of intrapelvic lymph nodes	188515006	SNOMED	Cancer or Tumors
Primary malignant neoplasm of endometrium	93781006	SNOMED	Cancer or Tumors
Primary malignant neoplasm of middle ear	93894000	SNOMED	Cancer or Tumors
Acute promyelocytic leukemia, FAB M3, in remission	425869007	SNOMED	Cancer or Tumors
Overlapping malignant neoplasm of bone and articular cartilage of limbs	109348004	SNOMED	Cancer or Tumors
Malignant mesothelioma of pleura	254645002	SNOMED	Cancer or Tumors
Primary malignant neoplasm of penis	372005006	SNOMED	Cancer or Tumors
Malignant neoplasm of connective and soft tissue of pelvis	188019007	SNOMED	Cancer or Tumors
Primary malignant neoplasm of lacrimal gland	371993008	SNOMED	Cancer or Tumors
Primary malignant neoplasm of soft tissues	372010005	SNOMED	Cancer or Tumors
Primary malignant neoplasm of brain	93727008	SNOMED	Cancer or Tumors
Hodgkin's disease, lymphocytic depletion of extranodal AND/OR solid organ site	93492006	SNOMED	Cancer or Tumors
Primary malignant neoplasm of oropharynx	93933005	SNOMED	Cancer or Tumors
Malignant melanoma of skin of eyelid	93224002	SNOMED	Cancer or Tumors
Primary malignant neoplasm of pyriform sinus	93978008	SNOMED	Cancer or Tumors
SÃƒÂ©zary's disease of intrapelvic lymph nodes	188635004	SNOMED	Cancer or Tumors
Primary malignant neoplasm of superior wall of nasopharynx	94078000	SNOMED	Cancer or Tumors
Primary malignant neoplasm of breast	372137005	SNOMED	Cancer or Tumors
Chronic myeloid leukemia in remission	92817004	SNOMED	Cancer or Tumors
Malignant melanoma of skin	93655004	SNOMED	Cancer or Tumors
Overlapping malignant neoplasm of pancreas	109848009	SNOMED	Cancer or Tumors
Primary malignant neoplasm of optic nerve	93931007	SNOMED	Cancer or Tumors
Neoplasm of soft tissue	387837005	SNOMED	Cancer or Tumors
Kaposi sarcoma of left lung	354391000119100	SNOMED	Cancer or Tumors
Hodgkin's disease, nodular sclerosis of extranodal AND/OR solid organ site	93519001	SNOMED	Cancer or Tumors
Multiple myeloma	109989006	SNOMED	Cancer or Tumors
Hodgkin's disease, lymphocytic depletion of intrapelvic lymph nodes	188591001	SNOMED	Cancer or Tumors
Primary malignant neoplasm of axillary tail of breast	372092003	SNOMED	Cancer or Tumors
Malignant neoplasm of cerebrum (excluding lobes and ventricles)	188280007	SNOMED	Cancer or Tumors
Hepatoblastoma	109843000	SNOMED	Cancer or Tumors
Follicular non-Hodgkin's lymphoma, small cleaved cell (clinical)	109970006	SNOMED	Cancer or Tumors
Overlapping malignant neoplasm of brain	109912006	SNOMED	Cancer or Tumors
Primary malignant neoplasm of pharynx	93961004	SNOMED	Cancer or Tumors
Lymphosarcoma of intrathoracic lymph nodes	188501009	SNOMED	Cancer or Tumors
Primary malignant neoplasm of both ovaries	15635721000119108	SNOMED	Cancer or Tumors
Malignant tumor of acoustic vestibular nerve	254980001	SNOMED	Cancer or Tumors
Malignant tumor of olfactory tract	254969001	SNOMED	Cancer or Tumors
Hodgkin's disease of intra-abdominal lymph nodes	93520007	SNOMED	Cancer or Tumors
Lymphosarcoma of lymph nodes of multiple sites	188507008	SNOMED	Cancer or Tumors
Burkitt's tumor of lymph nodes of head, face AND/OR neck	92512000	SNOMED	Cancer or Tumors
Primary malignant neoplasm of pyloric antrum	93976007	SNOMED	Cancer or Tumors
Overlapping malignant neoplasm of rectum, anus and anal canal	109839004	SNOMED	Cancer or Tumors
Aggressive systemic mastocytosis	716655008	SNOMED	Cancer or Tumors
Malignant neoplasm of nipple and areola of male breast	188163001	SNOMED	Cancer or Tumors
Follicular non-Hodgkin's lymphoma, mixed small cleaved cell and large cell (clinical)	109971005	SNOMED	Cancer or Tumors
Alpha heavy chain disease (clinical)	109982002	SNOMED	Cancer or Tumors
Primary malignant neoplasm of female breast	93796005	SNOMED	Cancer or Tumors
Myeloid leukemia	188732008	SNOMED	Cancer or Tumors
Primary cutaneous follicular center B-cell lymphoma	404143002	SNOMED	Cancer or Tumors
Primary malignant neoplasm of intestinal tract	371992003	SNOMED	Cancer or Tumors
Overlapping malignant neoplasm of small intestine	109837002	SNOMED	Cancer or Tumors
Malignant lymphoma of intra-abdominal lymph nodes	93191005	SNOMED	Cancer or Tumors
Primary malignant neoplasm of dorsal surface of tongue	93773005	SNOMED	Cancer or Tumors
Primary malignant neoplasm of posterior hypopharyngeal wall	93968005	SNOMED	Cancer or Tumors
Multiple myeloma in remission	94704006	SNOMED	Cancer or Tumors
Cutaneous/peripheral T-cell lymphoma	277613000	SNOMED	Cancer or Tumors
Malignant neoplasm, overlapping lesion of breast	188157005	SNOMED	Cancer or Tumors
Primary malignant neoplasm of buccal mucosa	371976008	SNOMED	Cancer or Tumors
Primary malignant neoplasm of parametrium	93942003	SNOMED	Cancer or Tumors
Mycosis fungoides of intra-abdominal lymph nodes	94707004	SNOMED	Cancer or Tumors
Overlapping malignant neoplasm of heart, mediastinum and pleura	109384006	SNOMED	Cancer or Tumors
Malignant lymphoma of intrathoracic lymph nodes	93193008	SNOMED	Cancer or Tumors
Hodgkin's disease of lymph nodes of head, face AND/OR neck	93524003	SNOMED	Cancer or Tumors
Primary malignant neoplasm of endocervix	93779009	SNOMED	Cancer or Tumors
Malignant melanoma of upper limb	269580008	SNOMED	Cancer or Tumors
Malignant neoplasm of peripheral nerves of head, face and neck	188322004	SNOMED	Cancer or Tumors
Angiosarcoma of liver	109844006	SNOMED	Cancer or Tumors
Malignant immunoproliferative disease (clinical)	109980005	SNOMED	Cancer or Tumors
Diffuse follicle center lymphoma	449220000	SNOMED	Cancer or Tumors
Diffuse large B-cell lymphoma	847741000000106	SNOMED	Cancer or Tumors
Dendritic cell sarcoma	1156495004	SNOMED	Cancer or Tumors
Hodgkin's disease, mixed cellularity of intrapelvic lymph nodes	188580008	SNOMED	Cancer or Tumors
Primary malignant neoplasm of cornea of eye	93766000	SNOMED	Cancer or Tumors
Primary malignant neoplasm of cecum	371977004	SNOMED	Cancer or Tumors
Primary malignant neoplasm of hypopharyngeal aspect of aryepiglottic fold	93829002	SNOMED	Cancer or Tumors
Primary malignant neoplasm of undescended testis	94113004	SNOMED	Cancer or Tumors
Primary malignant neoplasm of vallecula	94132005	SNOMED	Cancer or Tumors
Primary malignant neoplasm of brain stem	93726004	SNOMED	Cancer or Tumors
Hodgkin's disease, lymphocytic-histiocytic predominance of lymph nodes of head, face AND/OR neck	93497000	SNOMED	Cancer or Tumors
Primary malignant neoplasm of dome of urinary bladder	449803009	SNOMED	Cancer or Tumors
Malignant neoplasm of connective and soft tissue of upper limb and shoulder	187991006	SNOMED	Cancer or Tumors
Immunoproliferative small intestinal disease (clinical)	109985000	SNOMED	Cancer or Tumors
Primary malignant neoplasm of axillary tail of left female breast	353421000119109	SNOMED	Cancer or Tumors
Primary malignant neoplasm of esophagus	371984007	SNOMED	Cancer or Tumors
Primary malignant neoplasm of gum	371990006	SNOMED	Cancer or Tumors
Primary malignant neoplasm of bone of skull	93723007	SNOMED	Cancer or Tumors
Acute myeloid leukemia with myelodysplasia-related changes	445448008	SNOMED	Cancer or Tumors
Primary malignant epithelial neoplasm of nasopharynx	722529000	SNOMED	Cancer or Tumors
Overlapping malignant neoplasm of female genital organs	109878000	SNOMED	Cancer or Tumors
Primary malignant neoplasm of lower limb	93875005	SNOMED	Cancer or Tumors
Burkitt's tumor of extranodal AND/OR solid organ site	92516002	SNOMED	Cancer or Tumors
Overlapping malignant neoplasm of penis	109875002	SNOMED	Cancer or Tumors
Overlapping malignant neoplasm of colon	109838007	SNOMED	Cancer or Tumors
Hodgkin's disease, lymphocytic depletion of intrathoracic lymph nodes	188586002	SNOMED	Cancer or Tumors
Malignant melanoma of skin of nose	93643005	SNOMED	Cancer or Tumors
Neoplasm of extremity	363227003	SNOMED	Cancer or Tumors
Kaposi's sarcoma of skin	109386008	SNOMED	Cancer or Tumors
Primary malignant neoplasm of transverse colon	94105000	SNOMED	Cancer or Tumors
Overlapping malignant neoplasm of nasopharynx	109367000	SNOMED	Cancer or Tumors
Primary malignant neoplasm of anterior mediastinum	93671004	SNOMED	Cancer or Tumors
Malignant lymphoma - mixed small and large cell	188676008	SNOMED	Cancer or Tumors
Malignant neoplasm of peripheral nerves of lower limb, including hip	188324003	SNOMED	Cancer or Tumors
Primary malignant neoplasm of scrotum	372009000	SNOMED	Cancer or Tumors
Malignant neoplasm of liver	93870000	SNOMED	Cancer or Tumors
Kaposi sarcoma of right lung	354461000119102	SNOMED	Cancer or Tumors
Neoplasm of placenta	126920004	SNOMED	Cancer or Tumors
Primary malignant neoplasm of uterine cervix	372024009	SNOMED	Cancer or Tumors
Primary malignant neoplasm of bladder	93689003	SNOMED	Cancer or Tumors
Primary malignant neoplasm of kidney	93849006	SNOMED	Cancer or Tumors
Primary malignant neoplasm of glottis	93816002	SNOMED	Cancer or Tumors
Hodgkin's disease, mixed cellularity of lymph nodes of multiple sites	188582000	SNOMED	Cancer or Tumors
Hodgkin's disease of lymph nodes of multiple sites	93526001	SNOMED	Cancer or Tumors
Primary malignant neoplasm of appendix	93679002	SNOMED	Cancer or Tumors
Primary malignant neoplasm of trigone of urinary bladder	94109006	SNOMED	Cancer or Tumors
Primary malignant neoplasm of duodenum	93775003	SNOMED	Cancer or Tumors
Hodgkin's disease, lymphocytic-histiocytic predominance of extranodal AND/OR solid organ site	93501005	SNOMED	Cancer or Tumors
Overlapping malignant neoplasm of oropharynx	109832008	SNOMED	Cancer or Tumors
Primary malignant neoplasm of lateral wall of nasopharynx	93861003	SNOMED	Cancer or Tumors
Primary malignant neoplasm of ribs and/or sternum and/or clavicle	372107001	SNOMED	Cancer or Tumors
Hodgkin's disease, lymphocytic depletion of lymph nodes of inguinal region AND/OR lower limb	93489007	SNOMED	Cancer or Tumors
Mycosis fungoides of spleen	94714002	SNOMED	Cancer or Tumors
Burkitt's lymphoma of intrathoracic lymph nodes	188511002	SNOMED	Cancer or Tumors
Acute panmyelosis with myelofibrosis	109991003	SNOMED	Cancer or Tumors
Primary malignant neoplasm of islets of Langerhans	93843007	SNOMED	Cancer or Tumors
Primary malignant neoplasm of sphenoidal sinus	94067008	SNOMED	Cancer or Tumors
Gastrointestinal stromal tumor of small intestine	445737002	SNOMED	Cancer or Tumors
Melanoma in situ of eyelid, including canthus	109274007	SNOMED	Cancer or Tumors
Malignant tumor of head and neck	255056009	SNOMED	Cancer or Tumors
Primary malignant neoplasm of male genital organ	93885006	SNOMED	Cancer or Tumors
Hodgkin's disease, nodular sclerosis of lymph nodes of multiple sites	188572001	SNOMED	Cancer or Tumors
Primary malignant neoplasm of short bone of upper limb	94004004	SNOMED	Cancer or Tumors
Primary malignant neoplasm of breast lower outer quadrant	373091001	SNOMED	Cancer or Tumors
Malignant neoplasm, overlapping lesion of cervix uteri	188180002	SNOMED	Cancer or Tumors
Malignant melanoma of ear and/or external auditory canal	188032002	SNOMED	Cancer or Tumors
WaldenstrÃƒÂ¶m macroglobulinemia	190818004	SNOMED	Cancer or Tumors
Primary malignant neoplasm of breast upper inner quadrant	373089009	SNOMED	Cancer or Tumors
Overlapping malignant neoplasm of larynx	109369002	SNOMED	Cancer or Tumors
Acute myeloid leukemia, disease	91861009	SNOMED	Cancer or Tumors
Mycosis fungoides of lymph nodes of axilla AND/OR upper limb	94710006	SNOMED	Cancer or Tumors
Primary malignant neoplasm of cardia of stomach	93738008	SNOMED	Cancer or Tumors
Primary malignant neoplasm of central portion of female breast	93745008	SNOMED	Cancer or Tumors
Hodgkin's disease, mixed cellularity of extranodal AND/OR solid organ site	93510002	SNOMED	Cancer or Tumors
Neoplasm of accessory sinus	126675008	SNOMED	Cancer or Tumors
Overlapping malignant neoplasm of male breast	109887009	SNOMED	Cancer or Tumors
Anaplastic large T-cell systemic malignant lymphoma	404134006	SNOMED	Cancer or Tumors
Nodular lymphoma of extranodal AND/OR solid organ site	95194004	SNOMED	Cancer or Tumors
Primary malignant neoplasm of renal pelvis	93985007	SNOMED	Cancer or Tumors
Nodular lymphoma of intrapelvic lymph nodes	95187002	SNOMED	Cancer or Tumors
Primary malignant neoplasm of pelvis	93953009	SNOMED	Cancer or Tumors
Primary malignant neoplasm of heart	93825008	SNOMED	Cancer or Tumors
Primary malignant neoplasm of body of pancreas	93715005	SNOMED	Cancer or Tumors
Lymphosarcoma of lymph nodes of head, face and neck	188500005	SNOMED	Cancer or Tumors
Malignant neoplasm of liver and intrahepatic bile ducts	187767006	SNOMED	Cancer or Tumors
Liver cell carcinoma	109841003	SNOMED	Cancer or Tumors
Overlapping malignant neoplasm of peripheral nerves and autonomic nervous system	109919002	SNOMED	Cancer or Tumors
Diffuse non-Hodgkin's lymphoma	109962001	SNOMED	Cancer or Tumors
Hodgkin's disease, lymphocytic depletion (clinical)	118610003	SNOMED	Cancer or Tumors
Primary malignant neoplasm of inner aspect of upper lip	93837005	SNOMED	Cancer or Tumors
Primary malignant neoplasm of spleen	94071006	SNOMED	Cancer or Tumors
Primary malignant neoplasm of biliary tract	371970002	SNOMED	Cancer or Tumors
Hodgkin's disease of intrapelvic lymph nodes	93521006	SNOMED	Cancer or Tumors
Hodgkin's disease, lymphocytic-histiocytic predominance of intra-abdominal lymph nodes	93493001	SNOMED	Cancer or Tumors
Primary malignant neoplasm of occipital lobe	93928006	SNOMED	Cancer or Tumors
Peripheral T-cell lymphoma (clinical)	109977009	SNOMED	Cancer or Tumors
Primary malignant neoplasm of tonsillar pillar	94103007	SNOMED	Cancer or Tumors
Malignant tumor of Meckel's diverticulum	187752007	SNOMED	Cancer or Tumors
Primary malignant neoplasm of meninges	109915008	SNOMED	Cancer or Tumors
Primary malignant neoplasm of tonsil	372020000	SNOMED	Cancer or Tumors
Plasma cell leukemia	95210003	SNOMED	Cancer or Tumors
Acute myeloid leukemia in remission	91860005	SNOMED	Cancer or Tumors
B-cell Hodgkin's lymphoma	1091891000000106	SNOMED	Cancer or Tumors
Nodular lymphoma of intra-abdominal lymph nodes	95186006	SNOMED	Cancer or Tumors
Lymphosarcoma of intrapelvic lymph nodes	188505000	SNOMED	Cancer or Tumors
Hodgkin's disease, nodular sclerosis of lymph nodes of axilla AND/OR upper limb	93514006	SNOMED	Cancer or Tumors
Primary malignant neoplasm of sigmoid colon	94006002	SNOMED	Cancer or Tumors
Primary malignant neoplasm of postcricoid region	93967000	SNOMED	Cancer or Tumors
Burkitt's lymphoma of spleen	188516007	SNOMED	Cancer or Tumors
Overlapping malignant neoplasm of hypopharynx	109368005	SNOMED	Cancer or Tumors
Primary malignant neoplasm of lower outer quadrant of female breast	93876006	SNOMED	Cancer or Tumors
Acute monocytic/monoblastic leukemia	413442004	SNOMED	Cancer or Tumors
Primary malignant neoplasm of border of tongue	371975007	SNOMED	Cancer or Tumors
Overlapping malignant neoplasm of female breast	109886000	SNOMED	Cancer or Tumors
Mantle cell lymphoma	443487006	SNOMED	Cancer or Tumors
Primary malignant neoplasm of uterine adnexa	94126000	SNOMED	Cancer or Tumors
Primary malignant neoplasm of accessory sinus	93659005	SNOMED	Cancer or Tumors
Primary malignant neoplasm of subglottis	94075002	SNOMED	Cancer or Tumors
Primary malignant neoplasm of retina	93987004	SNOMED	Cancer or Tumors
Primary malignant neoplasm of lower inner quadrant of female breast	93874009	SNOMED	Cancer or Tumors
Primary malignant neoplasm of lesser curvature of stomach	93867004	SNOMED	Cancer or Tumors
Hodgkin's disease, mixed cellularity of lymph nodes of axilla AND/OR upper limb	93505001	SNOMED	Cancer or Tumors
Primary malignant neoplasm of hepatic flexure of colon	93826009	SNOMED	Cancer or Tumors
Primary malignant neoplasm of lateral portion of floor of mouth	93860002	SNOMED	Cancer or Tumors
Primary malignant neoplasm of skin of upper limb	94045007	SNOMED	Cancer or Tumors
Follicular non-Hodgkin's lymphoma	308121000	SNOMED	Cancer or Tumors
Primary malignant neoplasm of adrenal cortex	371963002	SNOMED	Cancer or Tumors
Malignant neoplasm of upper lobe of lung	187862007	SNOMED	Cancer or Tumors
Malignant neoplasm of orbital bone	187906008	SNOMED	Cancer or Tumors
Leukemia in remission	93142004	SNOMED	Cancer or Tumors
Primary malignant neoplasm of respiratory tract	93986008	SNOMED	Cancer or Tumors
Primary malignant neoplasm of commissure of lip	371981004	SNOMED	Cancer or Tumors
Primary malignant neoplasm of cerebral meninges	93747000	SNOMED	Cancer or Tumors
SÃƒÂ©zary's disease of lymph nodes of inguinal region and lower limb	188634000	SNOMED	Cancer or Tumors
Malignant melanoma of lower limb	269581007	SNOMED	Cancer or Tumors
Mast cell leukemia (clinical)	110002002	SNOMED	Cancer or Tumors
Primary malignant neoplasm of frontal sinus	93808006	SNOMED	Cancer or Tumors
Primary malignant neoplasm of thyroid gland	94098005	SNOMED	Cancer or Tumors
Mycosis fungoides of lymph nodes of multiple sites	188627002	SNOMED	Cancer or Tumors
Erythroleukemia, FAB M6	93451002	SNOMED	Cancer or Tumors
Primary malignant neoplasm of major salivary gland	93883004	SNOMED	Cancer or Tumors
Primary malignant neoplasm of clitoris	371980003	SNOMED	Cancer or Tumors
Kaposi's sarcoma of soft tissue	188029000	SNOMED	Cancer or Tumors
Primary malignant neoplasm of cranial nerve	93767009	SNOMED	Cancer or Tumors
Kaposi's sarcoma (clinical)	109385007	SNOMED	Cancer or Tumors
Primary malignant neoplasm of exocervix	93789008	SNOMED	Cancer or Tumors
Malignant lymphoma of lymph nodes of head, face AND/OR neck	93195001	SNOMED	Cancer or Tumors
Extramedullary plasmacytoma	188718006	SNOMED	Cancer or Tumors
Primary malignant neoplasm of adrenal medulla	371966005	SNOMED	Cancer or Tumors
Primary malignant neoplasm of upper limb	94116007	SNOMED	Cancer or Tumors
Hodgkin's disease, mixed cellularity of intrathoracic lymph nodes	188576003	SNOMED	Cancer or Tumors
Intrahepatic bile duct carcinoma	109842005	SNOMED	Cancer or Tumors
Overlapping malignant neoplasm of tonsil	110013004	SNOMED	Cancer or Tumors
Gastrointestinal stromal tumor of esophagus	446124001	SNOMED	Cancer or Tumors
Gastrointestinal stromal tumor of large intestine	446925001	SNOMED	Cancer or Tumors
Myelodysplastic/myeloproliferative disease	445738007	SNOMED	Cancer or Tumors
Primary malignant neoplasm of fallopian tube	371987000	SNOMED	Cancer or Tumors
Primary malignant neoplasm of supraglottis	94080006	SNOMED	Cancer or Tumors
Nodular lymphoma of intrathoracic lymph nodes	95188007	SNOMED	Cancer or Tumors
Primary malignant neoplasm of splenic flexure of colon	94072004	SNOMED	Cancer or Tumors
Hodgkin's disease, mixed cellularity of spleen	93509007	SNOMED	Cancer or Tumors
Chronic lymphoid leukemia in remission	92813000	SNOMED	Cancer or Tumors
Langerhans cell histiocytosis, unifocal (clinical)	129000002	SNOMED	Cancer or Tumors
Lymphocyte-rich classical Hodgkin lymphoma	118607005	SNOMED	Cancer or Tumors
SÃƒÂ©zary's disease of spleen	95263006	SNOMED	Cancer or Tumors
Overlapping malignant neoplasm of male genital organs	109874003	SNOMED	Cancer or Tumors
Overlapping malignant neoplasm of body of uterus	109879008	SNOMED	Cancer or Tumors
Primary malignant neoplasm of vestibule of mouth	94138009	SNOMED	Cancer or Tumors
Primary malignant neoplasm of laryngeal cartilage	109370001	SNOMED	Cancer or Tumors
Primary malignant neoplasm of hypopharynx	93831006	SNOMED	Cancer or Tumors
Primary malignant neoplasm of head of pancreas	372119009	SNOMED	Cancer or Tumors
Malignant tumor of nasopharynx	187692001	SNOMED	Cancer or Tumors
Primary malignant neoplasm of axillary tail of right female breast	353501000119104	SNOMED	Cancer or Tumors
Hodgkin's disease, nodular sclerosis of intrathoracic lymph nodes	188566001	SNOMED	Cancer or Tumors
Neoplasm of multiple endocrine glands	127016006	SNOMED	Cancer or Tumors
Mature T-cell AND/OR NK cell neoplasm	421418009	SNOMED	Cancer or Tumors
Primary malignant neoplasm of posterior mediastinum	93969002	SNOMED	Cancer or Tumors
Primary malignant neoplasm of anal canal	93669004	SNOMED	Cancer or Tumors
Overlapping malignant neoplasm of eye and adnexa (primary)	109948008	SNOMED	Cancer or Tumors
Malignant lymphoma of lymph nodes of axilla AND/OR upper limb	93194002	SNOMED	Cancer or Tumors
Primary malignant neoplasm of ureteric orifice of urinary bladder	94122003	SNOMED	Cancer or Tumors
Mycosis fungoides of lymph nodes of head, face AND/OR neck	94711005	SNOMED	Cancer or Tumors
Lymphosarcoma of spleen	188506004	SNOMED	Cancer or Tumors
Primary malignant neoplasm of urachus	94120006	SNOMED	Cancer or Tumors
Primary malignant neoplasm of upper respiratory tract	94118008	SNOMED	Cancer or Tumors
Primary malignant neoplasm of base of tongue	93687001	SNOMED	Cancer or Tumors
Primary malignant neoplasm of main bronchus	93882009	SNOMED	Cancer or Tumors
Primary malignant neoplasm of broad ligament	93728003	SNOMED	Cancer or Tumors
Primary malignant neoplasm of posterior wall of nasopharynx	93970001	SNOMED	Cancer or Tumors
Primary malignant neoplasm of anterior wall of nasopharynx	93674007	SNOMED	Cancer or Tumors
Hodgkin's disease, mixed cellularity of lymph nodes of inguinal region AND/OR lower limb	93507009	SNOMED	Cancer or Tumors
Burkitt's lymphoma of lymph nodes of axilla and upper limb	188513004	SNOMED	Cancer or Tumors
Primary malignant neoplasm of rectum	93984006	SNOMED	Cancer or Tumors
Primary malignant neoplasm of parathyroid gland	93943008	SNOMED	Cancer or Tumors
Primary malignant neoplasm of lower third of esophagus	371998004	SNOMED	Cancer or Tumors
Follicular lymphoma, cutaneous follicle centre	1091861000000100	SNOMED	Cancer or Tumors
Langerhans cell histiocytosis, disseminated (clinical)	118614007	SNOMED	Cancer or Tumors
Hodgkin's disease, lymphocytic-histiocytic predominance of intrapelvic lymph nodes	93494007	SNOMED	Cancer or Tumors
Primary malignant neoplasm of liver	95214007	SNOMED	Cancer or Tumors
Nodular lymphoma of lymph nodes of multiple sites	95192000	SNOMED	Cancer or Tumors
Monocytic leukemia	188744006	SNOMED	Cancer or Tumors
Hodgkin's disease, lymphocytic-histiocytic predominance of lymph nodes of axilla AND/OR upper limb	93496009	SNOMED	Cancer or Tumors
Primary malignant neoplasm of anterior portion of floor of mouth	93672006	SNOMED	Cancer or Tumors
Primary malignant neoplasm of posterior wall of oropharynx	93971002	SNOMED	Cancer or Tumors
Primary malignant neoplasm of round ligament of uterus	93994001	SNOMED	Cancer or Tumors
Relapsing chronic myeloid leukemia	415287001	SNOMED	Cancer or Tumors
Malignant neoplasm of connective and soft tissue of hip and lower limb	187999008	SNOMED	Cancer or Tumors
Primary malignant neoplasm of vermilion border of lip	94135007	SNOMED	Cancer or Tumors
Acute lymphoid leukemia	91857003	SNOMED	Cancer or Tumors
Chronic myeloid leukemia	92818009	SNOMED	Cancer or Tumors
SÃƒÂ©zary's disease of lymph nodes of multiple sites	188637007	SNOMED	Cancer or Tumors
Overlapping malignant neoplasm of floor of mouth	109830000	SNOMED	Cancer or Tumors
Primary malignant neoplasm of cloacogenic zone	109840002	SNOMED	Cancer or Tumors
Malignant neoplasm of lower respiratory tract	430621000	SNOMED	Cancer or Tumors
Mesothelioma (malignant, clinical disorder)	109378008	SNOMED	Cancer or Tumors
Primary malignant neoplasm of ovary	93934004	SNOMED	Cancer or Tumors
Primary malignant neoplasm of trachea	94104001	SNOMED	Cancer or Tumors
Malignant neoplasm of connective and soft tissue of thorax	188009001	SNOMED	Cancer or Tumors
T-cell prolymphocytic leukemia	277567002	SNOMED	Cancer or Tumors
Myeloid sarcoma in remission	94718004	SNOMED	Cancer or Tumors
Primary malignant neoplasm of inner aspect of lip	93835002	SNOMED	Cancer or Tumors
Primary malignant neoplasm of inner aspect of lower lip	93836001	SNOMED	Cancer or Tumors
Acute promyelocytic leukemia, FAB M3	110004001	SNOMED	Cancer or Tumors
Primary malignant neoplasm of ascending colon	93683002	SNOMED	Cancer or Tumors
Anaplastic large cell lymphoma, ALK negative	448212009	SNOMED	Cancer or Tumors
Primary malignant neoplasm of cerebellum	93746009	SNOMED	Cancer or Tumors
B-cell lymphoma (clinical)	109979007	SNOMED	Cancer or Tumors
Primary malignant neoplasm of parietal lobe	93946000	SNOMED	Cancer or Tumors
Hodgkin's disease, lymphocytic-histiocytic predominance of intrathoracic lymph nodes	93495008	SNOMED	Cancer or Tumors
Primary malignant neoplasm of body of penis	93716006	SNOMED	Cancer or Tumors
Primary malignant neoplasm of skin of lower limb	94033003	SNOMED	Cancer or Tumors
Primary malignant neoplasm of retromolar area	93989001	SNOMED	Cancer or Tumors
Primary malignant neoplasm of nasal cavity	93917007	SNOMED	Cancer or Tumors
Primary malignant neoplasm of prepuce	372006007	SNOMED	Cancer or Tumors
Malignant neoplasm of middle lobe of lung	187866005	SNOMED	Cancer or Tumors
Lymphoid leukemia	188725004	SNOMED	Cancer or Tumors
Chronic myelomonocytic leukemia	127225006	SNOMED	Cancer or Tumors
Malignant mast cell tumor (clinical)	118615008	SNOMED	Cancer or Tumors
Mycosis fungoides (clinical)	118618005	SNOMED	Cancer or Tumors
Primary malignant neoplasm of breast lower inner quadrant	373090000	SNOMED	Cancer or Tumors
Lymphosarcoma of lymph nodes of inguinal region and lower limb	188504001	SNOMED	Cancer or Tumors
Primary malignant neoplasm of mediastinum	93891008	SNOMED	Cancer or Tumors
Hodgkin's disease of intrathoracic lymph nodes	93522004	SNOMED	Cancer or Tumors
Hodgkin's disease, lymphocytic depletion of lymph nodes of axilla AND/OR upper limb	93487009	SNOMED	Cancer or Tumors
Diffuse non-Hodgkin's lymphoma, undifferentiated	109964000	SNOMED	Cancer or Tumors
Malignant lymphoma of lymph nodes of multiple sites	93197009	SNOMED	Cancer or Tumors
Hodgkin's disease, nodular sclerosis of intra-abdominal lymph nodes	188567005	SNOMED	Cancer or Tumors
Plasma cell leukemia in relapse	122981000119101	SNOMED	Cancer or Tumors
Non-Hodgkin's lymphoma (clinical)	118601006	SNOMED	Cancer or Tumors
Overlapping malignant neoplasm of stomach	109836006	SNOMED	Cancer or Tumors
Hodgkin's disease, lymphocytic depletion of lymph nodes of multiple sites	188593003	SNOMED	Cancer or Tumors
Primary malignant neoplasm of conjunctiva of eye	93764002	SNOMED	Cancer or Tumors
Primary malignant neoplasm of lower gum	371997009	SNOMED	Cancer or Tumors
Malignant melanoma of lip	188030005	SNOMED	Cancer or Tumors
Esophageal varices	28670008	SNOMED	Severe Liver Disease
Portal hypertension	34742003	SNOMED	Severe Liver Disease
Hepatorenal syndrome	51292008	SNOMED	Severe Liver Disease
Toxic liver disease with hepatic necrosis	197356006	SNOMED	Severe Liver Disease
Gastric varices	91109007	SNOMED	Severe Liver Disease
Hepatic failure	59927004	SNOMED	Severe Liver Disease
Veno-occlusive disease of the liver	65617004	SNOMED	Severe Liver Disease
Alcoholic hepatic failure	235881000	SNOMED	Severe Liver Disease
Chronic hepatic failure	235886005	SNOMED	Severe Liver Disease
Metastasis to left renal pelvis	OMOP5160855	Cancer Modifier	Other Metastatic Tumor
Secondary malignant neoplasm of lymph nodes of upper limb	94398002	SNOMED	Other Metastatic Tumor
Secondary malignant neoplastic disease	128462008	SNOMED	Other Metastatic Tumor
Metastasis	OMOP4998856	Cancer Modifier	Other Metastatic Tumor
Secondary malignant neoplasm of unknown site	274088005	SNOMED	Other Metastatic Tumor
Metastasis to bone	OMOP4998978	Cancer Modifier	Other Metastatic Tumor
Metastasis to liver	OMOP5000224	Cancer Modifier	Other Metastatic Tumor
Metastasis to abdomen	OMOP5117516	Cancer Modifier	Other Metastatic Tumor
Secondary malignant neoplasm of lymph nodes of multiple sites	94396003	SNOMED	Other Metastatic Tumor
Secondary malignant neoplasm of intrathoracic lymph nodes	94351005	SNOMED	Other Metastatic Tumor
Secondary malignant neoplasm of brain	94225005	SNOMED	Other Metastatic Tumor
Metastasis to respiratory tract	OMOP5031834	Cancer Modifier	Other Metastatic Tumor
Secondary malignant neoplasm of urinary system	94663008	SNOMED	Other Metastatic Tumor
Post-transplant neoplasia	254289008	SNOMED	Other Metastatic Tumor
Metastasis to small intestine	OMOP5031911	Cancer Modifier	Other Metastatic Tumor
Metastasis to left ovary	OMOP5031695	Cancer Modifier	Other Metastatic Tumor
Metastasis to cerebral meninges	OMOP5031567	Cancer Modifier	Other Metastatic Tumor
Secondary malignant neoplasm of small intestine	94580002	SNOMED	Other Metastatic Tumor
Secondary malignant neoplasm of pleura	94493005	SNOMED	Other Metastatic Tumor
Metastasis to brain	OMOP4998538	Cancer Modifier	Other Metastatic Tumor
Metastasis to lung	OMOP4999962	Cancer Modifier	Other Metastatic Tumor
Secondary malignant neoplasm of bone	94222008	SNOMED	Other Metastatic Tumor
Metastasis to breast	OMOP5031547	Cancer Modifier	Other Metastatic Tumor
Metastasis to bone marrow	OMOP5031538	Cancer Modifier	Other Metastatic Tumor
Secondary malignant neoplasm of lymph node	94392001	SNOMED	Other Metastatic Tumor
Metastasis to left kidney	OMOP5160853	Cancer Modifier	Other Metastatic Tumor
Secondary malignant neoplasm of cerebral meninges	94246001	SNOMED	Other Metastatic Tumor
Metastasis to skin	OMOP5031865	Cancer Modifier	Other Metastatic Tumor
Primary malignant neoplasm	372087000	SNOMED	Other Metastatic Tumor
Metastasis to mediastinum	OMOP5031723	Cancer Modifier	Other Metastatic Tumor
Secondary malignant neoplasm of ovary	94455000	SNOMED	Other Metastatic Tumor
Secondary malignant neoplasm of respiratory tract	94515004	SNOMED	Other Metastatic Tumor
Metastasis to gastrointestinal tract	OMOP4999718	Cancer Modifier	Other Metastatic Tumor
Metastasis to left adrenal gland	OMOP5031690	Cancer Modifier	Other Metastatic Tumor
Metastasis to pleura	OMOP5031810	Cancer Modifier	Other Metastatic Tumor
Secondary malignant neoplasm of left lung	353741000119106	SNOMED	Other Metastatic Tumor
Metastasis to right ovary	OMOP5031848	Cancer Modifier	Other Metastatic Tumor
Secondary malignant neoplasm of left ovary	369523007	SNOMED	Other Metastatic Tumor
Secondary malignant neoplasm of right lung	353561000119103	SNOMED	Other Metastatic Tumor
Secondary malignant neoplasm of bone marrow	94217008	SNOMED	Other Metastatic Tumor
Metastasis to genital organs	OMOP5031631	Cancer Modifier	Other Metastatic Tumor
Malignant neoplastic disease	363346000	SNOMED	Other Metastatic Tumor
Metastasis to left lung	OMOP5031694	Cancer Modifier	Other Metastatic Tumor
Metastasis to ovary	OMOP5031777	Cancer Modifier	Other Metastatic Tumor
Secondary malignant neoplasm of lymph nodes of lower limb	94395004	SNOMED	Other Metastatic Tumor
Metastasis to nervous system	OMOP5031757	Cancer Modifier	Other Metastatic Tumor
Secondary malignant neoplasm of intra-abdominal lymph nodes	94347008	SNOMED	Other Metastatic Tumor
Secondary malignant neoplasm of trunk	94649002	SNOMED	Other Metastatic Tumor
Secondary malignant neoplasm of right ovary	369530001	SNOMED	Other Metastatic Tumor
Metastasis to bladder	OMOP5031505	Cancer Modifier	Other Metastatic Tumor
Metastasis to right lung	OMOP5031846	Cancer Modifier	Other Metastatic Tumor
Metastasis to right adrenal gland	OMOP5031842	Cancer Modifier	Other Metastatic Tumor
Secondary malignant neoplasm of lung	94391008	SNOMED	Other Metastatic Tumor
Metastasis to adrenal gland	OMOP5031479	Cancer Modifier	Other Metastatic Tumor
Secondary malignant neoplasm of mediastinum	94409002	SNOMED	Other Metastatic Tumor
Secondary malignant neoplasm of respiratory and digestive systems	269473008	SNOMED	Other Metastatic Tumor
Metastasis to urinary system	OMOP5031989	Cancer Modifier	Other Metastatic Tumor
Secondary malignant neoplasm of nervous system	94442001	SNOMED	Other Metastatic Tumor
Secondary malignant neoplasm of intrapelvic lymph nodes	94350006	SNOMED	Other Metastatic Tumor
Metastasis to large intestine	OMOP5031678	Cancer Modifier	Other Metastatic Tumor
Disseminated malignancy of unknown primary	285645000	SNOMED	Other Metastatic Tumor
Secondary malignant neoplasm of skin	94579000	SNOMED	Other Metastatic Tumor
Secondary malignant neoplasm of adrenal gland	94161006	SNOMED	Other Metastatic Tumor
Secondary malignant neoplasm of bladder	94186002	SNOMED	Other Metastatic Tumor
Metastasis to digestive organ	OMOP5031769	Cancer Modifier	Other Metastatic Tumor
Human immunodeficiency virus infection	86406008	SNOMED	HIV/AIDs
