# Supplementary material for: Exposure to autoimmune disorders is associated with increased Alzheimer’s disease risk in a multi-site electronic health record analysis
Source: Cell Rep Med. 2025 Feb 24;6(3):101980. doi: 10.1016/j.xcrm.2025.101980 (PMC11970322; doi:10.1016/j.xcrm.2025.101980)
Supplement: Table S10. Excel file containing chart review statistics, related to STAR Methods [file mmc11.xlsx]

## Sheet: ChartReview_Statistic
Performance on the definitive categories (either a 1 or 0)
alz_status	review_based_on_notes
1	1
1	1				Truth
1	1				Has AD	Doesn't have AD
1	1		Observed in EHR	Has AD	9	2
1	1			Doesn’t have AD	0	29
1	1
1	1			PPV	0.818182
1	1			NPV	1
1	1			Sensitivity	1
1	0			Specificity	0.935484
1	0
0	0
0	0
0	0
0	0
0	0
0	0
0	0
0	0
0	0
0	0
0	0
0	0
0	0
0	0
0	0
0	0
0	0
0	0
0	0
0	0
0	0
0	0
0	0
0	0
0	0
0	0
0	0
0	0
0	0

## Sheet: Chart_Review_Findings_Extremes
alz_status	review_based_on_notes			Extreme #1, where all of the 0.5s are 1s					Extreme #2, where all of the 0.5s are 0s							Legend
1	1
1	1				Truth						Truth							Truth
1	1				Has AD	Doesn't have AD					Has AD	Doesn't have AD						Has AD	Doesn't have AD
1	1		Observed in EHR	Has AD	14	2			Observed in EHR	Has AD	9	7				Observed in EHR	Has AD	TP	FP
1	1			Doesn’t have AD	5	29				Doesn’t have AD	0	34					Doesn’t have AD	FN	TN
1	1
1	1
1	1				PPV	0.875					PPV	0.5625
1	1				NPV	0.852941					NPV	1
1	0.5				Sensitivity	0.736842					Sensitivity	1
1	0.5				Specificity	0.935484					Specificity	0.829268
1	0.5
1	0.5
1	0.5
1	0
1	0
0	0.5
0	0.5
0	0.5
0	0.5
0	0.5
0	0
0	0
0	0
0	0
0	0
0	0
0	0
0	0
0	0
0	0
0	0
0	0
0	0
0	0
0	0
0	0
0	0
0	0
0	0
0	0
0	0
0	0
0	0
0	0
0	0
0	0
0	0
0	0
0	0
